# Supplementary material for: Ancient Endogenous Pararetroviruses in Oryza Genomes Provide Insights into the Heterogeneity of Viral Gene Macroevolution
Source: Genome Biol Evol. 2018 Sep 18;10(10):2686–96. doi: 10.1093/gbe/evy207 (PMC6179347; doi:10.1093/gbe/evy207)
Supplement: Supplementary Data [file evy207_supp.zip]

Archive with 3 entries (3 files):
- Supplementary Dataset S1.txt
- Supplementary Fig S1 & Tables S1-S6.pdf
- SUPPLEMENTARY MATERIAL.docx
