# Supplementary material for: Ancient Endogenous Pararetroviruses in Oryza Genomes Provide Insights into the Heterogeneity of Viral Gene Macroevolution
Source: Genome Biol Evol. 2018 Sep 18;10(10):2686–96. doi: 10.1093/gbe/evy207 (PMC6179347; doi:10.1093/gbe/evy207)
Supplement: Supplementary Data [file evy207_supp.zip › Supplementary Dataset S1.txt]

Dataset S1. Sequence alignments for the four long eRTBVL-D segments

#d3_consensus_whole length
>chr01:5195123-5198055F
AAAAAATTCAATTATATGTAAAATCAACATAATAAATCCTAACTACATAATTAAAACACGTCCAATAGAGGCGACCCCAAAGGATATAGAAGAATT---------------------ATTAAAGGTAGAGGCAATAAGAGAAAGCAGGAGCCCTCATAGATCAGCTGCATTTATAGTAAGAAATCATGACGAAGAAGTGAGAGGTAAATATAGGATGGTCATCAATTACAAGAGGTTAAGTGATAATACATTTGAAGATGCTTATAACATTCCTAATAAGCAAGAATGGATCAATAGAATA-------GTAGACATTTCTCGAAATTTGACTTAAAAGCATGATTTTGGCAAGTAAAGATGGCAGAAGAATCCATAGAGTGAACTGCATTTACCTGTCCTCAGGGACATTATGAATGGCTTGTGAAGCCACTAGGCCTAAAAAATGCACCTGCCATATTCCAAAGAAAAATGCAAAATATATTTAATGACAACCAAGAATTTATATTAGTCTACATAGATGACTTATTAGTCTTTTCAAAAACTTACAAATAGCATATTGCTCATCTAGAAATATTTTTTAGAAAGGTGGAACAAAATGGGTTAATCTTATCCAAAAAGAAAATGGAAATATGCCAGGAGAAAATCAGTTTCCTTGGTCATGAAATAGGAGAAGGCAAAATACACCTACAAGAACATATTGCTAAGAAATTTTTACAATTTCCTGATGCTATGAATGATAAAAAGGAATTACAACAATTCTTAGGAATTGTAAATTATGCTAGAAACCACATTCAAAATTTAGCAAAGTTAGCAGGACCATTATATGCTATATTAAGAAAAAATGGTCAGAGATATTTTAATTCTAAAGACATTAAATTAGTAAGGTTAATAAAAGAAAAGGTGAAAGAACTAAAACCTCTAGAATTACCTTTAGAAGAAAACTATTTTATTATTGAAACAGATGCATCGCAGCAGGGTTGGT-TCCTGTATTAAAACAAAGACCTGCTAAATACTCATCTAAATCAGAGGAAAAGATATATAGGTATGCCTCTGGAAG--------------------ACAATACAGATCGAGAAATCCTAGAAATAATCAACGCGATAAATGCTTTTAGGTTATATCTAGGGTTTAAAGAGTTTACGGTTAGAACGGACTGTGAGGTGATACGTAGATATTATAATCAGCTTAATAGCAAGAAGAATTCTACTAGGAGGTGGATCTTATTTGAACAAATCATTACTGGAAATGACTATAAAGTTGTATTTGAGCATATTAAGGGGAAAGATAACAATTTGCCTGATCTACTTTCTCGTTTACCTATTTTGCAGGTATGAAGAAATCTATGAATTATAATGGAGTTGAATTCTTCACTTTTGGGGAAGATAATAAACTCAGAATATTCCCACCAAACTCTTATAAATTTAAACCAAAGGACCATATAATCATATATGAAGTGCAAGAATGTATTCTGGACAATTTTTGGTATCAATATAATAATATG---------AAGGGCTATATCCTATCAATATTAAATAGTCTTGCTGAATATTTTCATTTGATAAATGA---ATTAATGCCAGTTGCAAAAAATATTGAAGCCATACAGCAAAAGCCCATTTATGTGGTTTTTGAAGGAAGAGTACCAGGCGTCTATATATCCTTTGAAGAGATAATATCTCAAAAAATAGACGCAAAGCTAACAGTAGGAATATCATGGAAGAAATATAAAGACATTGAAGAACCATTAGGACAAGCTAGGAAAATATTGGGAATAAATTATTATCTAGAGCCAGCGGCAAAGGAATATATTCAAAAGTGCAAGAG-GCTAGAAACAAGAAAAATCCAGAGC-CCCCACATTATACAAATATAAAGGAAGAAGGGTCATCCAGAAAATTGACATATAAAGAATGCTTAACAAAGGGATTAGACCCCTTAGATAGTGAATATATTGATTTAAAGATAAATGAAAAAATTGCAGAAGTCTCGACTCAGTGAAAGAAAGATTTAAAGGAAGAAATTTTCAAAGAATTAAAGCAAGAATTAAATGAAAATTTTGAAGCTCTGAAGAAAGCATATGATGAGAAATTTGAAATAGCCTTTTCTGATGATGACACTATGGATATCGGTGGTCATGGGCAACCAGACGAATAG
>eRTBVL-A
GAAAAACGCTATCGAGTGTAAAATTAATATATTAAACCCAGAATATATTATTAAGACCAGCCCAATAGAAGCAACTCCGAAAGATATAGAAGAATTTAAGATGCATATAGAAGAACTGCTGAAACTAGGAGCAATAAGAGAGAGTAGAAGTCCACATAGGTCTGCAGCATTTATAGTAAGAAATCATGCGGAAGAAGTTAGAGGTAAATCTAGGATGGTCATAAATTATAAAAGGCTAAATGATAATACTATAGAAGATGCCTATAATATCCCAAATAAGCAAGAATGGATTAATAGGATACAAGGTAGCAAATATTTCTCGAAATTTGACTTAAAAGCTGGATTTTGGCAAGTAAAAATGGCAGAAGAGTCTATAGAATGGACTGCATTCACCTGTCCCCAGGGACACTATGAATGGCTAGTGATGCCACTAGGATTAAAAAATGCACCTGCCCTATTTCAAAGAAAAATGCAAAACATTTTTAACGATAATCAAGAATTTGTGTTAGTATATATAGATGACTTGTTAATATTTTCAAAAACTTATAAGGATCATATTGCTCACCTAGAATTATTTTTTAGAAAGGTTGAGCAAAATGGTTTAATCCTATCAAAAAAGAAGATGGAGATATGCAAAGAAAAAGTTAACTTCCTTGGACATGAAATAGGAGAAGGCAAAATTCATTTGCAAGAACATATTGCTAAGAAAATTTTACAATTTCCTGATGCTATGAATGACAAAAAGAAATTACAGCAATTCCTAGGACTTGTAAATTATGCTAGAAATCACATCAACAATTTAGCAAAGCTAGCAGGACCTTTATACGCTAAATTAAGAAAAAATGGTCAGAAATATTTTAATTCTGAAGACATTAAATTAGTAAGATTAATAAAAGAAAAAGTGAAAGAACTAAAACCTCTAGAATTACCATTAGAAGAAAGTTACTTTATCATTGAAACCGATGCATCACAACAAGGTTGGGGTGCTATATTAAAGCAAAGACCTACTAAATTTTCCGCTAAATCAGAAGAAAAAATATGTAGGTATGCTTCTGGAAGTTATAAATTAAAAACTGTCAATAATACAGATAGAGAGATCATGGCAATTATCAATGCAATCAATGCCTTTAGGTTATACCTAGGGTTTAAAGAATTCACGGTTAGAACCGATTGTGAAGCCATCTGTAGATATTATAACCAGCTTAATAGCAAGAAAAGCTCAACTAGAAGATGGATTTTATTTGAAGATATTATTACAGGAAATGGTTATAGAGTTATATTTGAACATATTAAGGGGAAAGATAATAGTTTACCTGACATGCTTTCTCGTTTACCCATATTTCAGGTATGAAAAGATCAATGAATTACGCCGGAGTCGAGTGCTTCACATTTGGAGATGACAACAAACTCAGAATATTCCCACCAAATTCATATAAATTTAAGCCAAAGGACCATATAATCCTAGATGAAGTTCAAGAGTGCATCTTGGATAATTTCTGGTACCAATACAATAATAAAAGGGAAGAAAAAGGGTATATGTTATCAATATTGAATAGCCTCTCTGAATATTTTCACCTAATAAATGGGTCATTAATGCCTGCCAATGAAGATCATGAAGTAATCCAACAAAAGCCTATATATGTAGTATTTGATGGAAAGCTCCCTGGGGTCTACATTTCTTTTGAAGAAATTGTGGCTCAAAAAATAGATGCTAAATTAATGGGAGGAATATCTTGGAAGAAATATAAGGATATTGATGAAGCATTAAGCCAAGCTAGAAAAATATTAGGAATAAATTATTATCTAGAGCCTGCTGCAAAAGAATATATTCAAAAATGCAAAAAAGCTAAAGGAAAGAAGACTTCAGAAATACCCAT-TAAGATGACTATAAAAGAAGAAGGGTTTTTTAAAAAACCCACATACAAGGAATGCTTAACAAAAGGAGTGGATCCATTAGATGGGGAATATATTGATTGGAAGATAATAGAAAAATTTGAAGAAGCCTCCCCACAATTAAAGAAGGAATTGAAGGAAGAAATACTTAAAGAATTAAAACAAGAAATGGATCAGAAATTTGAGCAAATAAAAAAGGCAGTAGATGAGAAATTAGAAGTTTCTTTTTCTGATTTGGACACAATGGATCTTGGTGGCCATGGGCAACCAGATGAATAA
>eRTBVL-B
AAAAAATGCTATTGAGTGCAAAATTAATATAATAAACCCAGAGTATATTATTAAGACTAGCCCAATAGAAGCAACTCCGAAAGACATAGAAGAATTTAAGATGCATATAGAAGAACTGTTGAAACTAGGAGCCATAAGAGAAAGCAGAAGTCCACATAGGTCTGCAGCGTTCATAGTAAGAAATCATGCAGAAGAAGTTAGAGGTAAATCTAGGATGGTCATAAATTATAAAAGACTAAATGATAATACTATAGAAGATGCCTATAATATCCCAAATAAGCAAGAATGGATTAATAGAATACAAGGTAGTAAATATTTCTCAAAATTTGACTTGAAAGCTGGATTCTGGCAAGTAAAGATGGCAGAAGAATCTATAGAATGGACTGCATTTACATGTCCTCAAGGACATTATGAATGGCTTGTTATGCCATTAGGATTAAAAAATGCACCAGCAATTTTCCAAAGGAAAATGCAGAATATATTTAACGAAAACCAAGAATTCATATTAGTCTACATAGATGACCTGTTAGTCTTCTCAAGGACTTACAAAGAACATATTGCTCATCTTGAAATATTTTTTAGAAAGGTGGAACAAAATGGGTTAATATTATCCAAAAAGAAAATGGAAATATGCAAAGAAAAAATTAACTTCCTTGGACATGAAATAGGAGAGGGCAAAATTCATTTGCAAGAACATATTGCTAAGAAAATTTTACAATTTCCTGATGCTATGAATGATAAAAAGAAATTACAGCAATTCTTAGGACTTGTAAATTATGCTAGAAATCACATCAATAATTTAGCAAAGTTAGCAGGACCGTTATATGCTAAATTAAGAAAAAATGGTCAGAGATATTTTAATTCTGAAGACATTAAATTAGTAAGATTAATAAAAGAGAGGGTGAAAGAATTAAAACCTCTAGAATTACCATTAGAAGAAAGTTACTTTATCATTGAAACTGATGCATCACAACACGGTTGGGGTGCTATATTAAAGCAAAGACCTACTAAATTTTCCGCTAAATCAGAAGAAAAAATATGTAGATATGCTTCTGGAAGTTATAAATTAAAAACTGTCAATAATACAGATAGAGAGATCATGGCAATAATCAATGCAATCAATGCCTTTAGGTTGTACTTAGGATTTAAAGAATTCACGGTTAGAACCGATTGTGAAGCCATTTGTAGGTACTATAATCAGCTAAATAGCAAGAAAAGCTCAACTAGAAGATGGGTTTTATTTGAAGATATTATAACAGGAAACGGCTATAAAGTTATATTTGAACATATTAAGGGGAAAGATAATAATTTGCCTGACATGCTTTCTCGTTTACCTGAATTGCAGGTATGAAAAGATCAATGAATTACAGCGGAATTGAATGCTTCACATTTGGAGATGACAACAAGCTCAGAATATTCCCACCAAATTCATATAAATTTAAGCCAAAAGACCATATAATCTTAGATGAAGTGCAAGAATGCATCTTGGATAATTTTTGGTACCAATACAATAATAAAAGGGAAGAAAAAGGATATATGTTATCAATATTGAATAGCCTCTCTGAATATTTTCACTTAATAAACGGGTTATTAATGCCAGCTAATGAAGATCATGAAATAATCCAACAGAAGCCTATATATGTCGTATTTGATGGAAAGCTCCCAGGGGTCTATATATCTTTTGAAGAAATTGTGGCCCAAAAGATAGATGCTAAATTAATGGGAGGAATATCTTGGAAGAAATATAAAGACATTGATGAAGCACTAAGCCAGGCTAGAAAAATACTAGGAATAAATTATTATCTAGAGCCTGCTGCAAAAGAATATATTCAAAAATGCAAAAAAGCTAAAGGAAAGAAGACTCCAGAAATACCCAT-TAAAACGACTATAAAAGAAGAAGGGTATTCTAAAAAACCCACATACAAGGAATGCCTAACAAAAGGAGTGGATCCATTAGATGGGGAATATATTGATTGGAAAATAATAGAAAAATTTGAAGAAGCCTCCCCACAATTAAAGAAGGAATTAAAGGAAGAAATACTTAAAGAATTAAAACAAGAAATGGATCAGAAATTTGAACAAATAAAAAAGGCAGTAGATGAGAAATTAGAAGTTTCTTTTTCTGATCTGGACACTATGGATCTTGGTGGTCATGGGCAACCAGATGAATAG
>eRTBVL-C
GAAAAATGCTATTGAGTGTAAAATTAATATAATCAACCCAGAATATATTATTAAGACTAGCCCAATAGAAGCAACTCCGAAAGACATAGAAGAATTTAAGATGCATATAGAAGAACTGTTGAAACTAGGAGCCATAAGAGAGAGCAGAAGTCCACACAGGTCTGCAGCATTCATAGTAAGAAATCATGCAGAAGAAGTTAGAGGTAAATCTAGGATGGTCATAAATTATAAAAGACTAAATGATAATACTATAGAAGATGCCTATAATATCCCAAATAAGCAAGAATGGATTAATAGAATACAAGGTAGTAAATATTTCTCAAAATTTGACTTGAAAGCTGGATTCTGGCAAGTAAAGATGGCAGAAGAATCTATAGAATGGACTGCATTTACATGTCCTCAAGGACATTATGAATGGCTTGTTATGCCATTAGGATTAAAAAATGCACCAGCAATTTTCCAAAGGAAAATGCAGAATATATTTAACGAAAACCAAGAATTCATATTAGTCTACATAGATGACCTGTTAGTCTTCTCAAGGACTTACAAAGAACATATTGCTCATCTTGAAATATTTTTTAGAAAGGTGGAACAAAATGGGTTAATATTATCCAAAAAGAAAATGGAAATATGCAAAGAAAAAATTAACTTCCTTGGACATGAAATAGGAGAGGGCAAAATTCATTTGCAAGAACATATTGCTAAGAAAATTTTAGAATTTCCTGATGCTATGAATGATAAAAAGAAATTACAGCAATTCTTAGGACTTGTAAATTATGCTAGAAATCACATCAATAATTTAGCAAAGTTAGCAGGACCGTTATATGCTAAATTAAGAAAAAATGGTCAGAGATATTTTAATTCTGAAGACATTAAATTAGTAAGATTAATAAAAGAGAGGGTGAAAGAATTAAAACCTCTAGAATTACCATTAGAAGAGAGTTACTTTATTATTGAAACTGATGCATCGCAGCTTGGTTGGGGTGCTGTATTAAAACAAAGGCCTACTAAATATTCATCTAAGTCAGAAGAAAAAGTTTGTAGGTATGCTTCTGGAAGCTATAAATTAAAAACCGTAGGCAATACAGATAGAGAAATACTTGCAATAATCAATGCGATAAATGCCTTTAGGTTATATTTAGGGTTCAAAGAATTTACGGTTAGAACAGATTGCGAAGCTATATGTAGATATTATAATCAGCTTAATAGCAAGAAGAGTTCCACTAGGAGGTGGATTTTATTTGAAGATATCATTACTGGCAACGGATATAAAGTTATATTTGAACATATTAAGGGAAAAGATAATCATTTACCTGATCTACTCTCGCGATTGCCTATTTTGCAGGAATGAAGAAGTCCATGAATTATAATGGAGTTGAGTTCTTCACGTTTGGAGAAGACAATAAGCTCAAAGTATTCCCACCGAATACCTATAAGTTTAAGCCAAAAACCCACATAATATTAGATGAAGTCCAAGAATGCATTTTAGATAATTTCTGGTATCAATACAATAATAAGAGGGAAGAAAAAGGCTATATGCTATCAATATTAAACAGTCTTGCTGAATATTTCCATCTAATAAATGA--TAT-AATGCCAACATCAGAAAATAATGAAGTAATACAGCAAAAACCCATATATGTTGTTTTTGACGGAAAGCTTCCTGGAGTGTACATATCTTTTGAAGAGATAGTAGCCCAAAAAATAGATGCAAAATTAATGGGTGGATTGTCATGGAAAAAATATATAGATATTGATGAAGCTTTAACTCAGGCCAGAAAAATATTAGGAATAAACTACTACTTGGAACCAGCAGCAAAAGAATATATACAAAAATGCAAAAAAGCCAAAAATAAGAAAGCTCCAGAGA-ACCCATATTGTTCAAATATTAAGAATGAAGGATCATCCCAAAAACCTACGTATAAGGAATGCTTGACTAAGGGAGTAGATCCTTTGGATGGCGAATATATCGATTGGAAAATAATTGAAAAATTTGAAGAAGCATCCCCCCAAATTAAAAAAGAATTGAAAGAAGAAATACTTAAAGAATTAAAGAAAGAAATGAATGATAAATTTGAAGAAATGAAAAAAGCATATGATGAAAAATTTGAAGTCTCCTTTTCTGATGTAGATACTATGGATTTAGGTGGTCATGGGCAGCCTGACCAATAA
>eRTBVL-X
GAAAAATGCTATTGAGTGTAAAATTAATATAATCAACCCAGAATATATCATTAAGACTAGCCCAATAGAGGCAACTCCGAAAGACATAGAAGAATTTAAAATGCATATAGAAGAACTGTTGAAACTAGGAGCCATAAGAGAGAGCAGAAGTCCACACAGGTCTGCAGCATTCATAGTAAGAAATCATGCAGAAGAAGTTAGAGGTAAATCTAGGATGGTCATAAATTATAAAAGACTAAATGATAATACTATAGAAGATGCCTATAATATTCCAAATAAGCAAGAATGGATTAATAGAATACAAGGTAGTAAATATTTCTCAAAATTTGACTTGAAAGCTGGATTCTGGCAAATAAAGATGGCAGAAGAATCTATAGAATGGACTGCATTTACATGTCCTCAAGGACATTATGAATGGCTTGTTATGCCATTAGGATTAAAAAATGCACCAGCAATTTTCCAAAGGAAAATGCAGAATATATTTAACGAAAACCAAGAATTCATATTAGTCTACATAGATGACCTGTTAGTCTTCTCAAGGACTTACAAAGAACATATTGCTCATCTTGAAATATTTTTTAGAAAGGTGGAACAAAATGGGTTAATATTATCCAAAAAGAAAATGGAAATATGCAAAGAAAAAATTAATTTCCTTGGACATGAAATAGGAGAGGGCAAAATTCATTTGCAAGAACATATTGCTAAGAAAATTTTAGAATTTCCTGATGCTATGAATGATAAAAAGAAATTACAGCAATTCTTAGGGCTTGTAAATTATGCTAGAAATCACATCAATAATTTAGCAAAGTTAGCAGGACCGTTATATGCTAAATTAAGAAAAAATGGTCAGAGATATTTTAATTCTGAAGACATCAAATTAGTAAGATTAATAAAAGAGAGGGTGAAAGAATTAAAACCTCTAGAATTACCATTAGAAGAGAGTTACTTTATTATTGAAACTGATGCATCGCAGCTTGGTTGGGGTGCTGTATTAAAACAAAGGCCTACTAAATATTCATCTAAGTCAGAAGAAAAAGTTTGTAGGTATGCTTCTGGAAGCTATAAATTAAAAACCGTAGGCAATACAGATAGAGAAATACTTGCAATAATCAATGCGATAAATGCCTTTAGGTTATATTTAGGGTTCAAAGAATTTACGGTTAGAACAGATTGCGAAGCTATATGTAGATATTATAATCAGCTTAATAGCAAGAAGAGTTCCACTAGGAGGTGGATTTTATTTGAAGATATCATTACTGGCAACGGATATAAAGTTATATTTGAACATATTAAGGGAAAAGATAATCATTTACCTGATCTACTCTCGCGATCGCCTATTTTGCAGGAATGAAGAAGTCCATGAATTATAATGGAATTGAGTTCTTCACGTTTGGAGAAGACAATAAGCTCAAAGTATTCCCACCGAATACCTATAAGTTTAAGCCAAAAACCCACATAATATTAGATGAAGTCCAAGAATGCATTTTAGATAATTTCTGGTATCAATACAATAATAAGAGGGAAGAAAAAGGCTATATGCTATCAATATTAAACAGTCTTGCTGAATATTTCCATCTAATGAATGA--TAT-AATGCCAACATCAGAAAATAATGAAGTGATACCGCAAAAACCCATATATGTTGTTTTTGACGGAAAGCTTCCTGGAGTGTACATATCTTTTGAAGAGATAGTAGCCCAAAAAATAGATGCAAAATTAATGGGTGGATTGTCATGGAAAAAATATATAGATTTTGATGAAGCTTTAACTCAGGCTAGAAAAATATTAGGAATAAATTATTATCTAGAGCCTGCTGCAAAAGAATATATTCAAAAATGCAAAAAAGCTAAAGGAAAGAAGACTTCAGAAATACCCAT-TAAGATGACTATAAAAGAAGAAGGGTTTTTTAAAAAACCCACATACAAGGAATGCTTAACAAAAGGAGTGGATCCATTAGATGGGGAATATATTGATTGGAAGATAATAGAAAAATTTGAAGAAGCCTCCCCACAGTTAAAGAAGGAATTGAAGGAAGAAATACTTAAAGAATTAAAACAAGAAATGGATCAGAAATTTGAGCAAATAAAAAAGGCAATAGATGAGAAATTAGAAGTTTCTTTTTCTGATTTGGACACAATGGATCTTGGTGGCCATGGGCAACCAGATGAATAA

#d3_consensus_RTRH
>chr01:5195123-5198055F
GTGAGAGGTAAATATAGGATGGTCATCAATTACAAGAGGTTAAGTGATAATACATTTGAAGATGCTTATAACATTCCTAATAAGCAAGAATGGATCAATAGAATA-------GTAGACATTTCTCGAAATTTGACTTAAAAGCATGATTTTGGCAAGTAAAGATGGCAGAAGAATCCATAGAGTGAACTGCATTTACCTGTCCTCAGGGACATTATGAATGGCTTGTGAAGCCACTAGGCCTAAAAAATGCACCTGCCATATTCCAAAGAAAAATGCAAAATATATTTAATGACAACCAAGAATTTATATTAGTCTACATAGATGACTTATTAGTCTTTTCAAAAACTTACAAATAGCATATTGCTCATCTAGAAATATTTTTTAGAAAGGTGGAACAAAATGGGTTAATCTTATCCAAAAAGAAAATGGAAATATGCCAGGAGAAAATCAGTTTCCTTGGTCATGAAATAGGAGAAGGCAAAATACACCTACAAGAACATATTGCTAAGAAATTTTTACAATTTCCTGATGCTATGAATGATAAAAAGGAATTACAACAATTCTTAGGAATTGTAAATTATGCTAGAAACCACATTCAAAATTTAGCAAAGTTAGCAGGACCATTATATGCTATATTAAGAAAAAATGGTCAGAGATATTTTAATTCTAAAGACATTAAATTAGTAAGGTTAATAAAAGAAAAGGTGAAAGAACTAAAACCTCTAGAATTACCTTTAGAAGAAAACTATTTTATTATTGAAACAGATGCATCGCAGCAGGGTTGGT-TCCTGTATTAAAACAAAGACCTGCTAAATACTCATCTAAATCAGAGGAAAAGATATATAGGTATGCCTCTGGAAG--------------------ACAATACAGATCGAGAAATCCTAGAAATAATCAACGCGATAAATGCTTTTAGGTTATATCTAGGGTTTAAAGAGTTTACGGTTAGAACGGACTGTGAGGTGATACGTAGATATTATAATCAGCTTAATAGCAAGAAGAATTCTACTAGGAGGTGGATCTTATTTGAACAAATCATTACTGGAAATGACTATAAAGTTGTATTTGAGCATATTAAGGGGAAAGATAACAATTTGCCTGATCTACTTTCTCGTTTACCTATTTTGCAGGTATGA
>eRTBVL-A
GTTAGAGGTAAATCTAGGATGGTCATAAATTATAAAAGGCTAAATGATAATACTATAGAAGATGCCTATAATATCCCAAATAAGCAAGAATGGATTAATAGGATACAAGGTAGCAAATATTTCTCGAAATTTGACTTAAAAGCTGGATTTTGGCAAGTAAAAATGGCAGAAGAGTCTATAGAATGGACTGCATTCACCTGTCCCCAGGGACACTATGAATGGCTAGTGATGCCACTAGGATTAAAAAATGCACCTGCCCTATTTCAAAGAAAAATGCAAAACATTTTTAACGATAATCAAGAATTTGTGTTAGTATATATAGATGACTTGTTAATATTTTCAAAAACTTATAAGGATCATATTGCTCACCTAGAATTATTTTTTAGAAAGGTTGAGCAAAATGGTTTAATCCTATCAAAAAAGAAGATGGAGATATGCAAAGAAAAAGTTAACTTCCTTGGACATGAAATAGGAGAAGGCAAAATTCATTTGCAAGAACATATTGCTAAGAAAATTTTACAATTTCCTGATGCTATGAATGACAAAAAGAAATTACAGCAATTCCTAGGACTTGTAAATTATGCTAGAAATCACATCAACAATTTAGCAAAGCTAGCAGGACCTTTATACGCTAAATTAAGAAAAAATGGTCAGAAATATTTTAATTCTGAAGACATTAAATTAGTAAGATTAATAAAAGAAAAAGTGAAAGAACTAAAACCTCTAGAATTACCATTAGAAGAAAGTTACTTTATCATTGAAACCGATGCATCACAACAAGGTTGGGGTGCTATATTAAAGCAAAGACCTACTAAATTTTCCGCTAAATCAGAAGAAAAAATATGTAGGTATGCTTCTGGAAGTTATAAATTAAAAACTGTCAATAATACAGATAGAGAGATCATGGCAATTATCAATGCAATCAATGCCTTTAGGTTATACCTAGGGTTTAAAGAATTCACGGTTAGAACCGATTGTGAAGCCATCTGTAGATATTATAACCAGCTTAATAGCAAGAAAAGCTCAACTAGAAGATGGATTTTATTTGAAGATATTATTACAGGAAATGGTTATAGAGTTATATTTGAACATATTAAGGGGAAAGATAATAGTTTACCTGACATGCTTTCTCGTTTACCCATATTTCAGGTATGA
>eRTBVL-B
GTTAGAGGTAAATCTAGGATGGTCATAAATTATAAAAGACTAAATGATAATACTATAGAAGATGCCTATAATATCCCAAATAAGCAAGAATGGATTAATAGAATACAAGGTAGTAAATATTTCTCAAAATTTGACTTGAAAGCTGGATTCTGGCAAGTAAAGATGGCAGAAGAATCTATAGAATGGACTGCATTTACATGTCCTCAAGGACATTATGAATGGCTTGTTATGCCATTAGGATTAAAAAATGCACCAGCAATTTTCCAAAGGAAAATGCAGAATATATTTAACGAAAACCAAGAATTCATATTAGTCTACATAGATGACCTGTTAGTCTTCTCAAGGACTTACAAAGAACATATTGCTCATCTTGAAATATTTTTTAGAAAGGTGGAACAAAATGGGTTAATATTATCCAAAAAGAAAATGGAAATATGCAAAGAAAAAATTAACTTCCTTGGACATGAAATAGGAGAGGGCAAAATTCATTTGCAAGAACATATTGCTAAGAAAATTTTACAATTTCCTGATGCTATGAATGATAAAAAGAAATTACAGCAATTCTTAGGACTTGTAAATTATGCTAGAAATCACATCAATAATTTAGCAAAGTTAGCAGGACCGTTATATGCTAAATTAAGAAAAAATGGTCAGAGATATTTTAATTCTGAAGACATTAAATTAGTAAGATTAATAAAAGAGAGGGTGAAAGAATTAAAACCTCTAGAATTACCATTAGAAGAAAGTTACTTTATCATTGAAACTGATGCATCACAACACGGTTGGGGTGCTATATTAAAGCAAAGACCTACTAAATTTTCCGCTAAATCAGAAGAAAAAATATGTAGATATGCTTCTGGAAGTTATAAATTAAAAACTGTCAATAATACAGATAGAGAGATCATGGCAATAATCAATGCAATCAATGCCTTTAGGTTGTACTTAGGATTTAAAGAATTCACGGTTAGAACCGATTGTGAAGCCATTTGTAGGTACTATAATCAGCTAAATAGCAAGAAAAGCTCAACTAGAAGATGGGTTTTATTTGAAGATATTATAACAGGAAACGGCTATAAAGTTATATTTGAACATATTAAGGGGAAAGATAATAATTTGCCTGACATGCTTTCTCGTTTACCTGAATTGCAGGTATGA
>eRTBVL-C
GTTAGAGGTAAATCTAGGATGGTCATAAATTATAAAAGACTAAATGATAATACTATAGAAGATGCCTATAATATCCCAAATAAGCAAGAATGGATTAATAGAATACAAGGTAGTAAATATTTCTCAAAATTTGACTTGAAAGCTGGATTCTGGCAAGTAAAGATGGCAGAAGAATCTATAGAATGGACTGCATTTACATGTCCTCAAGGACATTATGAATGGCTTGTTATGCCATTAGGATTAAAAAATGCACCAGCAATTTTCCAAAGGAAAATGCAGAATATATTTAACGAAAACCAAGAATTCATATTAGTCTACATAGATGACCTGTTAGTCTTCTCAAGGACTTACAAAGAACATATTGCTCATCTTGAAATATTTTTTAGAAAGGTGGAACAAAATGGGTTAATATTATCCAAAAAGAAAATGGAAATATGCAAAGAAAAAATTAACTTCCTTGGACATGAAATAGGAGAGGGCAAAATTCATTTGCAAGAACATATTGCTAAGAAAATTTTAGAATTTCCTGATGCTATGAATGATAAAAAGAAATTACAGCAATTCTTAGGACTTGTAAATTATGCTAGAAATCACATCAATAATTTAGCAAAGTTAGCAGGACCGTTATATGCTAAATTAAGAAAAAATGGTCAGAGATATTTTAATTCTGAAGACATTAAATTAGTAAGATTAATAAAAGAGAGGGTGAAAGAATTAAAACCTCTAGAATTACCATTAGAAGAGAGTTACTTTATTATTGAAACTGATGCATCGCAGCTTGGTTGGGGTGCTGTATTAAAACAAAGGCCTACTAAATATTCATCTAAGTCAGAAGAAAAAGTTTGTAGGTATGCTTCTGGAAGCTATAAATTAAAAACCGTAGGCAATACAGATAGAGAAATACTTGCAATAATCAATGCGATAAATGCCTTTAGGTTATATTTAGGGTTCAAAGAATTTACGGTTAGAACAGATTGCGAAGCTATATGTAGATATTATAATCAGCTTAATAGCAAGAAGAGTTCCACTAGGAGGTGGATTTTATTTGAAGATATCATTACTGGCAACGGATATAAAGTTATATTTGAACATATTAAGGGAAAAGATAATCATTTACCTGATCTACTCTCGCGATTGCCTATTTTGCAGGAATGA
>eRTBVL-X
GTTAGAGGTAAATCTAGGATGGTCATAAATTATAAAAGACTAAATGATAATACTATAGAAGATGCCTATAATATTCCAAATAAGCAAGAATGGATTAATAGAATACAAGGTAGTAAATATTTCTCAAAATTTGACTTGAAAGCTGGATTCTGGCAAATAAAGATGGCAGAAGAATCTATAGAATGGACTGCATTTACATGTCCTCAAGGACATTATGAATGGCTTGTTATGCCATTAGGATTAAAAAATGCACCAGCAATTTTCCAAAGGAAAATGCAGAATATATTTAACGAAAACCAAGAATTCATATTAGTCTACATAGATGACCTGTTAGTCTTCTCAAGGACTTACAAAGAACATATTGCTCATCTTGAAATATTTTTTAGAAAGGTGGAACAAAATGGGTTAATATTATCCAAAAAGAAAATGGAAATATGCAAAGAAAAAATTAATTTCCTTGGACATGAAATAGGAGAGGGCAAAATTCATTTGCAAGAACATATTGCTAAGAAAATTTTAGAATTTCCTGATGCTATGAATGATAAAAAGAAATTACAGCAATTCTTAGGGCTTGTAAATTATGCTAGAAATCACATCAATAATTTAGCAAAGTTAGCAGGACCGTTATATGCTAAATTAAGAAAAAATGGTCAGAGATATTTTAATTCTGAAGACATCAAATTAGTAAGATTAATAAAAGAGAGGGTGAAAGAATTAAAACCTCTAGAATTACCATTAGAAGAGAGTTACTTTATTATTGAAACTGATGCATCGCAGCTTGGTTGGGGTGCTGTATTAAAACAAAGGCCTACTAAATATTCATCTAAGTCAGAAGAAAAAGTTTGTAGGTATGCTTCTGGAAGCTATAAATTAAAAACCGTAGGCAATACAGATAGAGAAATACTTGCAATAATCAATGCGATAAATGCCTTTAGGTTATATTTAGGGTTCAAAGAATTTACGGTTAGAACAGATTGCGAAGCTATATGTAGATATTATAATCAGCTTAATAGCAAGAAGAGTTCCACTAGGAGGTGGATTTTATTTGAAGATATCATTACTGGCAACGGATATAAAGTTATATTTGAACATATTAAGGGAAAAGATAATCATTTACCTGATCTACTCTCGCGATCGCCTATTTTGCAGGAATGA

#d3_consensus_ORFz
>chr01:5195123-5198055F
ATGAAGAAATCTATGAATTATAATGGAGTTGAATTCTTCACTTTTGGGGAAGATAATAAACTCAGAATATTCCCACCAAACTCTTATAAATTTAAACCAAAGGACCATATAATCATATATGAAGTGCAAGAATGTATTCTGGACAATTTTTGGTATCAATATAATAATATG---------AAGGGCTATATCCTATCAATATTAAATAGTCTTGCTGAATATTTTCATTTGATAAATGA---ATTAATGCCAGTTGCAAAAAATATTGAAGCCATACAGCAAAAGCCCATTTATGTGGTTTTTGAAGGAAGAGTACCAGGCGTCTATATATCCTTTGAAGAGATAATATCTCAAAAAATAGACGCAAAGCTAACAGTAGGAATATCATGGAAGAAATATAAAGACATTGAAGAACCATTAGGACAAGCTAGGAAAATATTGGGAATAAATTATTATCTAGAGCCAGCGGCAAAGGAATATATTCAAAAGTGCAAGAG-GCTAGAAACAAGAAAAATCCAGAGC-CCCCACATTATACAAATATAAAGGAAGAAGGGTCATCCAGAAAATTGACATATAAAGAATGCTTAACAAAGGGATTAGACCCCTTAGATAGTGAATATATTGATTTAAAGATAAATGAAAAAATTGCAGAAGTCTCGACTCAGTGAAAGAAAGATTTAAAGGAAGAAATTTTCAAAGAATTAAAGCAAGAATTAAATGAAAATTTTGAAGCTCTGAAGAAAGCATATGATGAGAAATTTGAAATAGCCTTTTCTGATGATGACACTATGGATATCGGTGGTCATGGGCAACCAGACGAATAG
>eRTBVL-A
ATGAAAAGATCAATGAATTACGCCGGAGTCGAGTGCTTCACATTTGGAGATGACAACAAACTCAGAATATTCCCACCAAATTCATATAAATTTAAGCCAAAGGACCATATAATCCTAGATGAAGTTCAAGAGTGCATCTTGGATAATTTCTGGTACCAATACAATAATAAAAGGGAAGAAAAAGGGTATATGTTATCAATATTGAATAGCCTCTCTGAATATTTTCACCTAATAAATGGGTCATTAATGCCTGCCAATGAAGATCATGAAGTAATCCAACAAAAGCCTATATATGTAGTATTTGATGGAAAGCTCCCTGGGGTCTACATTTCTTTTGAAGAAATTGTGGCTCAAAAAATAGATGCTAAATTAATGGGAGGAATATCTTGGAAGAAATATAAGGATATTGATGAAGCATTAAGCCAAGCTAGAAAAATATTAGGAATAAATTATTATCTAGAGCCTGCTGCAAAAGAATATATTCAAAAATGCAAAAAAGCTAAAGGAAAGAAGACTTCAGAAATACCCAT-TAAGATGACTATAAAAGAAGAAGGGTTTTTTAAAAAACCCACATACAAGGAATGCTTAACAAAAGGAGTGGATCCATTAGATGGGGAATATATTGATTGGAAGATAATAGAAAAATTTGAAGAAGCCTCCCCACAATTAAAGAAGGAATTGAAGGAAGAAATACTTAAAGAATTAAAACAAGAAATGGATCAGAAATTTGAGCAAATAAAAAAGGCAGTAGATGAGAAATTAGAAGTTTCTTTTTCTGATTTGGACACAATGGATCTTGGTGGCCATGGGCAACCAGATGAATAA
>eRTBVL-B
ATGAAAAGATCAATGAATTACAGCGGAATTGAATGCTTCACATTTGGAGATGACAACAAGCTCAGAATATTCCCACCAAATTCATATAAATTTAAGCCAAAAGACCATATAATCTTAGATGAAGTGCAAGAATGCATCTTGGATAATTTTTGGTACCAATACAATAATAAAAGGGAAGAAAAAGGATATATGTTATCAATATTGAATAGCCTCTCTGAATATTTTCACTTAATAAACGGGTTATTAATGCCAGCTAATGAAGATCATGAAATAATCCAACAGAAGCCTATATATGTCGTATTTGATGGAAAGCTCCCAGGGGTCTATATATCTTTTGAAGAAATTGTGGCCCAAAAGATAGATGCTAAATTAATGGGAGGAATATCTTGGAAGAAATATAAAGACATTGATGAAGCACTAAGCCAGGCTAGAAAAATACTAGGAATAAATTATTATCTAGAGCCTGCTGCAAAAGAATATATTCAAAAATGCAAAAAAGCTAAAGGAAAGAAGACTCCAGAAATACCCAT-TAAAACGACTATAAAAGAAGAAGGGTATTCTAAAAAACCCACATACAAGGAATGCCTAACAAAAGGAGTGGATCCATTAGATGGGGAATATATTGATTGGAAAATAATAGAAAAATTTGAAGAAGCCTCCCCACAATTAAAGAAGGAATTAAAGGAAGAAATACTTAAAGAATTAAAACAAGAAATGGATCAGAAATTTGAACAAATAAAAAAGGCAGTAGATGAGAAATTAGAAGTTTCTTTTTCTGATCTGGACACTATGGATCTTGGTGGTCATGGGCAACCAGATGAATAG
>eRTBVL-C
ATGAAGAAGTCCATGAATTATAATGGAGTTGAGTTCTTCACGTTTGGAGAAGACAATAAGCTCAAAGTATTCCCACCGAATACCTATAAGTTTAAGCCAAAAACCCACATAATATTAGATGAAGTCCAAGAATGCATTTTAGATAATTTCTGGTATCAATACAATAATAAGAGGGAAGAAAAAGGCTATATGCTATCAATATTAAACAGTCTTGCTGAATATTTCCATCTAATAAATGA--TAT-AATGCCAACATCAGAAAATAATGAAGTAATACAGCAAAAACCCATATATGTTGTTTTTGACGGAAAGCTTCCTGGAGTGTACATATCTTTTGAAGAGATAGTAGCCCAAAAAATAGATGCAAAATTAATGGGTGGATTGTCATGGAAAAAATATATAGATATTGATGAAGCTTTAACTCAGGCCAGAAAAATATTAGGAATAAACTACTACTTGGAACCAGCAGCAAAAGAATATATACAAAAATGCAAAAAAGCCAAAAATAAGAAAGCTCCAGAGA-ACCCATATTGTTCAAATATTAAGAATGAAGGATCATCCCAAAAACCTACGTATAAGGAATGCTTGACTAAGGGAGTAGATCCTTTGGATGGCGAATATATCGATTGGAAAATAATTGAAAAATTTGAAGAAGCATCCCCCCAAATTAAAAAAGAATTGAAAGAAGAAATACTTAAAGAATTAAAGAAAGAAATGAATGATAAATTTGAAGAAATGAAAAAAGCATATGATGAAAAATTTGAAGTCTCCTTTTCTGATGTAGATACTATGGATTTAGGTGGTCATGGGCAGCCTGACCAATAA
>eRTBVL-X
ATGAAGAAGTCCATGAATTATAATGGAATTGAGTTCTTCACGTTTGGAGAAGACAATAAGCTCAAAGTATTCCCACCGAATACCTATAAGTTTAAGCCAAAAACCCACATAATATTAGATGAAGTCCAAGAATGCATTTTAGATAATTTCTGGTATCAATACAATAATAAGAGGGAAGAAAAAGGCTATATGCTATCAATATTAAACAGTCTTGCTGAATATTTCCATCTAATGAATGA--TAT-AATGCCAACATCAGAAAATAATGAAGTGATACCGCAAAAACCCATATATGTTGTTTTTGACGGAAAGCTTCCTGGAGTGTACATATCTTTTGAAGAGATAGTAGCCCAAAAAATAGATGCAAAATTAATGGGTGGATTGTCATGGAAAAAATATATAGATTTTGATGAAGCTTTAACTCAGGCTAGAAAAATATTAGGAATAAATTATTATCTAGAGCCTGCTGCAAAAGAATATATTCAAAAATGCAAAAAAGCTAAAGGAAAGAAGACTTCAGAAATACCCAT-TAAGATGACTATAAAAGAAGAAGGGTTTTTTAAAAAACCCACATACAAGGAATGCTTAACAAAAGGAGTGGATCCATTAGATGGGGAATATATTGATTGGAAGATAATAGAAAAATTTGAAGAAGCCTCCCCACAGTTAAAGAAGGAATTGAAGGAAGAAATACTTAAAGAATTAAAACAAGAAATGGATCAGAAATTTGAGCAAATAAAAAAGGCAATAGATGAGAAATTAGAAGTTTCTTTTTCTGATTTGGACACAATGGATCTTGGTGGCCATGGGCAACCAGATGAATAA

#d10_consensus_whole length
>chr07:8902620-8907950F
TTAAGGGAAAAGACAATCATTTACCTGGCCTGCTCTCTCGTTTACCCTTGTTGCAGGCATGAAGAAATCCATGAATTACAATGGAGTAGAATTCTTCACTTTTGGAGAAGATAACAAGCTCAAAGTATTTCCACCAAATACCTATAAATTCAAGCAAAAAAACCACATAATATTAGACGAACTCCAGGAATGCATATTAGGCAATTTTCGGTACCAATAAAATAGTAAGAGGGAAGAAAAACGTTACATGCTGTCTATACTAAACAGTCTTGCTGAATATTTCCATTTACTAAATGA--CC-TAATGCCAGCCTCAGAAAATAATGAAATAATACAGCAAAAGCCTATATATGTAGTCTTTGATGGAAAGCTCCCCGGAGTTTATATATCCTTTGAAGAAATAATAGCCTAAAAAATAGATGCAAAAATAATGGGCGGCCTATCGTGGAAAAAATATATAGATGTTGATGAAGCTTTAAGTCAAGCCATGAAAATTTTGGGAATAAACTATTATATGGAGCCAGCTGCAAAGGAATATATACAAAAATGCAAAAGAGCCAAAAATAAGAAAGCTCCAGAAA-CCCCATACTATACGAATATAAAAGTTGAAGGATCTTCTAAAAAACCTTCATATAAAGAATGCTTAACTAAAGGGATGTATCCCTTAGATGGTGAATACATTGACTGAAAAATAATTGAAAAATTTGAAGAAGCCTCCTC--AATTGAAAAAAGAGTTAAAAGAAGAAATACTTAAAGAATTAAA------AATGATTGACAAATTTGAAGAAATAAAAAAGTTTTATGATGAGGAATTCGATGTATCTTTTTCTGATGTTGATACCGTAGATATGGGCGGCCATGGGCAGCCAGACCAATAA
>eRTBVL-A
TTAAGGGGAAAGATAATAGTTTACCTGACATGCTTTCTCGTTTACCCATATTTCAGGTATGAAAAGATCAATGAATTACGCCGGAGTCGAGTGCTTCACATTTGGAGATGACAACAAACTCAGAATATTCCCACCAAATTCATATAAATTTAAGCCAAAGGACCATATAATCCTAGATGAAGTTCAAGAGTGCATCTTGGATAATTTCTGGTACCAATACAATAATAAAAGGGAAGAAAAAGGGTATATGTTATCAATATTGAATAGCCTCTCTGAATATTTTCACCTAATAAATGGGTCATTAATGCCTGCCAATGAAGATCATGAAGTAATCCAACAAAAGCCTATATATGTAGTATTTGATGGAAAGCTCCCTGGGGTCTACATTTCTTTTGAAGAAATTGTGGCTCAAAAAATAGATGCTAAATTAATGGGAGGAATATCTTGGAAGAAATATAAGGATATTGATGAAGCATTAAGCCAAGCTAGAAAAATATTAGGAATAAATTATTATCTAGAGCCTGCTGCAAAAGAATATATTCAAAAATGCAAAAAAGCTAAAGGAAAGAAGACTTCAGAAATACCCAT-TAAGATGACTATAAAAGAAGAAGGGTTTTTTAAAAAACCCACATACAAGGAATGCTTAACAAAAGGAGTGGATCCATTAGATGGGGAATATATTGATTGGAAGATAATAGAAAAATTTGAAGAAGCCTCCCCACAATTAAAGAAGGAATTGAAGGAAGAAATACTTAAAGAATTAAAACAAGAAATGGATCAGAAATTTGAGCAAATAAAAAAGGCAGTAGATGAGAAATTAGAAGTTTCTTTTTCTGATTTGGACACAATGGATCTTGGTGGCCATGGGCAACCAGATGAATAA
>eRTBVL-B
TTAAGGGGAAAGATAATAATTTGCCTGACATGCTTTCTCGTTTACCTGAATTGCAGGTATGAAAAGATCAATGAATTACAGCGGAATTGAATGCTTCACATTTGGAGATGACAACAAGCTCAGAATATTCCCACCAAATTCATATAAATTTAAGCCAAAAGACCATATAATCTTAGATGAAGTGCAAGAATGCATCTTGGATAATTTTTGGTACCAATACAATAATAAAAGGGAAGAAAAAGGATATATGTTATCAATATTGAATAGCCTCTCTGAATATTTTCACTTAATAAACGGGTTATTAATGCCAGCTAATGAAGATCATGAAATAATCCAACAGAAGCCTATATATGTCGTATTTGATGGAAAGCTCCCAGGGGTCTATATATCTTTTGAAGAAATTGTGGCCCAAAAGATAGATGCTAAATTAATGGGAGGAATATCTTGGAAGAAATATAAAGACATTGATGAAGCACTAAGCCAGGCTAGAAAAATACTAGGAATAAATTATTATCTAGAGCCTGCTGCAAAAGAATATATTCAAAAATGCAAAAAAGCTAAAGGAAAGAAGACTCCAGAAATACCCAT-TAAAACGACTATAAAAGAAGAAGGGTATTCTAAAAAACCCACATACAAGGAATGCCTAACAAAAGGAGTGGATCCATTAGATGGGGAATATATTGATTGGAAAATAATAGAAAAATTTGAAGAAGCCTCCCCACAATTAAAGAAGGAATTAAAGGAAGAAATACTTAAAGAATTAAAACAAGAAATGGATCAGAAATTTGAACAAATAAAAAAGGCAGTAGATGAGAAATTAGAAGTTTCTTTTTCTGATCTGGACACTATGGATCTTGGTGGTCATGGGCAACCAGATGAATAG
>eRTBVL-C
TTAAGGGAAAAGATAATCATTTACCTGATCTACTCTCGCGATTGCCTATTTTGCAGGAATGAAGAAGTCCATGAATTATAATGGAGTTGAGTTCTTCACGTTTGGAGAAGACAATAAGCTCAAAGTATTCCCACCGAATACCTATAAGTTTAAGCCAAAAACCCACATAATATTAGATGAAGTCCAAGAATGCATTTTAGATAATTTCTGGTATCAATACAATAATAAGAGGGAAGAAAAAGGCTATATGCTATCAATATTAAACAGTCTTGCTGAATATTTCCATCTAATAAATGA--TA-TAATGCCAACATCAGAAAATAATGAAGTAATACAGCAAAAACCCATATATGTTGTTTTTGACGGAAAGCTTCCTGGAGTGTACATATCTTTTGAAGAGATAGTAGCCCAAAAAATAGATGCAAAATTAATGGGTGGATTGTCATGGAAAAAATATATAGATATTGATGAAGCTTTAACTCAGGCCAGAAAAATATTAGGAATAAACTACTACTTGGAACCAGCAGCAAAAGAATATATACAAAAATGCAAAAAAGCCAAAAATAAGAAAGCTCCAGAGA-ACCCATATTGTTCAAATATTAAGAATGAAGGATCATCCCAAAAACCTACGTATAAGGAATGCTTGACTAAGGGAGTAGATCCTTTGGATGGCGAATATATCGATTGGAAAATAATTGAAAAATTTGAAGAAGCATCCCCCCAAATTAAAAAAGAATTGAAAGAAGAAATACTTAAAGAATTAAAGAAAGAAATGAATGATAAATTTGAAGAAATGAAAAAAGCATATGATGAAAAATTTGAAGTCTCCTTTTCTGATGTAGATACTATGGATTTAGGTGGTCATGGGCAGCCTGACCAATAA
>eRTBVL-X
TTAAGGGAAAAGATAATCATTTACCTGATCTACTCTCGCGATCGCCTATTTTGCAGGAATGAAGAAGTCCATGAATTATAATGGAATTGAGTTCTTCACGTTTGGAGAAGACAATAAGCTCAAAGTATTCCCACCGAATACCTATAAGTTTAAGCCAAAAACCCACATAATATTAGATGAAGTCCAAGAATGCATTTTAGATAATTTCTGGTATCAATACAATAATAAGAGGGAAGAAAAAGGCTATATGCTATCAATATTAAACAGTCTTGCTGAATATTTCCATCTAATGAATGA--TA-TAATGCCAACATCAGAAAATAATGAAGTGATACCGCAAAAACCCATATATGTTGTTTTTGACGGAAAGCTTCCTGGAGTGTACATATCTTTTGAAGAGATAGTAGCCCAAAAAATAGATGCAAAATTAATGGGTGGATTGTCATGGAAAAAATATATAGATTTTGATGAAGCTTTAACTCAGGCTAGAAAAATATTAGGAATAAATTATTATCTAGAGCCTGCTGCAAAAGAATATATTCAAAAATGCAAAAAAGCTAAAGGAAAGAAGACTTCAGAAATACCCAT-TAAGATGACTATAAAAGAAGAAGGGTTTTTTAAAAAACCCACATACAAGGAATGCTTAACAAAAGGAGTGGATCCATTAGATGGGGAATATATTGATTGGAAGATAATAGAAAAATTTGAAGAAGCCTCCCCACAGTTAAAGAAGGAATTGAAGGAAGAAATACTTAAAGAATTAAAACAAGAAATGGATCAGAAATTTGAGCAAATAAAAAAGGCAATAGATGAGAAATTAGAAGTTTCTTTTTCTGATTTGGACACAATGGATCTTGGTGGCCATGGGCAACCAGATGAATAA

#d10_consensus_ORFz
>chr07:8902620-8907950F
ATGAAGAAATCCATGAATTACAATGGAGTAGAATTCTTCACTTTTGGAGAAGATAACAAGCTCAAAGTATTTCCACCAAATACCTATAAATTCAAGCAAAAAAACCACATAATATTAGACGAACTCCAGGAATGCATATTAGGCAATTTTCGGTACCAATAAAATAGTAAGAGGGAAGAAAAACGTTACATGCTGTCTATACTAAACAGTCTTGCTGAATATTTCCATTTACTAAATGA--CC-TAATGCCAGCCTCAGAAAATAATGAAATAATACAGCAAAAGCCTATATATGTAGTCTTTGATGGAAAGCTCCCCGGAGTTTATATATCCTTTGAAGAAATAATAGCCTAAAAAATAGATGCAAAAATAATGGGCGGCCTATCGTGGAAAAAATATATAGATGTTGATGAAGCTTTAAGTCAAGCCATGAAAATTTTGGGAATAAACTATTATATGGAGCCAGCTGCAAAGGAATATATACAAAAATGCAAAAGAGCCAAAAATAAGAAAGCTCCAGAAA-CCCCATACTATACGAATATAAAAGTTGAAGGATCTTCTAAAAAACCTTCATATAAAGAATGCTTAACTAAAGGGATGTATCCCTTAGATGGTGAATACATTGACTGAAAAATAATTGAAAAATTTGAAGAAGCCTCCTC--AATTGAAAAAAGAGTTAAAAGAAGAAATACTTAAAGAATTAAA------AATGATTGACAAATTTGAAGAAATAAAAAAGTTTTATGATGAGGAATTCGATGTATCTTTTTCTGATGTTGATACCGTAGATATGGGCGGCCATGGGCAGCCAGACCAATAA
>eRTBVL-A
ATGAAAAGATCAATGAATTACGCCGGAGTCGAGTGCTTCACATTTGGAGATGACAACAAACTCAGAATATTCCCACCAAATTCATATAAATTTAAGCCAAAGGACCATATAATCCTAGATGAAGTTCAAGAGTGCATCTTGGATAATTTCTGGTACCAATACAATAATAAAAGGGAAGAAAAAGGGTATATGTTATCAATATTGAATAGCCTCTCTGAATATTTTCACCTAATAAATGGGTCATTAATGCCTGCCAATGAAGATCATGAAGTAATCCAACAAAAGCCTATATATGTAGTATTTGATGGAAAGCTCCCTGGGGTCTACATTTCTTTTGAAGAAATTGTGGCTCAAAAAATAGATGCTAAATTAATGGGAGGAATATCTTGGAAGAAATATAAGGATATTGATGAAGCATTAAGCCAAGCTAGAAAAATATTAGGAATAAATTATTATCTAGAGCCTGCTGCAAAAGAATATATTCAAAAATGCAAAAAAGCTAAAGGAAAGAAGACTTCAGAAATACCCAT-TAAGATGACTATAAAAGAAGAAGGGTTTTTTAAAAAACCCACATACAAGGAATGCTTAACAAAAGGAGTGGATCCATTAGATGGGGAATATATTGATTGGAAGATAATAGAAAAATTTGAAGAAGCCTCCCCACAATTAAAGAAGGAATTGAAGGAAGAAATACTTAAAGAATTAAAACAAGAAATGGATCAGAAATTTGAGCAAATAAAAAAGGCAGTAGATGAGAAATTAGAAGTTTCTTTTTCTGATTTGGACACAATGGATCTTGGTGGCCATGGGCAACCAGATGAATAA
>eRTBVL-B
ATGAAAAGATCAATGAATTACAGCGGAATTGAATGCTTCACATTTGGAGATGACAACAAGCTCAGAATATTCCCACCAAATTCATATAAATTTAAGCCAAAAGACCATATAATCTTAGATGAAGTGCAAGAATGCATCTTGGATAATTTTTGGTACCAATACAATAATAAAAGGGAAGAAAAAGGATATATGTTATCAATATTGAATAGCCTCTCTGAATATTTTCACTTAATAAACGGGTTATTAATGCCAGCTAATGAAGATCATGAAATAATCCAACAGAAGCCTATATATGTCGTATTTGATGGAAAGCTCCCAGGGGTCTATATATCTTTTGAAGAAATTGTGGCCCAAAAGATAGATGCTAAATTAATGGGAGGAATATCTTGGAAGAAATATAAAGACATTGATGAAGCACTAAGCCAGGCTAGAAAAATACTAGGAATAAATTATTATCTAGAGCCTGCTGCAAAAGAATATATTCAAAAATGCAAAAAAGCTAAAGGAAAGAAGACTCCAGAAATACCCAT-TAAAACGACTATAAAAGAAGAAGGGTATTCTAAAAAACCCACATACAAGGAATGCCTAACAAAAGGAGTGGATCCATTAGATGGGGAATATATTGATTGGAAAATAATAGAAAAATTTGAAGAAGCCTCCCCACAATTAAAGAAGGAATTAAAGGAAGAAATACTTAAAGAATTAAAACAAGAAATGGATCAGAAATTTGAACAAATAAAAAAGGCAGTAGATGAGAAATTAGAAGTTTCTTTTTCTGATCTGGACACTATGGATCTTGGTGGTCATGGGCAACCAGATGAATAG
>eRTBVL-C
ATGAAGAAGTCCATGAATTATAATGGAGTTGAGTTCTTCACGTTTGGAGAAGACAATAAGCTCAAAGTATTCCCACCGAATACCTATAAGTTTAAGCCAAAAACCCACATAATATTAGATGAAGTCCAAGAATGCATTTTAGATAATTTCTGGTATCAATACAATAATAAGAGGGAAGAAAAAGGCTATATGCTATCAATATTAAACAGTCTTGCTGAATATTTCCATCTAATAAATGA--TA-TAATGCCAACATCAGAAAATAATGAAGTAATACAGCAAAAACCCATATATGTTGTTTTTGACGGAAAGCTTCCTGGAGTGTACATATCTTTTGAAGAGATAGTAGCCCAAAAAATAGATGCAAAATTAATGGGTGGATTGTCATGGAAAAAATATATAGATATTGATGAAGCTTTAACTCAGGCCAGAAAAATATTAGGAATAAACTACTACTTGGAACCAGCAGCAAAAGAATATATACAAAAATGCAAAAAAGCCAAAAATAAGAAAGCTCCAGAGA-ACCCATATTGTTCAAATATTAAGAATGAAGGATCATCCCAAAAACCTACGTATAAGGAATGCTTGACTAAGGGAGTAGATCCTTTGGATGGCGAATATATCGATTGGAAAATAATTGAAAAATTTGAAGAAGCATCCCCCCAAATTAAAAAAGAATTGAAAGAAGAAATACTTAAAGAATTAAAGAAAGAAATGAATGATAAATTTGAAGAAATGAAAAAAGCATATGATGAAAAATTTGAAGTCTCCTTTTCTGATGTAGATACTATGGATTTAGGTGGTCATGGGCAGCCTGACCAATAA
>eRTBVL-X
ATGAAGAAGTCCATGAATTATAATGGAATTGAGTTCTTCACGTTTGGAGAAGACAATAAGCTCAAAGTATTCCCACCGAATACCTATAAGTTTAAGCCAAAAACCCACATAATATTAGATGAAGTCCAAGAATGCATTTTAGATAATTTCTGGTATCAATACAATAATAAGAGGGAAGAAAAAGGCTATATGCTATCAATATTAAACAGTCTTGCTGAATATTTCCATCTAATGAATGA--TA-TAATGCCAACATCAGAAAATAATGAAGTGATACCGCAAAAACCCATATATGTTGTTTTTGACGGAAAGCTTCCTGGAGTGTACATATCTTTTGAAGAGATAGTAGCCCAAAAAATAGATGCAAAATTAATGGGTGGATTGTCATGGAAAAAATATATAGATTTTGATGAAGCTTTAACTCAGGCTAGAAAAATATTAGGAATAAATTATTATCTAGAGCCTGCTGCAAAAGAATATATTCAAAAATGCAAAAAAGCTAAAGGAAAGAAGACTTCAGAAATACCCAT-TAAGATGACTATAAAAGAAGAAGGGTTTTTTAAAAAACCCACATACAAGGAATGCTTAACAAAAGGAGTGGATCCATTAGATGGGGAATATATTGATTGGAAGATAATAGAAAAATTTGAAGAAGCCTCCCCACAGTTAAAGAAGGAATTGAAGGAAGAAATACTTAAAGAATTAAAACAAGAAATGGATCAGAAATTTGAGCAAATAAAAAAGGCAATAGATGAGAAATTAGAAGTTTCTTTTTCTGATTTGGACACAATGGATCTTGGTGGCCATGGGCAACCAGATGAATAA

#d11_consensus_whole length
>chr07:8909007-8920257R
GCTCATTTTGAGTTATTTTTTAGAAAAGTTGAGCAGAATGGATTAATCCTATCAAAGAAAAAAATGGAAATATGCAAAGAAAAAATTAACTTTCTTGGTCATGAAATAGGAGAAGGCAAAATTCATTTGCAGGAACATATTGCTAAGAAAATTTTACAATTTCCTGATGTTATGAATGATAAAAATAAATTACAACAATTCTTAGGAATTGTAAATTATGCTAGAAATCACATTGATAATTTGGCAACGCTAGCAGGACCCTTGTATGCTAAATTAAGGAAAAATGGTCAGAAATACTTTAACTCTAAAGACATTAAATTAGTACATATAATAAAAGAAAGGGTAAAAGAGCTAAAACCTCTAGAACTACCATTAGAAGAGAATTACTTTATTATTGAAACAGATGCATCACAATAAGGTTGGGGTGCAATACTAAAGCAAAGACCTACTAAATACTCTACCAAATGAGAAGAAAATATATGTAGGTATGCTTCTGGAAGTTATAAAGTAAAAATTGTAAACAATACAGATCGAGAAATCTTAGCAATAATCAATGCGATAAATGCTTTTAGGTTATATCTGGGATTCAAAGAATTTACGGTCAGGACAGATTGTGAAGCAATATGTGGATATTATAATCAACTTAATAGGAAAAAGAGTTCTACTAGGAAATGGATTTTATTTGAAGATATCATTACTGGAAATGGATACAAAGATATATTCGAACATATTAAGGGAAAAGACAATCATTTACCTGACCTGCTCTCTTGTTTACCC-TGTTGCAGGCATGAAGAAATCCATGAATTACAATGGAGTTGAATTCTTCACTTTTGGAGAAGATAACAAGCTCAAAGTATTTCCACCAAATACCTATAAATTCAAGCCAAAATCCCACATAATATTAGACGAAGTCCAGGAATGCATATTAGGCAATTTTTGGTACCAATATAATAATAAGAGGGAAGAAAAGGG-TACATGCTGTCTATACAAAACAGTCTTGCTGAATATTTCCATTTACTAAATTAC---CTAATGCCAGCCTCAAAAAATAATGAAATAATACAACAAAAGCCTATATATGTAGTCTTTGATGGAAAGCTCCTCGGAGTTTATATATCCTTTGAAGAAATAATAGCCCAAAAAATATATGCAAAAATAATGGGCGGCCTATTGTGGAAAAAAAATATAGATGTTGATGAAGCTTTAAGTCAAGCCAGGAAAATTTTGGGAATAAACTATTATATGGAGCCAGCTGCAAAGGAATATATACAAAAATGCAAAAGAGCCAAAAATAAGAAAGCTCTAGAAA-CCCCATATTATATGAATACAAAAGTTGAAGGATCTTCTAAAAAACCTACATATAAAGAATGCTTAACTAAAGGGATGGATCCCTTAGATGGTGAATACATTGACTGGAAAATAATTGAAAATTTTGAAGATGCCTCCCCTCAATTGAAAAAAGAGTTAAAAGAAGAAATACTTAAAGAATTAAAGAAAGAAATGAATGACAAATTTGAAGAAATAAAAAAGGCTTATGATGAGGAATTTGATGTAT-TTTTTCTGATGTTGATACCGTGGAT----------ATGGGCAGCCAGACCAATAA
>eRTBVL-A
GCTCACCTAGAATTATTTTTTAGAAAGGTTGAGCAAAATGGTTTAATCCTATCAAAAAAGAAGATGGAGATATGCAAAGAAAAAGTTAACTTCCTTGGACATGAAATAGGAGAAGGCAAAATTCATTTGCAAGAACATATTGCTAAGAAAATTTTACAATTTCCTGATGCTATGAATGACAAAAAGAAATTACAGCAATTCCTAGGACTTGTAAATTATGCTAGAAATCACATCAACAATTTAGCAAAGCTAGCAGGACCTTTATACGCTAAATTAAGAAAAAATGGTCAGAAATATTTTAATTCTGAAGACATTAAATTAGTAAGATTAATAAAAGAAAAAGTGAAAGAACTAAAACCTCTAGAATTACCATTAGAAGAAAGTTACTTTATCATTGAAACCGATGCATCACAACAAGGTTGGGGTGCTATATTAAAGCAAAGACCTACTAAATTTTCCGCTAAATCAGAAGAAAAAATATGTAGGTATGCTTCTGGAAGTTATAAATTAAAAACTGTCAATAATACAGATAGAGAGATCATGGCAATTATCAATGCAATCAATGCCTTTAGGTTATACCTAGGGTTTAAAGAATTCACGGTTAGAACCGATTGTGAAGCCATCTGTAGATATTATAACCAGCTTAATAGCAAGAAAAGCTCAACTAGAAGATGGATTTTATTTGAAGATATTATTACAGGAAATGGTTATAGAGTTATATTTGAACATATTAAGGGGAAAGATAATAGTTTACCTGACATGCTTTCTCGTTTACCCATATTTCAGGTATGAAAAGATCAATGAATTACGCCGGAGTCGAGTGCTTCACATTTGGAGATGACAACAAACTCAGAATATTCCCACCAAATTCATATAAATTTAAGCCAAAGGACCATATAATCCTAGATGAAGTTCAAGAGTGCATCTTGGATAATTTCTGGTACCAATACAATAATAAAAGGGAAGAAAAAGGGTATATGTTATCAATATTGAATAGCCTCTCTGAATATTTTCACCTAATAAATGGGTCATTAATGCCTGCCAATGAAGATCATGAAGTAATCCAACAAAAGCCTATATATGTAGTATTTGATGGAAAGCTCCCTGGGGTCTACATTTCTTTTGAAGAAATTGTGGCTCAAAAAATAGATGCTAAATTAATGGGAGGAATATCTTGGAAGAAATATAAGGATATTGATGAAGCATTAAGCCAAGCTAGAAAAATATTAGGAATAAATTATTATCTAGAGCCTGCTGCAAAAGAATATATTCAAAAATGCAAAAAAGCTAAAGGAAAGAAGACTTCAGAAATACCCATTAAGAT-GACTATAAAAGAAGAAGGGTTTTTTAAAAAACCCACATACAAGGAATGCTTAACAAAAGGAGTGGATCCATTAGATGGGGAATATATTGATTGGAAGATAATAGAAAAATTTGAAGAAGCCTCCCCACAATTAAAGAAGGAATTGAAGGAAGAAATACTTAAAGAATTAAAACAAGAAATGGATCAGAAATTTGAGCAAATAAAAAAGGCAGTAGATGAGAAATTAGAAGTTTCTTTTTCTGATTTGGACACAATGGATCTTGGTGGCCATGGGCAACCAGATGAATAA
>eRTBVL-B
GCTCATCTTGAAATATTTTTTAGAAAGGTGGAACAAAATGGGTTAATATTATCCAAAAAGAAAATGGAAATATGCAAAGAAAAAATTAACTTCCTTGGACATGAAATAGGAGAGGGCAAAATTCATTTGCAAGAACATATTGCTAAGAAAATTTTACAATTTCCTGATGCTATGAATGATAAAAAGAAATTACAGCAATTCTTAGGACTTGTAAATTATGCTAGAAATCACATCAATAATTTAGCAAAGTTAGCAGGACCGTTATATGCTAAATTAAGAAAAAATGGTCAGAGATATTTTAATTCTGAAGACATTAAATTAGTAAGATTAATAAAAGAGAGGGTGAAAGAATTAAAACCTCTAGAATTACCATTAGAAGAAAGTTACTTTATCATTGAAACTGATGCATCACAACACGGTTGGGGTGCTATATTAAAGCAAAGACCTACTAAATTTTCCGCTAAATCAGAAGAAAAAATATGTAGATATGCTTCTGGAAGTTATAAATTAAAAACTGTCAATAATACAGATAGAGAGATCATGGCAATAATCAATGCAATCAATGCCTTTAGGTTGTACTTAGGATTTAAAGAATTCACGGTTAGAACCGATTGTGAAGCCATTTGTAGGTACTATAATCAGCTAAATAGCAAGAAAAGCTCAACTAGAAGATGGGTTTTATTTGAAGATATTATAACAGGAAACGGCTATAAAGTTATATTTGAACATATTAAGGGGAAAGATAATAATTTGCCTGACATGCTTTCTCGTTTACCTGAATTGCAGGTATGAAAAGATCAATGAATTACAGCGGAATTGAATGCTTCACATTTGGAGATGACAACAAGCTCAGAATATTCCCACCAAATTCATATAAATTTAAGCCAAAAGACCATATAATCTTAGATGAAGTGCAAGAATGCATCTTGGATAATTTTTGGTACCAATACAATAATAAAAGGGAAGAAAAAGGATATATGTTATCAATATTGAATAGCCTCTCTGAATATTTTCACTTAATAAACGGGTTATTAATGCCAGCTAATGAAGATCATGAAATAATCCAACAGAAGCCTATATATGTCGTATTTGATGGAAAGCTCCCAGGGGTCTATATATCTTTTGAAGAAATTGTGGCCCAAAAGATAGATGCTAAATTAATGGGAGGAATATCTTGGAAGAAATATAAAGACATTGATGAAGCACTAAGCCAGGCTAGAAAAATACTAGGAATAAATTATTATCTAGAGCCTGCTGCAAAAGAATATATTCAAAAATGCAAAAAAGCTAAAGGAAAGAAGACTCCAGAAATACCCATTAAAAC-GACTATAAAAGAAGAAGGGTATTCTAAAAAACCCACATACAAGGAATGCCTAACAAAAGGAGTGGATCCATTAGATGGGGAATATATTGATTGGAAAATAATAGAAAAATTTGAAGAAGCCTCCCCACAATTAAAGAAGGAATTAAAGGAAGAAATACTTAAAGAATTAAAACAAGAAATGGATCAGAAATTTGAACAAATAAAAAAGGCAGTAGATGAGAAATTAGAAGTTTCTTTTTCTGATCTGGACACTATGGATCTTGGTGGTCATGGGCAACCAGATGAATAG
>eRTBVL-C
GCTCATCTTGAAATATTTTTTAGAAAGGTGGAACAAAATGGGTTAATATTATCCAAAAAGAAAATGGAAATATGCAAAGAAAAAATTAACTTCCTTGGACATGAAATAGGAGAGGGCAAAATTCATTTGCAAGAACATATTGCTAAGAAAATTTTAGAATTTCCTGATGCTATGAATGATAAAAAGAAATTACAGCAATTCTTAGGACTTGTAAATTATGCTAGAAATCACATCAATAATTTAGCAAAGTTAGCAGGACCGTTATATGCTAAATTAAGAAAAAATGGTCAGAGATATTTTAATTCTGAAGACATTAAATTAGTAAGATTAATAAAAGAGAGGGTGAAAGAATTAAAACCTCTAGAATTACCATTAGAAGAGAGTTACTTTATTATTGAAACTGATGCATCGCAGCTTGGTTGGGGTGCTGTATTAAAACAAAGGCCTACTAAATATTCATCTAAGTCAGAAGAAAAAGTTTGTAGGTATGCTTCTGGAAGCTATAAATTAAAAACCGTAGGCAATACAGATAGAGAAATACTTGCAATAATCAATGCGATAAATGCCTTTAGGTTATATTTAGGGTTCAAAGAATTTACGGTTAGAACAGATTGCGAAGCTATATGTAGATATTATAATCAGCTTAATAGCAAGAAGAGTTCCACTAGGAGGTGGATTTTATTTGAAGATATCATTACTGGCAACGGATATAAAGTTATATTTGAACATATTAAGGGAAAAGATAATCATTTACCTGATCTACTCTCGCGATTGCCTATTTTGCAGGAATGAAGAAGTCCATGAATTATAATGGAGTTGAGTTCTTCACGTTTGGAGAAGACAATAAGCTCAAAGTATTCCCACCGAATACCTATAAGTTTAAGCCAAAAACCCACATAATATTAGATGAAGTCCAAGAATGCATTTTAGATAATTTCTGGTATCAATACAATAATAAGAGGGAAGAAAAAGGCTATATGCTATCAATATTAAACAGTCTTGCTGAATATTTCCATCTAATAAATGAT---ATAATGCCAACATCAGAAAATAATGAAGTAATACAGCAAAAACCCATATATGTTGTTTTTGACGGAAAGCTTCCTGGAGTGTACATATCTTTTGAAGAGATAGTAGCCCAAAAAATAGATGCAAAATTAATGGGTGGATTGTCATGGAAAAAATATATAGATATTGATGAAGCTTTAACTCAGGCCAGAAAAATATTAGGAATAAACTACTACTTGGAACCAGCAGCAAAAGAATATATACAAAAATGCAAAAAAGCCAAAAATAAGAAAGCTCCAGAGA-ACCCATATTGTTCAAATATTAAGAATGAAGGATCATCCCAAAAACCTACGTATAAGGAATGCTTGACTAAGGGAGTAGATCCTTTGGATGGCGAATATATCGATTGGAAAATAATTGAAAAATTTGAAGAAGCATCCCCCCAAATTAAAAAAGAATTGAAAGAAGAAATACTTAAAGAATTAAAGAAAGAAATGAATGATAAATTTGAAGAAATGAAAAAAGCATATGATGAAAAATTTGAAGTCTCCTTTTCTGATGTAGATACTATGGATTTAGGTGGTCATGGGCAGCCTGACCAATAA
>eRTBVL-X
GCTCATCTTGAAATATTTTTTAGAAAGGTGGAACAAAATGGGTTAATATTATCCAAAAAGAAAATGGAAATATGCAAAGAAAAAATTAATTTCCTTGGACATGAAATAGGAGAGGGCAAAATTCATTTGCAAGAACATATTGCTAAGAAAATTTTAGAATTTCCTGATGCTATGAATGATAAAAAGAAATTACAGCAATTCTTAGGGCTTGTAAATTATGCTAGAAATCACATCAATAATTTAGCAAAGTTAGCAGGACCGTTATATGCTAAATTAAGAAAAAATGGTCAGAGATATTTTAATTCTGAAGACATCAAATTAGTAAGATTAATAAAAGAGAGGGTGAAAGAATTAAAACCTCTAGAATTACCATTAGAAGAGAGTTACTTTATTATTGAAACTGATGCATCGCAGCTTGGTTGGGGTGCTGTATTAAAACAAAGGCCTACTAAATATTCATCTAAGTCAGAAGAAAAAGTTTGTAGGTATGCTTCTGGAAGCTATAAATTAAAAACCGTAGGCAATACAGATAGAGAAATACTTGCAATAATCAATGCGATAAATGCCTTTAGGTTATATTTAGGGTTCAAAGAATTTACGGTTAGAACAGATTGCGAAGCTATATGTAGATATTATAATCAGCTTAATAGCAAGAAGAGTTCCACTAGGAGGTGGATTTTATTTGAAGATATCATTACTGGCAACGGATATAAAGTTATATTTGAACATATTAAGGGAAAAGATAATCATTTACCTGATCTACTCTCGCGATCGCCTATTTTGCAGGAATGAAGAAGTCCATGAATTATAATGGAATTGAGTTCTTCACGTTTGGAGAAGACAATAAGCTCAAAGTATTCCCACCGAATACCTATAAGTTTAAGCCAAAAACCCACATAATATTAGATGAAGTCCAAGAATGCATTTTAGATAATTTCTGGTATCAATACAATAATAAGAGGGAAGAAAAAGGCTATATGCTATCAATATTAAACAGTCTTGCTGAATATTTCCATCTAATGAATGAT---ATAATGCCAACATCAGAAAATAATGAAGTGATACCGCAAAAACCCATATATGTTGTTTTTGACGGAAAGCTTCCTGGAGTGTACATATCTTTTGAAGAGATAGTAGCCCAAAAAATAGATGCAAAATTAATGGGTGGATTGTCATGGAAAAAATATATAGATTTTGATGAAGCTTTAACTCAGGCTAGAAAAATATTAGGAATAAATTATTATCTAGAGCCTGCTGCAAAAGAATATATTCAAAAATGCAAAAAAGCTAAAGGAAAGAAGACTTCAGAAATACCCATTAAGAT-GACTATAAAAGAAGAAGGGTTTTTTAAAAAACCCACATACAAGGAATGCTTAACAAAAGGAGTGGATCCATTAGATGGGGAATATATTGATTGGAAGATAATAGAAAAATTTGAAGAAGCCTCCCCACAGTTAAAGAAGGAATTGAAGGAAGAAATACTTAAAGAATTAAAACAAGAAATGGATCAGAAATTTGAGCAAATAAAAAAGGCAATAGATGAGAAATTAGAAGTTTCTTTTTCTGATTTGGACACAATGGATCTTGGTGGCCATGGGCAACCAGATGAATAA

#d11_consensus_RTRH
>chr07:8909007-8920257R
GCTCATTTTGAGTTATTTTTTAGAAAAGTTGAGCAGAATGGATTAATCCTATCAAAGAAAAAAATGGAAATATGCAAAGAAAAAATTAACTTTCTTGGTCATGAAATAGGAGAAGGCAAAATTCATTTGCAGGAACATATTGCTAAGAAAATTTTACAATTTCCTGATGTTATGAATGATAAAAATAAATTACAACAATTCTTAGGAATTGTAAATTATGCTAGAAATCACATTGATAATTTGGCAACGCTAGCAGGACCCTTGTATGCTAAATTAAGGAAAAATGGTCAGAAATACTTTAACTCTAAAGACATTAAATTAGTACATATAATAAAAGAAAGGGTAAAAGAGCTAAAACCTCTAGAACTACCATTAGAAGAGAATTACTTTATTATTGAAACAGATGCATCACAATAAGGTTGGGGTGCAATACTAAAGCAAAGACCTACTAAATACTCTACCAAATGAGAAGAAAATATATGTAGGTATGCTTCTGGAAGTTATAAAGTAAAAATTGTAAACAATACAGATCGAGAAATCTTAGCAATAATCAATGCGATAAATGCTTTTAGGTTATATCTGGGATTCAAAGAATTTACGGTCAGGACAGATTGTGAAGCAATATGTGGATATTATAATCAACTTAATAGGAAAAAGAGTTCTACTAGGAAATGGATTTTATTTGAAGATATCATTACTGGAAATGGATACAAAGATATATTCGAACATATTAAGGGAAAAGACAATCATTTACCTGACCTGCTCTCTTGTTTACCC-TGTTGCAGGCATGA
>eRTBVL-A
GCTCACCTAGAATTATTTTTTAGAAAGGTTGAGCAAAATGGTTTAATCCTATCAAAAAAGAAGATGGAGATATGCAAAGAAAAAGTTAACTTCCTTGGACATGAAATAGGAGAAGGCAAAATTCATTTGCAAGAACATATTGCTAAGAAAATTTTACAATTTCCTGATGCTATGAATGACAAAAAGAAATTACAGCAATTCCTAGGACTTGTAAATTATGCTAGAAATCACATCAACAATTTAGCAAAGCTAGCAGGACCTTTATACGCTAAATTAAGAAAAAATGGTCAGAAATATTTTAATTCTGAAGACATTAAATTAGTAAGATTAATAAAAGAAAAAGTGAAAGAACTAAAACCTCTAGAATTACCATTAGAAGAAAGTTACTTTATCATTGAAACCGATGCATCACAACAAGGTTGGGGTGCTATATTAAAGCAAAGACCTACTAAATTTTCCGCTAAATCAGAAGAAAAAATATGTAGGTATGCTTCTGGAAGTTATAAATTAAAAACTGTCAATAATACAGATAGAGAGATCATGGCAATTATCAATGCAATCAATGCCTTTAGGTTATACCTAGGGTTTAAAGAATTCACGGTTAGAACCGATTGTGAAGCCATCTGTAGATATTATAACCAGCTTAATAGCAAGAAAAGCTCAACTAGAAGATGGATTTTATTTGAAGATATTATTACAGGAAATGGTTATAGAGTTATATTTGAACATATTAAGGGGAAAGATAATAGTTTACCTGACATGCTTTCTCGTTTACCCATATTTCAGGTATGA
>eRTBVL-B
GCTCATCTTGAAATATTTTTTAGAAAGGTGGAACAAAATGGGTTAATATTATCCAAAAAGAAAATGGAAATATGCAAAGAAAAAATTAACTTCCTTGGACATGAAATAGGAGAGGGCAAAATTCATTTGCAAGAACATATTGCTAAGAAAATTTTACAATTTCCTGATGCTATGAATGATAAAAAGAAATTACAGCAATTCTTAGGACTTGTAAATTATGCTAGAAATCACATCAATAATTTAGCAAAGTTAGCAGGACCGTTATATGCTAAATTAAGAAAAAATGGTCAGAGATATTTTAATTCTGAAGACATTAAATTAGTAAGATTAATAAAAGAGAGGGTGAAAGAATTAAAACCTCTAGAATTACCATTAGAAGAAAGTTACTTTATCATTGAAACTGATGCATCACAACACGGTTGGGGTGCTATATTAAAGCAAAGACCTACTAAATTTTCCGCTAAATCAGAAGAAAAAATATGTAGATATGCTTCTGGAAGTTATAAATTAAAAACTGTCAATAATACAGATAGAGAGATCATGGCAATAATCAATGCAATCAATGCCTTTAGGTTGTACTTAGGATTTAAAGAATTCACGGTTAGAACCGATTGTGAAGCCATTTGTAGGTACTATAATCAGCTAAATAGCAAGAAAAGCTCAACTAGAAGATGGGTTTTATTTGAAGATATTATAACAGGAAACGGCTATAAAGTTATATTTGAACATATTAAGGGGAAAGATAATAATTTGCCTGACATGCTTTCTCGTTTACCTGAATTGCAGGTATGA
>eRTBVL-C
GCTCATCTTGAAATATTTTTTAGAAAGGTGGAACAAAATGGGTTAATATTATCCAAAAAGAAAATGGAAATATGCAAAGAAAAAATTAACTTCCTTGGACATGAAATAGGAGAGGGCAAAATTCATTTGCAAGAACATATTGCTAAGAAAATTTTAGAATTTCCTGATGCTATGAATGATAAAAAGAAATTACAGCAATTCTTAGGACTTGTAAATTATGCTAGAAATCACATCAATAATTTAGCAAAGTTAGCAGGACCGTTATATGCTAAATTAAGAAAAAATGGTCAGAGATATTTTAATTCTGAAGACATTAAATTAGTAAGATTAATAAAAGAGAGGGTGAAAGAATTAAAACCTCTAGAATTACCATTAGAAGAGAGTTACTTTATTATTGAAACTGATGCATCGCAGCTTGGTTGGGGTGCTGTATTAAAACAAAGGCCTACTAAATATTCATCTAAGTCAGAAGAAAAAGTTTGTAGGTATGCTTCTGGAAGCTATAAATTAAAAACCGTAGGCAATACAGATAGAGAAATACTTGCAATAATCAATGCGATAAATGCCTTTAGGTTATATTTAGGGTTCAAAGAATTTACGGTTAGAACAGATTGCGAAGCTATATGTAGATATTATAATCAGCTTAATAGCAAGAAGAGTTCCACTAGGAGGTGGATTTTATTTGAAGATATCATTACTGGCAACGGATATAAAGTTATATTTGAACATATTAAGGGAAAAGATAATCATTTACCTGATCTACTCTCGCGATTGCCTATTTTGCAGGAATGA
>eRTBVL-X
GCTCATCTTGAAATATTTTTTAGAAAGGTGGAACAAAATGGGTTAATATTATCCAAAAAGAAAATGGAAATATGCAAAGAAAAAATTAATTTCCTTGGACATGAAATAGGAGAGGGCAAAATTCATTTGCAAGAACATATTGCTAAGAAAATTTTAGAATTTCCTGATGCTATGAATGATAAAAAGAAATTACAGCAATTCTTAGGGCTTGTAAATTATGCTAGAAATCACATCAATAATTTAGCAAAGTTAGCAGGACCGTTATATGCTAAATTAAGAAAAAATGGTCAGAGATATTTTAATTCTGAAGACATCAAATTAGTAAGATTAATAAAAGAGAGGGTGAAAGAATTAAAACCTCTAGAATTACCATTAGAAGAGAGTTACTTTATTATTGAAACTGATGCATCGCAGCTTGGTTGGGGTGCTGTATTAAAACAAAGGCCTACTAAATATTCATCTAAGTCAGAAGAAAAAGTTTGTAGGTATGCTTCTGGAAGCTATAAATTAAAAACCGTAGGCAATACAGATAGAGAAATACTTGCAATAATCAATGCGATAAATGCCTTTAGGTTATATTTAGGGTTCAAAGAATTTACGGTTAGAACAGATTGCGAAGCTATATGTAGATATTATAATCAGCTTAATAGCAAGAAGAGTTCCACTAGGAGGTGGATTTTATTTGAAGATATCATTACTGGCAACGGATATAAAGTTATATTTGAACATATTAAGGGAAAAGATAATCATTTACCTGATCTACTCTCGCGATCGCCTATTTTGCAGGAATGA

#d11_consensus_ORFz
>chr07:8909007-8920257R
ATGAAGAAATCCATGAATTACAATGGAGTTGAATTCTTCACTTTTGGAGAAGATAACAAGCTCAAAGTATTTCCACCAAATACCTATAAATTCAAGCCAAAATCCCACATAATATTAGACGAAGTCCAGGAATGCATATTAGGCAATTTTTGGTACCAATATAATAATAAGAGGGAAGAAAAGGG-TACATGCTGTCTATACAAAACAGTCTTGCTGAATATTTCCATTTACTAAATTAC---CTAATGCCAGCCTCAAAAAATAATGAAATAATACAACAAAAGCCTATATATGTAGTCTTTGATGGAAAGCTCCTCGGAGTTTATATATCCTTTGAAGAAATAATAGCCCAAAAAATATATGCAAAAATAATGGGCGGCCTATTGTGGAAAAAAAATATAGATGTTGATGAAGCTTTAAGTCAAGCCAGGAAAATTTTGGGAATAAACTATTATATGGAGCCAGCTGCAAAGGAATATATACAAAAATGCAAAAGAGCCAAAAATAAGAAAGCTCTAGAAA-CCCCATATTATATGAATACAAAAGTTGAAGGATCTTCTAAAAAACCTACATATAAAGAATGCTTAACTAAAGGGATGGATCCCTTAGATGGTGAATACATTGACTGGAAAATAATTGAAAATTTTGAAGATGCCTCCCCTCAATTGAAAAAAGAGTTAAAAGAAGAAATACTTAAAGAATTAAAGAAAGAAATGAATGACAAATTTGAAGAAATAAAAAAGGCTTATGATGAGGAATTTGATGTAT-TTTTTCTGATGTTGATACCGTGGAT----------ATGGGCAGCCAGACCAATAA
>eRTBVL-A
ATGAAAAGATCAATGAATTACGCCGGAGTCGAGTGCTTCACATTTGGAGATGACAACAAACTCAGAATATTCCCACCAAATTCATATAAATTTAAGCCAAAGGACCATATAATCCTAGATGAAGTTCAAGAGTGCATCTTGGATAATTTCTGGTACCAATACAATAATAAAAGGGAAGAAAAAGGGTATATGTTATCAATATTGAATAGCCTCTCTGAATATTTTCACCTAATAAATGGGTCATTAATGCCTGCCAATGAAGATCATGAAGTAATCCAACAAAAGCCTATATATGTAGTATTTGATGGAAAGCTCCCTGGGGTCTACATTTCTTTTGAAGAAATTGTGGCTCAAAAAATAGATGCTAAATTAATGGGAGGAATATCTTGGAAGAAATATAAGGATATTGATGAAGCATTAAGCCAAGCTAGAAAAATATTAGGAATAAATTATTATCTAGAGCCTGCTGCAAAAGAATATATTCAAAAATGCAAAAAAGCTAAAGGAAAGAAGACTTCAGAAATACCCATTAAGAT-GACTATAAAAGAAGAAGGGTTTTTTAAAAAACCCACATACAAGGAATGCTTAACAAAAGGAGTGGATCCATTAGATGGGGAATATATTGATTGGAAGATAATAGAAAAATTTGAAGAAGCCTCCCCACAATTAAAGAAGGAATTGAAGGAAGAAATACTTAAAGAATTAAAACAAGAAATGGATCAGAAATTTGAGCAAATAAAAAAGGCAGTAGATGAGAAATTAGAAGTTTCTTTTTCTGATTTGGACACAATGGATCTTGGTGGCCATGGGCAACCAGATGAATAA
>eRTBVL-B
ATGAAAAGATCAATGAATTACAGCGGAATTGAATGCTTCACATTTGGAGATGACAACAAGCTCAGAATATTCCCACCAAATTCATATAAATTTAAGCCAAAAGACCATATAATCTTAGATGAAGTGCAAGAATGCATCTTGGATAATTTTTGGTACCAATACAATAATAAAAGGGAAGAAAAAGGATATATGTTATCAATATTGAATAGCCTCTCTGAATATTTTCACTTAATAAACGGGTTATTAATGCCAGCTAATGAAGATCATGAAATAATCCAACAGAAGCCTATATATGTCGTATTTGATGGAAAGCTCCCAGGGGTCTATATATCTTTTGAAGAAATTGTGGCCCAAAAGATAGATGCTAAATTAATGGGAGGAATATCTTGGAAGAAATATAAAGACATTGATGAAGCACTAAGCCAGGCTAGAAAAATACTAGGAATAAATTATTATCTAGAGCCTGCTGCAAAAGAATATATTCAAAAATGCAAAAAAGCTAAAGGAAAGAAGACTCCAGAAATACCCATTAAAAC-GACTATAAAAGAAGAAGGGTATTCTAAAAAACCCACATACAAGGAATGCCTAACAAAAGGAGTGGATCCATTAGATGGGGAATATATTGATTGGAAAATAATAGAAAAATTTGAAGAAGCCTCCCCACAATTAAAGAAGGAATTAAAGGAAGAAATACTTAAAGAATTAAAACAAGAAATGGATCAGAAATTTGAACAAATAAAAAAGGCAGTAGATGAGAAATTAGAAGTTTCTTTTTCTGATCTGGACACTATGGATCTTGGTGGTCATGGGCAACCAGATGAATAG
>eRTBVL-C
ATGAAGAAGTCCATGAATTATAATGGAGTTGAGTTCTTCACGTTTGGAGAAGACAATAAGCTCAAAGTATTCCCACCGAATACCTATAAGTTTAAGCCAAAAACCCACATAATATTAGATGAAGTCCAAGAATGCATTTTAGATAATTTCTGGTATCAATACAATAATAAGAGGGAAGAAAAAGGCTATATGCTATCAATATTAAACAGTCTTGCTGAATATTTCCATCTAATAAATGAT---ATAATGCCAACATCAGAAAATAATGAAGTAATACAGCAAAAACCCATATATGTTGTTTTTGACGGAAAGCTTCCTGGAGTGTACATATCTTTTGAAGAGATAGTAGCCCAAAAAATAGATGCAAAATTAATGGGTGGATTGTCATGGAAAAAATATATAGATATTGATGAAGCTTTAACTCAGGCCAGAAAAATATTAGGAATAAACTACTACTTGGAACCAGCAGCAAAAGAATATATACAAAAATGCAAAAAAGCCAAAAATAAGAAAGCTCCAGAGA-ACCCATATTGTTCAAATATTAAGAATGAAGGATCATCCCAAAAACCTACGTATAAGGAATGCTTGACTAAGGGAGTAGATCCTTTGGATGGCGAATATATCGATTGGAAAATAATTGAAAAATTTGAAGAAGCATCCCCCCAAATTAAAAAAGAATTGAAAGAAGAAATACTTAAAGAATTAAAGAAAGAAATGAATGATAAATTTGAAGAAATGAAAAAAGCATATGATGAAAAATTTGAAGTCTCCTTTTCTGATGTAGATACTATGGATTTAGGTGGTCATGGGCAGCCTGACCAATAA
>eRTBVL-X
ATGAAGAAGTCCATGAATTATAATGGAATTGAGTTCTTCACGTTTGGAGAAGACAATAAGCTCAAAGTATTCCCACCGAATACCTATAAGTTTAAGCCAAAAACCCACATAATATTAGATGAAGTCCAAGAATGCATTTTAGATAATTTCTGGTATCAATACAATAATAAGAGGGAAGAAAAAGGCTATATGCTATCAATATTAAACAGTCTTGCTGAATATTTCCATCTAATGAATGAT---ATAATGCCAACATCAGAAAATAATGAAGTGATACCGCAAAAACCCATATATGTTGTTTTTGACGGAAAGCTTCCTGGAGTGTACATATCTTTTGAAGAGATAGTAGCCCAAAAAATAGATGCAAAATTAATGGGTGGATTGTCATGGAAAAAATATATAGATTTTGATGAAGCTTTAACTCAGGCTAGAAAAATATTAGGAATAAATTATTATCTAGAGCCTGCTGCAAAAGAATATATTCAAAAATGCAAAAAAGCTAAAGGAAAGAAGACTTCAGAAATACCCATTAAGAT-GACTATAAAAGAAGAAGGGTTTTTTAAAAAACCCACATACAAGGAATGCTTAACAAAAGGAGTGGATCCATTAGATGGGGAATATATTGATTGGAAGATAATAGAAAAATTTGAAGAAGCCTCCCCACAGTTAAAGAAGGAATTGAAGGAAGAAATACTTAAAGAATTAAAACAAGAAATGGATCAGAAATTTGAGCAAATAAAAAAGGCAATAGATGAGAAATTAGAAGTTTCTTTTTCTGATTTGGACACAATGGATCTTGGTGGCCATGGGCAACCAGATGAATAA

#d14_consensus_whole length
>chr11:5069912-5072964F
GCCTTTCAAAGAAATTTTAGGAATAAGAATTCCGGTAAAAGTAAATTAATCACCCAAAGTATCAAACAAAATATTAGCACTAGTAGACAATGGGTGT--AAAAAATATTATTCATGATAAGTACTTCATAAAATGTCTAGAGATAGTTCATACAATTGAAGATATTAAGGCAGAAGTTTCTACAGAAATGTCTGGAACAAAGAAAATTCACAATCAGTTAGCTTATAATATTGAAGTATACATTAATGGAACAAAATATATAATAGATGAAATTACAATAACGGATTTATCTATGATAAATGATGACATCATAATTGGTATAAGGTTCCTTCAATAGGCAGTACAAACCACAGTAATACATCAACAAGGAATTACATTTATACCATATCAAGACAATGCTTCATATATTTCAGAGGTACGAAAGCGTGGTGGAACCTCC----AACTC--CAACCTCGAGGCGTCCAGTTCTAATCCTAAAGAAAAGAGTATAGAGTATGAGCTTAGTGTAAATATAGACGGATATTACATTTCAAATTCCAATATAGAGTGCATAGGACTACAATCATTTGCACCAAATTGGTACAAAGATATTAAGTCTAAAAAGGACATAGAGAGAATTGTTCAAAGATTAGAAGACATTCAAA-AATAGGAGAAATCCCAATGAAGCACTGGGAGAAAAATTTAATTATCTGTAAAATCAATATAATAAATCTTGACTATATAATTCAAACATGTCCAATAGAGACGACCCCAAAGGATATAGAAGAAT---------------------TATTAAAGTTAGGAGCAATAAGGGAAAGCAGGAGCCCTCATAGATCGGCTGCATTTATAGTAAGAAATCATGCTGAAAAAGTTAGAGGTAAATCCAGAATGGTCATCAATTACAAAAGGTTAAATGATAATACAATTGAAGATGCTTATAACATTCCTAATAAGCAAGAATGGATCAATATGATACAAGGTAGTAAATATTTCTCAAAATTGGACTTAAAAGCTGGATTTTGGCAAGTAAAGATGGCAGAAGATTCTATAGAGTGGACTGCATTTACCTGCGCTCAGGGACACTATGAATGGCTAGTGATGCCATTAGGCCTAAAAAATACACCTGCCATATTCC-AAGAAAAATGCAAAATATATTTAACAAAAACCAAGAATTTATATTAGTCTATATAGATGACTTGTTAGTCTTTTAAAAAATTTACAAAGAACATATCGCTGATCTGGAAATATTTTTTAGAAAGGTAGAACAAAATGGGTTAATATTATCCAAAAATAAAATGGAAATATGCAAGGAGAAAATCAGCTTCCTTCGTCACGAAATAGGAGAAGGCAAAATACACTTACAAGAACACATTGCTAAGAATATTTTACAATTTCCTGATGTTATGAATGAT-AAAAGAAATTACAACAATTCTTAGGAATCGTAAATTATGCTAGAAATCACATTAATAATTTAGTAAAGCTAGCAGGATCATTATATGCTAAATTAAGAAAAAATGGTCAGAGATATTTTAATTCTGAAGACATTATATTAGTAAGGTTAATAAAAGAAAAGGTGAAAGAACTAAAACCTCTAGAATTGCCTTTAGAAGAAAATTATTTTATTATTGAAACAGATGCATCG-AAAAAGGTTGGGGCGATGTATTAAAACAAAGACCTACTAAATACTCATCTAAATCAGAAGAAAAAATATGTAGATATGTTTCTAGAAGTTATAAATTAAAAACAACAAACAATATAGATCGAGAAATCCTAGCAATAATCAACGCGATACATACCTTTAGGTTATATCTAAGGTTCAAAGAATTTACGGTTAGAACAGACCGCGAAGCGATATGTAGATATTATAATCAACTTAATAGCAAG---AGTTCTACTAGGAGGTGGATCTTGTTTGAAGATGTCATTACTGGAAATGGATACAAAGTTATATTTGAACATATTAAGGGAAGAGACAATCATTTACCTAACCTGCTCTCTCGCTTACCTTTGTTGTAGGTATGAAGAAATCTATGAATTATAATGGGATTGAATTCTTCACCTTTGGAGAAGACAACAAACT-AAAGTATTTCCATCAAATACCAATAAATTTAAACCAAAAACCCACATAATATTAGATGAAGTTCAGGAATACATATTGGATAATTTCTGGTACCAGTATAATAATAAGAGAGAAGAAAAGGGTTATATGCTGTCAATATTAAACAACATTGCTGAATATTTCCATCTATTCAACGATT---TAATGCCAACTTTAGAAAACAATGAAGTAATACAGCAGAAGCCTACATACGTAGCATTTGATGGATAGCTCCTAGGAGTTTATATATCTTTTGAAGAAATAATAGCCCAAAAAAAAGATGCAAAATTAATGATCGGCCGATCATGGAAAAAACATATGGATATTGATGAAGTTTTAAGCCAAGCTAGGAAAATATTGGGAATAAATTACTACTTGGAGCCAGCTGCAAAAGAATACATACAAAAATGCAAAAGAGCCAACAATAATAAAGCTCTAGAAA-CTTCATACTATGCAAATATAAAGGTCGAAGGGTCATCTAAAAATCCTACATATAAAGAATGCTTGAGTAAGGGAGTGGATTCCTTAGACGGTGAATACATTGATTGGAAAATAATTGAAAATTTTGAAGAAGCATATCCTCAATTGAAAAAACAATTAGAGGAAGAAATACTTAAGGAATTAAAGCAAGAAATGAATGACAAATTTGAAGAAATGAAGAGAGCATATGATGAAAAATTTGATGTATCCTTTTCTGATGTTGATACTATGGATATGGGTGGTCATGGGCAGCCAAAT
>eRTBVL-A
GCCTTTCAAAGAAATTTTGGGAATAAGAATACCGGTAAAAGTAAAACTATCACCCAAGGTATCATATAAAATTCTAGCACTAGTAGACACTGGGTGTACAAAAAATATTATTCATGATAAGTACTTCATAAAATGTCCAGAGATAGTTCATACAATTGATGATAATAAGGCAGAAGTCTCTACAGACATGTCCGGAATAAAGAAAATTCATAATCAGTTAGCTCATAATGTTGAAGTATACATTAATGGAACTAAATATATAATAGATGAGATTACAATAAGAAACTTATCCATGATAAGTGATGACATGATAATTGGCCTAAGGTTTTTACAACAATCGGTACAAACCACAGTAATACATGAGCAGGGAATTACTTTTATCCCATATCAAAACAATGTGCCATATATCTCAGAGGTACGAAAGCGTGGTGGAGCCAGAATCAAACCCGACAACCTTGAAGCACTCAACCTTGAGTCTGAAGAAAGAATTAATGAATATGAACTTAGTGAGAATATAGACATCTATTATATATCAAATTCCAATATAGAGTGCATAGGATTACAAGCATTTGCACCAAATTGGTATAGGGATATTAAGTCTAAAAAGGATATAGAAAAAATTGTTCAAAGATTAGAGGATATCCAAATTATAGGAGAAATTCCTATGAAATATTGGGAGAAAAACGCTATCGAGTGTAAAATTAATATATTAAACCCAGAATATATTATTAAGACCAGCCCAATAGAAGCAACTCCGAAAGATATAGAAGAATTTAAGATGCATATAGAAGAACTGCTGAAACTAGGAGCAATAAGAGAGAGTAGAAGTCCACATAGGTCTGCAGCATTTATAGTAAGAAATCATGCGGAAGAAGTTAGAGGTAAATCTAGGATGGTCATAAATTATAAAAGGCTAAATGATAATACTATAGAAGATGCCTATAATATCCCAAATAAGCAAGAATGGATTAATAGGATACAAGGTAGCAAATATTTCTCGAAATTTGACTTAAAAGCTGGATTTTGGCAAGTAAAAATGGCAGAAGAGTCTATAGAATGGACTGCATTCACCTGTCCCCAGGGACACTATGAATGGCTAGTGATGCCACTAGGATTAAAAAATGCACCTGCCCTATTTCAAAGAAAAATGCAAAACATTTTTAACGATAATCAAGAATTTGTGTTAGTATATATAGATGACTTGTTAATATTTTCAAAAACTTATAAGGATCATATTGCTCACCTAGAATTATTTTTTAGAAAGGTTGAGCAAAATGGTTTAATCCTATCAAAAAAGAAGATGGAGATATGCAAAGAAAAAGTTAACTTCCTTGGACATGAAATAGGAGAAGGCAAAATTCATTTGCAAGAACATATTGCTAAGAAAATTTTACAATTTCCTGATGCTATGAATGACAAAAAGAAATTACAGCAATTCCTAGGACTTGTAAATTATGCTAGAAATCACATCAACAATTTAGCAAAGCTAGCAGGACCTTTATACGCTAAATTAAGAAAAAATGGTCAGAAATATTTTAATTCTGAAGACATTAAATTAGTAAGATTAATAAAAGAAAAAGTGAAAGAACTAAAACCTCTAGAATTACCATTAGAAGAAAGTTACTTTATCATTGAAACCGATGCATCACAACAAGGTTGGGGTGCTATATTAAAGCAAAGACCTACTAAATTTTCCGCTAAATCAGAAGAAAAAATATGTAGGTATGCTTCTGGAAGTTATAAATTAAAAACTGTCAATAATACAGATAGAGAGATCATGGCAATTATCAATGCAATCAATGCCTTTAGGTTATACCTAGGGTTTAAAGAATTCACGGTTAGAACCGATTGTGAAGCCATCTGTAGATATTATAACCAGCTTAATAGCAAGAAAAGCTCAACTAGAAGATGGATTTTATTTGAAGATATTATTACAGGAAATGGTTATAGAGTTATATTTGAACATATTAAGGGGAAAGATAATAGTTTACCTGACATGCTTTCTCGTTTACCCATATTTCAGGTATGAAAAGATCAATGAATTACGCCGGAGTCGAGTGCTTCACATTTGGAGATGACAACAAACTCAGAATATTCCCACCAAATTCATATAAATTTAAGCCAAAGGACCATATAATCCTAGATGAAGTTCAAGAGTGCATCTTGGATAATTTCTGGTACCAATACAATAATAAAAGGGAAGAAAAAGGGTATATGTTATCAATATTGAATAGCCTCTCTGAATATTTTCACCTAATAAATGGGTCATTAATGCCTGCCAATGAAGATCATGAAGTAATCCAACAAAAGCCTATATATGTAGTATTTGATGGAAAGCTCCCTGGGGTCTACATTTCTTTTGAAGAAATTGTGGCTCAAAAAATAGATGCTAAATTAATGGGAGGAATATCTTGGAAGAAATATAAGGATATTGATGAAGCATTAAGCCAAGCTAGAAAAATATTAGGAATAAATTATTATCTAGAGCCTGCTGCAAAAGAATATATTCAAAAATGCAAAAAAGCTAAAGGAAAGAAGACTTCAGAAATACCCATTAAGAT-GACTATAAAAGAAGAAGGGTTTTTTAAAAAACCCACATACAAGGAATGCTTAACAAAAGGAGTGGATCCATTAGATGGGGAATATATTGATTGGAAGATAATAGAAAAATTTGAAGAAGCCTCCCCACAATTAAAGAAGGAATTGAAGGAAGAAATACTTAAAGAATTAAAACAAGAAATGGATCAGAAATTTGAGCAAATAAAAAAGGCAGTAGATGAGAAATTAGAAGTTTCTTTTTCTGATTTGGACACAATGGATCTTGGTGGCCATGGGCAACCAGAT
>eRTBVL-B
GCCTTTCAAAGAAATATTAGGTATAAGAATCCCTGTTAAAATAAAATTGACACCCAAAGTATCTTATAAAATATTAGCACTAGTAGACACCGGGTGTACAAAGAATATTATTCATGACAAATATTTCATAAGATGTCCTGAAATAGTTCACACAATTGACGACAATAAGGCAGAAGTTTCCACAGACATGTCCGGAATAAAGAAAATTCATAATCAGTTAGCTTATAATATTGAGGTTTACATTAATGCAACTAAATATATAATAGATGAGATTACAATAAGAGATTTGTCAATGATTAATGATGACATGATAATTGGCCTAAGGTTCCTTCAACAATCAGTACAAACCACAGTAATACATGAGCAAGGAATTACTTTTATCCCATATCAAAATAATGTTCCATATATCTCAGAGGTACGAAAGCGTGGTGGAACCTCCCCCAAACTCGACAACTTAGAAGTACCTAATCTTGAGTCTGAAGAAAGAATTAATGAATATGAGCTTAGTGAGAATATAGACAACTATTATATATCAAATTCCAATATAGAGTGCATAGGACTACAAGCATTTGCACCAAATTGGTATAGGGATATTAAGTCTAAAAGGGATATAGAAAAAATTATTCAAAGATTAGAAGATATCCAAATTATAGGAGAAATTCCTATGAAATATTGGGAAAAAAATGCTATTGAGTGCAAAATTAATATAATAAACCCAGAGTATATTATTAAGACTAGCCCAATAGAAGCAACTCCGAAAGACATAGAAGAATTTAAGATGCATATAGAAGAACTGTTGAAACTAGGAGCCATAAGAGAAAGCAGAAGTCCACATAGGTCTGCAGCGTTCATAGTAAGAAATCATGCAGAAGAAGTTAGAGGTAAATCTAGGATGGTCATAAATTATAAAAGACTAAATGATAATACTATAGAAGATGCCTATAATATCCCAAATAAGCAAGAATGGATTAATAGAATACAAGGTAGTAAATATTTCTCAAAATTTGACTTGAAAGCTGGATTCTGGCAAGTAAAGATGGCAGAAGAATCTATAGAATGGACTGCATTTACATGTCCTCAAGGACATTATGAATGGCTTGTTATGCCATTAGGATTAAAAAATGCACCAGCAATTTTCCAAAGGAAAATGCAGAATATATTTAACGAAAACCAAGAATTCATATTAGTCTACATAGATGACCTGTTAGTCTTCTCAAGGACTTACAAAGAACATATTGCTCATCTTGAAATATTTTTTAGAAAGGTGGAACAAAATGGGTTAATATTATCCAAAAAGAAAATGGAAATATGCAAAGAAAAAATTAACTTCCTTGGACATGAAATAGGAGAGGGCAAAATTCATTTGCAAGAACATATTGCTAAGAAAATTTTACAATTTCCTGATGCTATGAATGATAAAAAGAAATTACAGCAATTCTTAGGACTTGTAAATTATGCTAGAAATCACATCAATAATTTAGCAAAGTTAGCAGGACCGTTATATGCTAAATTAAGAAAAAATGGTCAGAGATATTTTAATTCTGAAGACATTAAATTAGTAAGATTAATAAAAGAGAGGGTGAAAGAATTAAAACCTCTAGAATTACCATTAGAAGAAAGTTACTTTATCATTGAAACTGATGCATCACAACACGGTTGGGGTGCTATATTAAAGCAAAGACCTACTAAATTTTCCGCTAAATCAGAAGAAAAAATATGTAGATATGCTTCTGGAAGTTATAAATTAAAAACTGTCAATAATACAGATAGAGAGATCATGGCAATAATCAATGCAATCAATGCCTTTAGGTTGTACTTAGGATTTAAAGAATTCACGGTTAGAACCGATTGTGAAGCCATTTGTAGGTACTATAATCAGCTAAATAGCAAGAAAAGCTCAACTAGAAGATGGGTTTTATTTGAAGATATTATAACAGGAAACGGCTATAAAGTTATATTTGAACATATTAAGGGGAAAGATAATAATTTGCCTGACATGCTTTCTCGTTTACCTGAATTGCAGGTATGAAAAGATCAATGAATTACAGCGGAATTGAATGCTTCACATTTGGAGATGACAACAAGCTCAGAATATTCCCACCAAATTCATATAAATTTAAGCCAAAAGACCATATAATCTTAGATGAAGTGCAAGAATGCATCTTGGATAATTTTTGGTACCAATACAATAATAAAAGGGAAGAAAAAGGATATATGTTATCAATATTGAATAGCCTCTCTGAATATTTTCACTTAATAAACGGGTTATTAATGCCAGCTAATGAAGATCATGAAATAATCCAACAGAAGCCTATATATGTCGTATTTGATGGAAAGCTCCCAGGGGTCTATATATCTTTTGAAGAAATTGTGGCCCAAAAGATAGATGCTAAATTAATGGGAGGAATATCTTGGAAGAAATATAAAGACATTGATGAAGCACTAAGCCAGGCTAGAAAAATACTAGGAATAAATTATTATCTAGAGCCTGCTGCAAAAGAATATATTCAAAAATGCAAAAAAGCTAAAGGAAAGAAGACTCCAGAAATACCCATTAAAAC-GACTATAAAAGAAGAAGGGTATTCTAAAAAACCCACATACAAGGAATGCCTAACAAAAGGAGTGGATCCATTAGATGGGGAATATATTGATTGGAAAATAATAGAAAAATTTGAAGAAGCCTCCCCACAATTAAAGAAGGAATTAAAGGAAGAAATACTTAAAGAATTAAAACAAGAAATGGATCAGAAATTTGAACAAATAAAAAAGGCAGTAGATGAGAAATTAGAAGTTTCTTTTTCTGATCTGGACACTATGGATCTTGGTGGTCATGGGCAACCAGAT
>eRTBVL-C
GCCTTTCAAAGAAATATTAGGTATAAGAATCCCTGTTAAAATAAAATTGACACCCAAAGTATCTTATAAAATATTAGCACTAGTAGACACCGGGTGTACAAAGAATATTATTCATGACAAATATTTCATAAGATGTCCTGAAATAGTTCACACAATTGACGACAATAAGGCAGAAGTTTCCACAGACATGTCCGGAATAAAGAAAATTCATAATCAGTTAGCTTATAATATGGAGGTTTACATTAATGCAACTAAATATATAATAGATGAGATTACAATAAGAGATTTGTCAATGATTAATGATGACATGATAATTGGCCTAAGGTTCCTTCAACAATCAGTACAAACCACAGTAATACATGAGCAAGGAATTACTTTTATCCCATATCAAAATAATGTTCCATATATCTCAGAGGTACGAAAGCGTGGTGGAATCTCCCCCAAACTCGACAACTTAGAAGTACCCAATCTTGAGTCTGAAGAAAGAATTAATGAATATGAGCTTAGTGAGAATATAGACAACTATTATATATCAAATTCCAATATAGAGTGCATAGGACTACAAGCATTTGCACCAAATTGGTATAGAGATATTAAGTCTAAAAGGGATATAGAAAAAATTATTCAAAGATTAGAAGATATCCAAATTATAGGAGAAATTCCTATGAAATATTGGGAGAAAAATGCTATTGAGTGTAAAATTAATATAATCAACCCAGAATATATTATTAAGACTAGCCCAATAGAAGCAACTCCGAAAGACATAGAAGAATTTAAGATGCATATAGAAGAACTGTTGAAACTAGGAGCCATAAGAGAGAGCAGAAGTCCACACAGGTCTGCAGCATTCATAGTAAGAAATCATGCAGAAGAAGTTAGAGGTAAATCTAGGATGGTCATAAATTATAAAAGACTAAATGATAATACTATAGAAGATGCCTATAATATCCCAAATAAGCAAGAATGGATTAATAGAATACAAGGTAGTAAATATTTCTCAAAATTTGACTTGAAAGCTGGATTCTGGCAAGTAAAGATGGCAGAAGAATCTATAGAATGGACTGCATTTACATGTCCTCAAGGACATTATGAATGGCTTGTTATGCCATTAGGATTAAAAAATGCACCAGCAATTTTCCAAAGGAAAATGCAGAATATATTTAACGAAAACCAAGAATTCATATTAGTCTACATAGATGACCTGTTAGTCTTCTCAAGGACTTACAAAGAACATATTGCTCATCTTGAAATATTTTTTAGAAAGGTGGAACAAAATGGGTTAATATTATCCAAAAAGAAAATGGAAATATGCAAAGAAAAAATTAACTTCCTTGGACATGAAATAGGAGAGGGCAAAATTCATTTGCAAGAACATATTGCTAAGAAAATTTTAGAATTTCCTGATGCTATGAATGATAAAAAGAAATTACAGCAATTCTTAGGACTTGTAAATTATGCTAGAAATCACATCAATAATTTAGCAAAGTTAGCAGGACCGTTATATGCTAAATTAAGAAAAAATGGTCAGAGATATTTTAATTCTGAAGACATTAAATTAGTAAGATTAATAAAAGAGAGGGTGAAAGAATTAAAACCTCTAGAATTACCATTAGAAGAGAGTTACTTTATTATTGAAACTGATGCATCGCAGCTTGGTTGGGGTGCTGTATTAAAACAAAGGCCTACTAAATATTCATCTAAGTCAGAAGAAAAAGTTTGTAGGTATGCTTCTGGAAGCTATAAATTAAAAACCGTAGGCAATACAGATAGAGAAATACTTGCAATAATCAATGCGATAAATGCCTTTAGGTTATATTTAGGGTTCAAAGAATTTACGGTTAGAACAGATTGCGAAGCTATATGTAGATATTATAATCAGCTTAATAGCAAGAAGAGTTCCACTAGGAGGTGGATTTTATTTGAAGATATCATTACTGGCAACGGATATAAAGTTATATTTGAACATATTAAGGGAAAAGATAATCATTTACCTGATCTACTCTCGCGATTGCCTATTTTGCAGGAATGAAGAAGTCCATGAATTATAATGGAGTTGAGTTCTTCACGTTTGGAGAAGACAATAAGCTCAAAGTATTCCCACCGAATACCTATAAGTTTAAGCCAAAAACCCACATAATATTAGATGAAGTCCAAGAATGCATTTTAGATAATTTCTGGTATCAATACAATAATAAGAGGGAAGAAAAAGGCTATATGCTATCAATATTAAACAGTCTTGCTGAATATTTCCATCTAATAAATGATA---TAATGCCAACATCAGAAAATAATGAAGTAATACAGCAAAAACCCATATATGTTGTTTTTGACGGAAAGCTTCCTGGAGTGTACATATCTTTTGAAGAGATAGTAGCCCAAAAAATAGATGCAAAATTAATGGGTGGATTGTCATGGAAAAAATATATAGATATTGATGAAGCTTTAACTCAGGCCAGAAAAATATTAGGAATAAACTACTACTTGGAACCAGCAGCAAAAGAATATATACAAAAATGCAAAAAAGCCAAAAATAAGAAAGCTCCAGAGA-ACCCATATTGTTCAAATATTAAGAATGAAGGATCATCCCAAAAACCTACGTATAAGGAATGCTTGACTAAGGGAGTAGATCCTTTGGATGGCGAATATATCGATTGGAAAATAATTGAAAAATTTGAAGAAGCATCCCCCCAAATTAAAAAAGAATTGAAAGAAGAAATACTTAAAGAATTAAAGAAAGAAATGAATGATAAATTTGAAGAAATGAAAAAAGCATATGATGAAAAATTTGAAGTCTCCTTTTCTGATGTAGATACTATGGATTTAGGTGGTCATGGGCAGCCTGAC
>eRTBVL-X
GCCTTTCAAAGAAATATTAGGTATAAGAATCCCTGTTAAAATAAAATTGACACCCAAAGTATCTTATAAAATATTAGCACTAGTAGACACTGGGTGTACAAAGAATATTATTCATGACAAATATTTCACAAGATGTCCTGAAATAGTTCACACAATTGACGACAATAAGGCAGAAGTTTCCACAGACATGTCCGGAATAAAGAAAATTCATAATCAGTTAGCTTATAATATGGAGGTTTACATTAATGCAACTAAATATATAATAGATGAGATTACAATAAGAGATTTGTCAATGATTAATGATGACATGATAATTGGCCTAAGGTTCCTTCAACAATCAGTACAAACCACAGTAATACATGAGCAAGGAATTACTTTTATCCCATATCAAAATAATGTTCCATATATCTCAGAGGTACGAAAGCGTGGTGGAACCTCCCCCAAACTCGACAACTTAGAAGTACCCAATCTTGAGTCTGAAGAAAGAATTAATGAATATGAGCTTAGTGAGAATATAGACAACTATTATATATCAAATTCCAATATAGAATGCATAGGACTACAATCATTTGCACCAAATTGGTATAGAGATATTAAGTCTAAAAGGGATATAGAAAAAATTATTCAAAGATTAGAAGATATCCAAATTATAGGAGAAATTCCTATGAAATATTGGGAGAAAAATGCTATTGAGTGTAAAATTAATATAATCAACCCAGAATATATCATTAAGACTAGCCCAATAGAGGCAACTCCGAAAGACATAGAAGAATTTAAAATGCATATAGAAGAACTGTTGAAACTAGGAGCCATAAGAGAGAGCAGAAGTCCACACAGGTCTGCAGCATTCATAGTAAGAAATCATGCAGAAGAAGTTAGAGGTAAATCTAGGATGGTCATAAATTATAAAAGACTAAATGATAATACTATAGAAGATGCCTATAATATTCCAAATAAGCAAGAATGGATTAATAGAATACAAGGTAGTAAATATTTCTCAAAATTTGACTTGAAAGCTGGATTCTGGCAAATAAAGATGGCAGAAGAATCTATAGAATGGACTGCATTTACATGTCCTCAAGGACATTATGAATGGCTTGTTATGCCATTAGGATTAAAAAATGCACCAGCAATTTTCCAAAGGAAAATGCAGAATATATTTAACGAAAACCAAGAATTCATATTAGTCTACATAGATGACCTGTTAGTCTTCTCAAGGACTTACAAAGAACATATTGCTCATCTTGAAATATTTTTTAGAAAGGTGGAACAAAATGGGTTAATATTATCCAAAAAGAAAATGGAAATATGCAAAGAAAAAATTAATTTCCTTGGACATGAAATAGGAGAGGGCAAAATTCATTTGCAAGAACATATTGCTAAGAAAATTTTAGAATTTCCTGATGCTATGAATGATAAAAAGAAATTACAGCAATTCTTAGGGCTTGTAAATTATGCTAGAAATCACATCAATAATTTAGCAAAGTTAGCAGGACCGTTATATGCTAAATTAAGAAAAAATGGTCAGAGATATTTTAATTCTGAAGACATCAAATTAGTAAGATTAATAAAAGAGAGGGTGAAAGAATTAAAACCTCTAGAATTACCATTAGAAGAGAGTTACTTTATTATTGAAACTGATGCATCGCAGCTTGGTTGGGGTGCTGTATTAAAACAAAGGCCTACTAAATATTCATCTAAGTCAGAAGAAAAAGTTTGTAGGTATGCTTCTGGAAGCTATAAATTAAAAACCGTAGGCAATACAGATAGAGAAATACTTGCAATAATCAATGCGATAAATGCCTTTAGGTTATATTTAGGGTTCAAAGAATTTACGGTTAGAACAGATTGCGAAGCTATATGTAGATATTATAATCAGCTTAATAGCAAGAAGAGTTCCACTAGGAGGTGGATTTTATTTGAAGATATCATTACTGGCAACGGATATAAAGTTATATTTGAACATATTAAGGGAAAAGATAATCATTTACCTGATCTACTCTCGCGATCGCCTATTTTGCAGGAATGAAGAAGTCCATGAATTATAATGGAATTGAGTTCTTCACGTTTGGAGAAGACAATAAGCTCAAAGTATTCCCACCGAATACCTATAAGTTTAAGCCAAAAACCCACATAATATTAGATGAAGTCCAAGAATGCATTTTAGATAATTTCTGGTATCAATACAATAATAAGAGGGAAGAAAAAGGCTATATGCTATCAATATTAAACAGTCTTGCTGAATATTTCCATCTAATGAATGATA---TAATGCCAACATCAGAAAATAATGAAGTGATACCGCAAAAACCCATATATGTTGTTTTTGACGGAAAGCTTCCTGGAGTGTACATATCTTTTGAAGAGATAGTAGCCCAAAAAATAGATGCAAAATTAATGGGTGGATTGTCATGGAAAAAATATATAGATTTTGATGAAGCTTTAACTCAGGCTAGAAAAATATTAGGAATAAATTATTATCTAGAGCCTGCTGCAAAAGAATATATTCAAAAATGCAAAAAAGCTAAAGGAAAGAAGACTTCAGAAATACCCATTAAGAT-GACTATAAAAGAAGAAGGGTTTTTTAAAAAACCCACATACAAGGAATGCTTAACAAAAGGAGTGGATCCATTAGATGGGGAATATATTGATTGGAAGATAATAGAAAAATTTGAAGAAGCCTCCCCACAGTTAAAGAAGGAATTGAAGGAAGAAATACTTAAAGAATTAAAACAAGAAATGGATCAGAAATTTGAGCAAATAAAAAAGGCAATAGATGAGAAATTAGAAGTTTCTTTTTCTGATTTGGACACAATGGATCTTGGTGGCCATGGGCAACCAGAT

#d14_consensus_PR
>chr11:5069912-5072964F
GCCTTTCAAAGAAATTTTAGGAATAAGAATTCCGGTAAAAGTAAATTAATCACCCAAAGTATCAAACAAAATATTAGCACTAGTAGACAATGGGTGT--AAAAAATATTATTCATGATAAGTACTTCATAAAATGTCTAGAGATAGTTCATACAATTGAAGATATTAAGGCAGAAGTTTCTACAGAAATGTCTGGAACAAAGAAAATTCACAATCAGTTAGCTTATAATATTGAAGTATACATTAATGGAACAAAATATATAATAGATGAAATTACAATAACGGATTTATCTATGATAAATGATGACATCATAATTGGTATAAGGTTCCTTCAATAGGCAGTACAAACCACAGTAATACATCAACAAGGAATTACATTTATACCATATCAAGACAATGCTTCATATATTTCAGAGGTACGAAAGCGTGGTGGAACCTCC----AACTC--CAACCTCGAGGCGTCCAGTTCTAATCCTAAAGAAAAGAGTATAGAGTATGAGCTTAGTGTAAATATAGACGGATATTACATTTCAAATTCCAATATAGAGTGCATAGGACTACAATCATTTGCACCAAATTGGTACAAAGATATTAAGTCTAAAAAGGACATAGAGAGAATTGTTCAAAGATTAGAAGACATTCAAA-AATAGGAGAAATCCCAATGAAGCACTGGGAGAAAAATTTAATTATCTGTAAAATCAATATAATAAATCTTGACTATATAATTCAAACATGTCCAATAGAGACGACCCCAAAGGATATAGAAGAAT---------------------TATTAAAGTTAGGAGCAATAAGGGAAAGCAGGAGCCCTCATAGATCGGCTGCATTTATAGTAAGAAATCATGCTGAAAAA
>eRTBVL-A
GCCTTTCAAAGAAATTTTGGGAATAAGAATACCGGTAAAAGTAAAACTATCACCCAAGGTATCATATAAAATTCTAGCACTAGTAGACACTGGGTGTACAAAAAATATTATTCATGATAAGTACTTCATAAAATGTCCAGAGATAGTTCATACAATTGATGATAATAAGGCAGAAGTCTCTACAGACATGTCCGGAATAAAGAAAATTCATAATCAGTTAGCTCATAATGTTGAAGTATACATTAATGGAACTAAATATATAATAGATGAGATTACAATAAGAAACTTATCCATGATAAGTGATGACATGATAATTGGCCTAAGGTTTTTACAACAATCGGTACAAACCACAGTAATACATGAGCAGGGAATTACTTTTATCCCATATCAAAACAATGTGCCATATATCTCAGAGGTACGAAAGCGTGGTGGAGCCAGAATCAAACCCGACAACCTTGAAGCACTCAACCTTGAGTCTGAAGAAAGAATTAATGAATATGAACTTAGTGAGAATATAGACATCTATTATATATCAAATTCCAATATAGAGTGCATAGGATTACAAGCATTTGCACCAAATTGGTATAGGGATATTAAGTCTAAAAAGGATATAGAAAAAATTGTTCAAAGATTAGAGGATATCCAAATTATAGGAGAAATTCCTATGAAATATTGGGAGAAAAACGCTATCGAGTGTAAAATTAATATATTAAACCCAGAATATATTATTAAGACCAGCCCAATAGAAGCAACTCCGAAAGATATAGAAGAATTTAAGATGCATATAGAAGAACTGCTGAAACTAGGAGCAATAAGAGAGAGTAGAAGTCCACATAGGTCTGCAGCATTTATAGTAAGAAATCATGCGGAAGAA
>eRTBVL-B
GCCTTTCAAAGAAATATTAGGTATAAGAATCCCTGTTAAAATAAAATTGACACCCAAAGTATCTTATAAAATATTAGCACTAGTAGACACCGGGTGTACAAAGAATATTATTCATGACAAATATTTCATAAGATGTCCTGAAATAGTTCACACAATTGACGACAATAAGGCAGAAGTTTCCACAGACATGTCCGGAATAAAGAAAATTCATAATCAGTTAGCTTATAATATTGAGGTTTACATTAATGCAACTAAATATATAATAGATGAGATTACAATAAGAGATTTGTCAATGATTAATGATGACATGATAATTGGCCTAAGGTTCCTTCAACAATCAGTACAAACCACAGTAATACATGAGCAAGGAATTACTTTTATCCCATATCAAAATAATGTTCCATATATCTCAGAGGTACGAAAGCGTGGTGGAACCTCCCCCAAACTCGACAACTTAGAAGTACCTAATCTTGAGTCTGAAGAAAGAATTAATGAATATGAGCTTAGTGAGAATATAGACAACTATTATATATCAAATTCCAATATAGAGTGCATAGGACTACAAGCATTTGCACCAAATTGGTATAGGGATATTAAGTCTAAAAGGGATATAGAAAAAATTATTCAAAGATTAGAAGATATCCAAATTATAGGAGAAATTCCTATGAAATATTGGGAAAAAAATGCTATTGAGTGCAAAATTAATATAATAAACCCAGAGTATATTATTAAGACTAGCCCAATAGAAGCAACTCCGAAAGACATAGAAGAATTTAAGATGCATATAGAAGAACTGTTGAAACTAGGAGCCATAAGAGAAAGCAGAAGTCCACATAGGTCTGCAGCGTTCATAGTAAGAAATCATGCAGAAGAA
>eRTBVL-C
GCCTTTCAAAGAAATATTAGGTATAAGAATCCCTGTTAAAATAAAATTGACACCCAAAGTATCTTATAAAATATTAGCACTAGTAGACACCGGGTGTACAAAGAATATTATTCATGACAAATATTTCATAAGATGTCCTGAAATAGTTCACACAATTGACGACAATAAGGCAGAAGTTTCCACAGACATGTCCGGAATAAAGAAAATTCATAATCAGTTAGCTTATAATATGGAGGTTTACATTAATGCAACTAAATATATAATAGATGAGATTACAATAAGAGATTTGTCAATGATTAATGATGACATGATAATTGGCCTAAGGTTCCTTCAACAATCAGTACAAACCACAGTAATACATGAGCAAGGAATTACTTTTATCCCATATCAAAATAATGTTCCATATATCTCAGAGGTACGAAAGCGTGGTGGAATCTCCCCCAAACTCGACAACTTAGAAGTACCCAATCTTGAGTCTGAAGAAAGAATTAATGAATATGAGCTTAGTGAGAATATAGACAACTATTATATATCAAATTCCAATATAGAGTGCATAGGACTACAAGCATTTGCACCAAATTGGTATAGAGATATTAAGTCTAAAAGGGATATAGAAAAAATTATTCAAAGATTAGAAGATATCCAAATTATAGGAGAAATTCCTATGAAATATTGGGAGAAAAATGCTATTGAGTGTAAAATTAATATAATCAACCCAGAATATATTATTAAGACTAGCCCAATAGAAGCAACTCCGAAAGACATAGAAGAATTTAAGATGCATATAGAAGAACTGTTGAAACTAGGAGCCATAAGAGAGAGCAGAAGTCCACACAGGTCTGCAGCATTCATAGTAAGAAATCATGCAGAAGAA
>eRTBVL-X
GCCTTTCAAAGAAATATTAGGTATAAGAATCCCTGTTAAAATAAAATTGACACCCAAAGTATCTTATAAAATATTAGCACTAGTAGACACTGGGTGTACAAAGAATATTATTCATGACAAATATTTCACAAGATGTCCTGAAATAGTTCACACAATTGACGACAATAAGGCAGAAGTTTCCACAGACATGTCCGGAATAAAGAAAATTCATAATCAGTTAGCTTATAATATGGAGGTTTACATTAATGCAACTAAATATATAATAGATGAGATTACAATAAGAGATTTGTCAATGATTAATGATGACATGATAATTGGCCTAAGGTTCCTTCAACAATCAGTACAAACCACAGTAATACATGAGCAAGGAATTACTTTTATCCCATATCAAAATAATGTTCCATATATCTCAGAGGTACGAAAGCGTGGTGGAACCTCCCCCAAACTCGACAACTTAGAAGTACCCAATCTTGAGTCTGAAGAAAGAATTAATGAATATGAGCTTAGTGAGAATATAGACAACTATTATATATCAAATTCCAATATAGAATGCATAGGACTACAATCATTTGCACCAAATTGGTATAGAGATATTAAGTCTAAAAGGGATATAGAAAAAATTATTCAAAGATTAGAAGATATCCAAATTATAGGAGAAATTCCTATGAAATATTGGGAGAAAAATGCTATTGAGTGTAAAATTAATATAATCAACCCAGAATATATCATTAAGACTAGCCCAATAGAGGCAACTCCGAAAGACATAGAAGAATTTAAAATGCATATAGAAGAACTGTTGAAACTAGGAGCCATAAGAGAGAGCAGAAGTCCACACAGGTCTGCAGCATTCATAGTAAGAAATCATGCAGAAGAA

#d14_consensus_RTRH
>chr11:5069912-5072964F
GTTAGAGGTAAATCCAGAATGGTCATCAATTACAAAAGGTTAAATGATAATACAATTGAAGATGCTTATAACATTCCTAATAAGCAAGAATGGATCAATATGATACAAGGTAGTAAATATTTCTCAAAATTGGACTTAAAAGCTGGATTTTGGCAAGTAAAGATGGCAGAAGATTCTATAGAGTGGACTGCATTTACCTGCGCTCAGGGACACTATGAATGGCTAGTGATGCCATTAGGCCTAAAAAATACACCTGCCATATTCC-AAGAAAAATGCAAAATATATTTAACAAAAACCAAGAATTTATATTAGTCTATATAGATGACTTGTTAGTCTTTTAAAAAATTTACAAAGAACATATCGCTGATCTGGAAATATTTTTTAGAAAGGTAGAACAAAATGGGTTAATATTATCCAAAAATAAAATGGAAATATGCAAGGAGAAAATCAGCTTCCTTCGTCACGAAATAGGAGAAGGCAAAATACACTTACAAGAACACATTGCTAAGAATATTTTACAATTTCCTGATGTTATGAATGAT-AAAAGAAATTACAACAATTCTTAGGAATCGTAAATTATGCTAGAAATCACATTAATAATTTAGTAAAGCTAGCAGGATCATTATATGCTAAATTAAGAAAAAATGGTCAGAGATATTTTAATTCTGAAGACATTATATTAGTAAGGTTAATAAAAGAAAAGGTGAAAGAACTAAAACCTCTAGAATTGCCTTTAGAAGAAAATTATTTTATTATTGAAACAGATGCATCG-AAAAAGGTTGGGGCGATGTATTAAAACAAAGACCTACTAAATACTCATCTAAATCAGAAGAAAAAATATGTAGATATGTTTCTAGAAGTTATAAATTAAAAACAACAAACAATATAGATCGAGAAATCCTAGCAATAATCAACGCGATACATACCTTTAGGTTATATCTAAGGTTCAAAGAATTTACGGTTAGAACAGACCGCGAAGCGATATGTAGATATTATAATCAACTTAATAGCAAG---AGTTCTACTAGGAGGTGGATCTTGTTTGAAGATGTCATTACTGGAAATGGATACAAAGTTATATTTGAACATATTAAGGGAAGAGACAATCATTTACCTAACCTGCTCTCTCGCTTACCTTTGTTGTAGGTATGA
>eRTBVL-A
GTTAGAGGTAAATCTAGGATGGTCATAAATTATAAAAGGCTAAATGATAATACTATAGAAGATGCCTATAATATCCCAAATAAGCAAGAATGGATTAATAGGATACAAGGTAGCAAATATTTCTCGAAATTTGACTTAAAAGCTGGATTTTGGCAAGTAAAAATGGCAGAAGAGTCTATAGAATGGACTGCATTCACCTGTCCCCAGGGACACTATGAATGGCTAGTGATGCCACTAGGATTAAAAAATGCACCTGCCCTATTTCAAAGAAAAATGCAAAACATTTTTAACGATAATCAAGAATTTGTGTTAGTATATATAGATGACTTGTTAATATTTTCAAAAACTTATAAGGATCATATTGCTCACCTAGAATTATTTTTTAGAAAGGTTGAGCAAAATGGTTTAATCCTATCAAAAAAGAAGATGGAGATATGCAAAGAAAAAGTTAACTTCCTTGGACATGAAATAGGAGAAGGCAAAATTCATTTGCAAGAACATATTGCTAAGAAAATTTTACAATTTCCTGATGCTATGAATGACAAAAAGAAATTACAGCAATTCCTAGGACTTGTAAATTATGCTAGAAATCACATCAACAATTTAGCAAAGCTAGCAGGACCTTTATACGCTAAATTAAGAAAAAATGGTCAGAAATATTTTAATTCTGAAGACATTAAATTAGTAAGATTAATAAAAGAAAAAGTGAAAGAACTAAAACCTCTAGAATTACCATTAGAAGAAAGTTACTTTATCATTGAAACCGATGCATCACAACAAGGTTGGGGTGCTATATTAAAGCAAAGACCTACTAAATTTTCCGCTAAATCAGAAGAAAAAATATGTAGGTATGCTTCTGGAAGTTATAAATTAAAAACTGTCAATAATACAGATAGAGAGATCATGGCAATTATCAATGCAATCAATGCCTTTAGGTTATACCTAGGGTTTAAAGAATTCACGGTTAGAACCGATTGTGAAGCCATCTGTAGATATTATAACCAGCTTAATAGCAAGAAAAGCTCAACTAGAAGATGGATTTTATTTGAAGATATTATTACAGGAAATGGTTATAGAGTTATATTTGAACATATTAAGGGGAAAGATAATAGTTTACCTGACATGCTTTCTCGTTTACCCATATTTCAGGTATGA
>eRTBVL-B
GTTAGAGGTAAATCTAGGATGGTCATAAATTATAAAAGACTAAATGATAATACTATAGAAGATGCCTATAATATCCCAAATAAGCAAGAATGGATTAATAGAATACAAGGTAGTAAATATTTCTCAAAATTTGACTTGAAAGCTGGATTCTGGCAAGTAAAGATGGCAGAAGAATCTATAGAATGGACTGCATTTACATGTCCTCAAGGACATTATGAATGGCTTGTTATGCCATTAGGATTAAAAAATGCACCAGCAATTTTCCAAAGGAAAATGCAGAATATATTTAACGAAAACCAAGAATTCATATTAGTCTACATAGATGACCTGTTAGTCTTCTCAAGGACTTACAAAGAACATATTGCTCATCTTGAAATATTTTTTAGAAAGGTGGAACAAAATGGGTTAATATTATCCAAAAAGAAAATGGAAATATGCAAAGAAAAAATTAACTTCCTTGGACATGAAATAGGAGAGGGCAAAATTCATTTGCAAGAACATATTGCTAAGAAAATTTTACAATTTCCTGATGCTATGAATGATAAAAAGAAATTACAGCAATTCTTAGGACTTGTAAATTATGCTAGAAATCACATCAATAATTTAGCAAAGTTAGCAGGACCGTTATATGCTAAATTAAGAAAAAATGGTCAGAGATATTTTAATTCTGAAGACATTAAATTAGTAAGATTAATAAAAGAGAGGGTGAAAGAATTAAAACCTCTAGAATTACCATTAGAAGAAAGTTACTTTATCATTGAAACTGATGCATCACAACACGGTTGGGGTGCTATATTAAAGCAAAGACCTACTAAATTTTCCGCTAAATCAGAAGAAAAAATATGTAGATATGCTTCTGGAAGTTATAAATTAAAAACTGTCAATAATACAGATAGAGAGATCATGGCAATAATCAATGCAATCAATGCCTTTAGGTTGTACTTAGGATTTAAAGAATTCACGGTTAGAACCGATTGTGAAGCCATTTGTAGGTACTATAATCAGCTAAATAGCAAGAAAAGCTCAACTAGAAGATGGGTTTTATTTGAAGATATTATAACAGGAAACGGCTATAAAGTTATATTTGAACATATTAAGGGGAAAGATAATAATTTGCCTGACATGCTTTCTCGTTTACCTGAATTGCAGGTATGA
>eRTBVL-C
GTTAGAGGTAAATCTAGGATGGTCATAAATTATAAAAGACTAAATGATAATACTATAGAAGATGCCTATAATATCCCAAATAAGCAAGAATGGATTAATAGAATACAAGGTAGTAAATATTTCTCAAAATTTGACTTGAAAGCTGGATTCTGGCAAGTAAAGATGGCAGAAGAATCTATAGAATGGACTGCATTTACATGTCCTCAAGGACATTATGAATGGCTTGTTATGCCATTAGGATTAAAAAATGCACCAGCAATTTTCCAAAGGAAAATGCAGAATATATTTAACGAAAACCAAGAATTCATATTAGTCTACATAGATGACCTGTTAGTCTTCTCAAGGACTTACAAAGAACATATTGCTCATCTTGAAATATTTTTTAGAAAGGTGGAACAAAATGGGTTAATATTATCCAAAAAGAAAATGGAAATATGCAAAGAAAAAATTAACTTCCTTGGACATGAAATAGGAGAGGGCAAAATTCATTTGCAAGAACATATTGCTAAGAAAATTTTAGAATTTCCTGATGCTATGAATGATAAAAAGAAATTACAGCAATTCTTAGGACTTGTAAATTATGCTAGAAATCACATCAATAATTTAGCAAAGTTAGCAGGACCGTTATATGCTAAATTAAGAAAAAATGGTCAGAGATATTTTAATTCTGAAGACATTAAATTAGTAAGATTAATAAAAGAGAGGGTGAAAGAATTAAAACCTCTAGAATTACCATTAGAAGAGAGTTACTTTATTATTGAAACTGATGCATCGCAGCTTGGTTGGGGTGCTGTATTAAAACAAAGGCCTACTAAATATTCATCTAAGTCAGAAGAAAAAGTTTGTAGGTATGCTTCTGGAAGCTATAAATTAAAAACCGTAGGCAATACAGATAGAGAAATACTTGCAATAATCAATGCGATAAATGCCTTTAGGTTATATTTAGGGTTCAAAGAATTTACGGTTAGAACAGATTGCGAAGCTATATGTAGATATTATAATCAGCTTAATAGCAAGAAGAGTTCCACTAGGAGGTGGATTTTATTTGAAGATATCATTACTGGCAACGGATATAAAGTTATATTTGAACATATTAAGGGAAAAGATAATCATTTACCTGATCTACTCTCGCGATTGCCTATTTTGCAGGAATGA
>eRTBVL-X
GTTAGAGGTAAATCTAGGATGGTCATAAATTATAAAAGACTAAATGATAATACTATAGAAGATGCCTATAATATTCCAAATAAGCAAGAATGGATTAATAGAATACAAGGTAGTAAATATTTCTCAAAATTTGACTTGAAAGCTGGATTCTGGCAAATAAAGATGGCAGAAGAATCTATAGAATGGACTGCATTTACATGTCCTCAAGGACATTATGAATGGCTTGTTATGCCATTAGGATTAAAAAATGCACCAGCAATTTTCCAAAGGAAAATGCAGAATATATTTAACGAAAACCAAGAATTCATATTAGTCTACATAGATGACCTGTTAGTCTTCTCAAGGACTTACAAAGAACATATTGCTCATCTTGAAATATTTTTTAGAAAGGTGGAACAAAATGGGTTAATATTATCCAAAAAGAAAATGGAAATATGCAAAGAAAAAATTAATTTCCTTGGACATGAAATAGGAGAGGGCAAAATTCATTTGCAAGAACATATTGCTAAGAAAATTTTAGAATTTCCTGATGCTATGAATGATAAAAAGAAATTACAGCAATTCTTAGGGCTTGTAAATTATGCTAGAAATCACATCAATAATTTAGCAAAGTTAGCAGGACCGTTATATGCTAAATTAAGAAAAAATGGTCAGAGATATTTTAATTCTGAAGACATCAAATTAGTAAGATTAATAAAAGAGAGGGTGAAAGAATTAAAACCTCTAGAATTACCATTAGAAGAGAGTTACTTTATTATTGAAACTGATGCATCGCAGCTTGGTTGGGGTGCTGTATTAAAACAAAGGCCTACTAAATATTCATCTAAGTCAGAAGAAAAAGTTTGTAGGTATGCTTCTGGAAGCTATAAATTAAAAACCGTAGGCAATACAGATAGAGAAATACTTGCAATAATCAATGCGATAAATGCCTTTAGGTTATATTTAGGGTTCAAAGAATTTACGGTTAGAACAGATTGCGAAGCTATATGTAGATATTATAATCAGCTTAATAGCAAGAAGAGTTCCACTAGGAGGTGGATTTTATTTGAAGATATCATTACTGGCAACGGATATAAAGTTATATTTGAACATATTAAGGGAAAAGATAATCATTTACCTGATCTACTCTCGCGATCGCCTATTTTGCAGGAATGA

#d14_consensus_ORFz
>chr11:5069912-5072964F
ATGAAGAAATCTATGAATTATAATGGGATTGAATTCTTCACCTTTGGAGAAGACAACAAACT-AAAGTATTTCCATCAAATACCAATAAATTTAAACCAAAAACCCACATAATATTAGATGAAGTTCAGGAATACATATTGGATAATTTCTGGTACCAGTATAATAATAAGAGAGAAGAAAAGGGTTATATGCTGTCAATATTAAACAACATTGCTGAATATTTCCATCTATTCAACGATT---TAATGCCAACTTTAGAAAACAATGAAGTAATACAGCAGAAGCCTACATACGTAGCATTTGATGGATAGCTCCTAGGAGTTTATATATCTTTTGAAGAAATAATAGCCCAAAAAAAAGATGCAAAATTAATGATCGGCCGATCATGGAAAAAACATATGGATATTGATGAAGTTTTAAGCCAAGCTAGGAAAATATTGGGAATAAATTACTACTTGGAGCCAGCTGCAAAAGAATACATACAAAAATGCAAAAGAGCCAACAATAATAAAGCTCTAGAAA-CTTCATACTATGCAAATATAAAGGTCGAAGGGTCATCTAAAAATCCTACATATAAAGAATGCTTGAGTAAGGGAGTGGATTCCTTAGACGGTGAATACATTGATTGGAAAATAATTGAAAATTTTGAAGAAGCATATCCTCAATTGAAAAAACAATTAGAGGAAGAAATACTTAAGGAATTAAAGCAAGAAATGAATGACAAATTTGAAGAAATGAAGAGAGCATATGATGAAAAATTTGATGTATCCTTTTCTGATGTTGATACTATGGATATGGGTGGTCATGGGCAGCCAAAT
>eRTBVL-A
ATGAAAAGATCAATGAATTACGCCGGAGTCGAGTGCTTCACATTTGGAGATGACAACAAACTCAGAATATTCCCACCAAATTCATATAAATTTAAGCCAAAGGACCATATAATCCTAGATGAAGTTCAAGAGTGCATCTTGGATAATTTCTGGTACCAATACAATAATAAAAGGGAAGAAAAAGGGTATATGTTATCAATATTGAATAGCCTCTCTGAATATTTTCACCTAATAAATGGGTCATTAATGCCTGCCAATGAAGATCATGAAGTAATCCAACAAAAGCCTATATATGTAGTATTTGATGGAAAGCTCCCTGGGGTCTACATTTCTTTTGAAGAAATTGTGGCTCAAAAAATAGATGCTAAATTAATGGGAGGAATATCTTGGAAGAAATATAAGGATATTGATGAAGCATTAAGCCAAGCTAGAAAAATATTAGGAATAAATTATTATCTAGAGCCTGCTGCAAAAGAATATATTCAAAAATGCAAAAAAGCTAAAGGAAAGAAGACTTCAGAAATACCCATTAAGAT-GACTATAAAAGAAGAAGGGTTTTTTAAAAAACCCACATACAAGGAATGCTTAACAAAAGGAGTGGATCCATTAGATGGGGAATATATTGATTGGAAGATAATAGAAAAATTTGAAGAAGCCTCCCCACAATTAAAGAAGGAATTGAAGGAAGAAATACTTAAAGAATTAAAACAAGAAATGGATCAGAAATTTGAGCAAATAAAAAAGGCAGTAGATGAGAAATTAGAAGTTTCTTTTTCTGATTTGGACACAATGGATCTTGGTGGCCATGGGCAACCAGAT
>eRTBVL-B
ATGAAAAGATCAATGAATTACAGCGGAATTGAATGCTTCACATTTGGAGATGACAACAAGCTCAGAATATTCCCACCAAATTCATATAAATTTAAGCCAAAAGACCATATAATCTTAGATGAAGTGCAAGAATGCATCTTGGATAATTTTTGGTACCAATACAATAATAAAAGGGAAGAAAAAGGATATATGTTATCAATATTGAATAGCCTCTCTGAATATTTTCACTTAATAAACGGGTTATTAATGCCAGCTAATGAAGATCATGAAATAATCCAACAGAAGCCTATATATGTCGTATTTGATGGAAAGCTCCCAGGGGTCTATATATCTTTTGAAGAAATTGTGGCCCAAAAGATAGATGCTAAATTAATGGGAGGAATATCTTGGAAGAAATATAAAGACATTGATGAAGCACTAAGCCAGGCTAGAAAAATACTAGGAATAAATTATTATCTAGAGCCTGCTGCAAAAGAATATATTCAAAAATGCAAAAAAGCTAAAGGAAAGAAGACTCCAGAAATACCCATTAAAAC-GACTATAAAAGAAGAAGGGTATTCTAAAAAACCCACATACAAGGAATGCCTAACAAAAGGAGTGGATCCATTAGATGGGGAATATATTGATTGGAAAATAATAGAAAAATTTGAAGAAGCCTCCCCACAATTAAAGAAGGAATTAAAGGAAGAAATACTTAAAGAATTAAAACAAGAAATGGATCAGAAATTTGAACAAATAAAAAAGGCAGTAGATGAGAAATTAGAAGTTTCTTTTTCTGATCTGGACACTATGGATCTTGGTGGTCATGGGCAACCAGAT
>eRTBVL-C
ATGAAGAAGTCCATGAATTATAATGGAGTTGAGTTCTTCACGTTTGGAGAAGACAATAAGCTCAAAGTATTCCCACCGAATACCTATAAGTTTAAGCCAAAAACCCACATAATATTAGATGAAGTCCAAGAATGCATTTTAGATAATTTCTGGTATCAATACAATAATAAGAGGGAAGAAAAAGGCTATATGCTATCAATATTAAACAGTCTTGCTGAATATTTCCATCTAATAAATGATA---TAATGCCAACATCAGAAAATAATGAAGTAATACAGCAAAAACCCATATATGTTGTTTTTGACGGAAAGCTTCCTGGAGTGTACATATCTTTTGAAGAGATAGTAGCCCAAAAAATAGATGCAAAATTAATGGGTGGATTGTCATGGAAAAAATATATAGATATTGATGAAGCTTTAACTCAGGCCAGAAAAATATTAGGAATAAACTACTACTTGGAACCAGCAGCAAAAGAATATATACAAAAATGCAAAAAAGCCAAAAATAAGAAAGCTCCAGAGA-ACCCATATTGTTCAAATATTAAGAATGAAGGATCATCCCAAAAACCTACGTATAAGGAATGCTTGACTAAGGGAGTAGATCCTTTGGATGGCGAATATATCGATTGGAAAATAATTGAAAAATTTGAAGAAGCATCCCCCCAAATTAAAAAAGAATTGAAAGAAGAAATACTTAAAGAATTAAAGAAAGAAATGAATGATAAATTTGAAGAAATGAAAAAAGCATATGATGAAAAATTTGAAGTCTCCTTTTCTGATGTAGATACTATGGATTTAGGTGGTCATGGGCAGCCTGAC
>eRTBVL-X
ATGAAGAAGTCCATGAATTATAATGGAATTGAGTTCTTCACGTTTGGAGAAGACAATAAGCTCAAAGTATTCCCACCGAATACCTATAAGTTTAAGCCAAAAACCCACATAATATTAGATGAAGTCCAAGAATGCATTTTAGATAATTTCTGGTATCAATACAATAATAAGAGGGAAGAAAAAGGCTATATGCTATCAATATTAAACAGTCTTGCTGAATATTTCCATCTAATGAATGATA---TAATGCCAACATCAGAAAATAATGAAGTGATACCGCAAAAACCCATATATGTTGTTTTTGACGGAAAGCTTCCTGGAGTGTACATATCTTTTGAAGAGATAGTAGCCCAAAAAATAGATGCAAAATTAATGGGTGGATTGTCATGGAAAAAATATATAGATTTTGATGAAGCTTTAACTCAGGCTAGAAAAATATTAGGAATAAATTATTATCTAGAGCCTGCTGCAAAAGAATATATTCAAAAATGCAAAAAAGCTAAAGGAAAGAAGACTTCAGAAATACCCATTAAGAT-GACTATAAAAGAAGAAGGGTTTTTTAAAAAACCCACATACAAGGAATGCTTAACAAAAGGAGTGGATCCATTAGATGGGGAATATATTGATTGGAAGATAATAGAAAAATTTGAAGAAGCCTCCCCACAGTTAAAGAAGGAATTGAAGGAAGAAATACTTAAAGAATTAAAACAAGAAATGGATCAGAAATTTGAGCAAATAAAAAAGGCAATAGATGAGAAATTAGAAGTTTCTTTTTCTGATTTGGACACAATGGATCTTGGTGGCCATGGGCAACCAGAT

#d3_raw_whole length
>chr01:5195123-5198055F
AAAAAATTCAATTATATGTAAAATCAACATAATAAATCCTAACTACATAATTAAAACACGTCCAATAGAGGCGACCCCAAAGGATATAGAAGAAT---------------------TATTAAAGGTAGAGGCAATAAGAGAAAGCAGGAGCCCTCATAGATCAGCTGCATTTATAGTAAGAAATCATGACGAAGAAGTGAGAGGTAAATATAGGATGGTCATCAATTACAAGAGGTTAAGTGATAATACATTTGAAGATGCTTATAACATTCCTAATAAGCAAGAATGGATCAATAGAATA-------GTAGACATTTCTCGAAATTTGACTTAAAAGCATGATTTTGGCAAGTAAAGATGGCAGAAGAATCCATAGAGTGAACTGCATTTACCTGTCCTCAGGGACATTATGAATGGCTTGTGAAGCCACTAGGCCTAAAAAATGCACCTGCCATATTCCAAAGAAAAATGCAAAATATATTTAATGACAACCAAGAATTTATATTAGTCTACATAGATGACTTATTAGTCTTTTCAAAAACTTACAAATAGCATATTGCTCATCTAGAAATATTTTTTAGAAAGGTGGAACAAAATGGGTTAATCTTATCCAAAAAGAAAATGGAAATATGCCAGGAGAAAATCAGTTTCCTTGGTCATGAAATAGGAGAAGGCAAAATACACCTACAAGAACATATTGCTAAGAAATTTTTACAATTTCCTGATGCTATGAATGATAAAAAGGAATTACAACAATTCTTAGGAATTGTAAATTATGCTAGAAACCACATTCAAAATTTAGCAAAGTTAGCAGGACCATTATATGCTATATTAAGAAAAAATGGTCAGAGATATTTTAATTCTAAAGACATTAAATTAGTAAGGTTAATAAAAGAAAAGGTGAAAGAACTAAAACCTCTAGAATTACCTTTAGAAGAAAACTATTTTATTATTGAAACAGATGCATCGCAGCAGGGTTGG-TTCCTGTATTAAAACAAAGACCTGCTAAATACTCATCTAAATCAGAGGAAAAGATATATAGGTATGCCTCTGGAAG--------------------ACAATACAGATCGAGAAATCCTAGAAATAATCAACGCGATAAATGCTTTTAGGTTATATCTAGGGTTTAAAGAGTTTACGGTTAGAACGGACTGTGAGGTGATACGTAGATATTATAATCAGCTTAATAGCAAGAAGAATTCTACTAGGAGGTGGATCTTATTTGAACAAATCATTACTGGAAATGACTATAAAGTTGTATTTGAGCATATTAAGGGGAAAGATAACAATTTGCCTGATCTACTTTCTCGTTTACCTATTTTGCAGGTATGAAGAAATCTATGAATTATAATGGAGTTGAATTCTTCACTTTTGGGGAAGATAATAAACTCAGAATATTCCCACCAAACTCTTATAAATTTAAACCAAAGGACCATATAATCATATATGAAGTGCAAGAATGTATTCTGGACAATTTTTGGTATCAATATAATAATATGAAGG---------GCTATATCCTATCAATATTAAATAGTCTTGCTGAATATTTTCATTTGATAAATGA---ATTAATGCCAGTTGCAAAAAATATTGAAGCCATACAGCAAAAGCCCATTTATGTGGTTTTTGAAGGAAGAGTACCAGGCGTCTATATATCCTTTGAAGAGATAATATCTCAAAAAATAGACGCAAAGCTAACAGTAGGAATATCATGGAAGAAATATAAAGACATTGAAGAACCATTAGGACAAGCTAGGAAAATATTGGGAATAAATTATTATCTAGAGCCAGCGGCAAAGGAATATATTCAAAAGTGCAAGAG-GCTAGAAACAAGAAAAATCCAGAGC-CCCCACATTATACAAATATAAAGGAAGAAGGGTCATCCAGAAAATTGACATATAAAGAATGCTTAACAAAGGGATTAGACCCCTTAGATAGTGAATATATTGATTTAAAGATAAATGAAAAAATTGCAGAAGTCTCGACTCAGTGAAAGAAAGATTTAAAGGAAGAAATTTTCAAAGAATTAAAGCAAGAATTAAATGAAAATTTTGAAGCTCTGAAGAAAGCATATGATGAGAAATTTGAAATAGCCTTTTCTGATGATGACACTATGGATATCGGTGGTCATGGGCAACCAGAC
>chr09:1110854-1113697R
GAAAAATGCTATCGAGTGTAAAATTAATATAATAAACCTAGAATATATTATTAAGACCAGCCCAATAGAAGCAACTCCGAAAGATATAGAAGAATTTAAGATGCATATAGAAGAACTGCTGAAACTAGGAGCAATAAGAGAGAGTAGAAGTCCACATAGGTCTGCAGCATTTATAGTAAGAAATCATGCGGAAGAAGTTAGAGGAAAATCTAGGATGGTCATAAATTATAAAAGGCTAAATGATAATACTATAGAAGATGCCTATAATATCCCAAATAAGCAAGAATGGATTAATAGGATACAAGGTAGCAAATATTTCTCGAAATTTGACTTAAAAGCTGGGTTTTGGCAAGTAAAAATGGCAGAAGAGTCTATAGAATGGACTGCATTCACATGTCCCCAGGGACACTATGAATGGCTAGTAATGCCACTAGGATTAAAAAATGCACCTGCCCTATTTCAAAGAAAAATGCAAAACATTTTTAACGATAATCAAGAATTTGTGTTAGTATATATAGATGACTTGTTAATATTTTCAAAAACTTATAAGCATCATATTGCTCACCTAGAATTATTTTTTAGAAAGGTTGAGCAAAATGGTTTAATCCTATCAAAAAAGAAGATGGAGATATGCAAAGAAAAAGTTAACTTCCTTGGACATGAAATAGGAGAAGGCAAAATTCATTTGCAAGAACATATTGCTAAGAAAATTTTACAATTTCCTGATGCTATGAATGACAAAAAGAAATTACAGCAATTCCTAGGACTTGTAAATTATGCTAGAAATCACATCAACAATTTAGCAAAGCTAGCAGGACCTTTATATGCTAAATTAAGAAAAAATGGTCAGAAATATTTTAATTCTGAAGACATTAAATTAGTAAGATTAATAAAAGAAAAAGTGAAAGAACTAAAACCTCTAGAATTACCATTAGAAGAAAGTTACTTTATCATTGAAACCGATGCATCACAACAAGGTTGGGGTGCTATATTAAAGCAAAGACCTACTAAATTTTCCGCTAAATCAGAAGAAAAAATATGTAGGTATGCTTCTGGAAGTTATAAATTAAAAACTGTCAATAATACAGATAGAGAGATCATGGCAATTATCAATGCAATTAATGCCTTTAGGTTATACCTAGGGTTTAAAGAATTCACGGTTAGAACTGATTGTGAAGCCATCTGTAGATATTATAACCAGCTTAATAGCAAGAAAAGCTCAACTAGAAGATGGATTTTATTTGAAGATATTATTACAGGAAATGGTTATAGAGTTATATTTGAACATATTAAGGGGAAAGATAATAGTTTACCTGACATGCTTTCTCGTTTAACCATATTTCAGGTATGAAAAGATCAATGAATTACGCCGGAGTCGAGTGCTTCACATTTGGAGATGACAACAAACTCAGAATATTCCCACCAAATTCATATAAATTTAAGCCAAAGGACCATATAATCCTAGATGAAGTTCAAGAGTGCATCTTGGATAATTTCTGGTACCAATACAATAATAAAAGGGAAGAAAAAGGGTATTTGTTATCAATATTGAATAGCCTCTCTGAATATTTTCACCTAATAAATGGGTCATTAATGCCTGCCAATGAAGATCATGAAGTAATCCAACAAAAGCCTATATATGTAGTATTTGATGGAAAGCTCCCTGGGGTCTACATTTCTTTTGAAGAAATTGTGGCTCAAAAA-TAGATGCTAAATTAATGGGAGGAATATCTTGGAAGAAATATAAGGATATTGATGAAGCATTAAGCCAAGCTAGAAAAATATTAGGAATAAATTATTATCTAGAGCCTGCTGCAAAAGAATATATTCAAAAATGCAAAAAAGCTAAAGGAAAGAAGACTTCAGAAATACCCAT-TAAGATGACTATAAAAGAAGAAGGGTTTTTTAAAAAACCCACATACAAGGAATGCTTAACAAAAGGAGTGGATCCATTAGATGGGGAATATATTGATTGGAAGATAATAGAAAAATTTGAAGAAGCCTCCCCACAGTTAAAGAAGGAATTGAAGGAAGAAATACTTAAAGAATTAAAACAAGAAATGGATCAGAAATTTGAGCAAATAAAAAAGGCAGTAGATGAGAAATTAGAAGTTTCTTTTTCTGATTTGGACACAATGGATCTTGGTGGCCATGGGCAACCAGAT
>chr06:12626338-12629181F
GAAAAACGCTATCGAGTGTAAAATTAATATAATAAACCCAGAATATATTATTAAGACCAGCCCAATAGAAGCAACTCCGAAAGATATAGAAGAATTTAAGATGCATATAGAAGAACTGCTGAAACTAGGAGCAATAAGAGAGAGTAGAAGTCCACATAGGTCTGCAGCATTTATAGTAAGAAATCATGCGGAAGAAGTTAGAGGTAAATCTAGGATGGTCATAAATTATAAAAGGCTAAATGATAATACTATAGAAGATGCCTATAATATCCCAAATAAGCAAGAATGGATTAATAGGATACAAGGTAGCAAATATTTCTCGAAATTTGACTTAAAAGCTGGATTTTGGCAAGTAAAAATGGCAGAAGAGTCTATAGAATGGATTGCATTCACCTGTCCCCAGGGACACTATGAATGGCTAGTGATGCCACTAGGATTAAAAAATGCACCTGCCCTATTTCAAAGAAAAATGCAAAACATTTTTAACGATAATCAAGAATTTGTGTTAGTATATATAGATGACTTGTTAATATTTTCAAAAACTTATAAGGATCATATTGCTCACCTAGAATTATTTTTTAGAAAGGTTGAGCAAAATGGTTTAATCCTATCAAAAAAGAAGATGGAGATATGCAAAGAAAAAGTTAACTTCCTTGGACATGAAATAGGAGAAGGCAAAATTCATTTGCAAGAACATATTGCTAAGAAAATTTTACAATTTCCTGATGCTATGAACGACAAAAAGAAATTACAGCAATTCCTAGGACTTGTAAATTATGCTAGAAATCACATCAACAATTTAGCAAAGCTAGCAGGACCTTTATACGCTAAATTAAGAAAAAATGGTCAGAAATATTTTAATTCTGAAGACATTAAATTAGTAAGATTAATAAAAGAAAAAGTGAAAGAACTAAAACCTCTAGAATTACCATTAGAAGAAAGTTATTTTATCATTGAAACCGATGCATCACAACAAGGTTGGGGTGCTATATTAAAGCAAAGACCTACTAAATTTTCCGCTAAATCAGAAGAAAAAATATGTAGGTATGCTTCTGGAAGTTATAAATTAAAAACTGTCAATAATACAGATAGAGAGATCATGGCAATTATCAATGCAATCAATGCCTTTAGGTTATACCTAGGGTTTAAAGAATTCACGGTTAGAACCGATTGTGAAGCCATCTGTAGATACTATAACCAGCTTAATAGCAAGAAAAGCTCAACTAGAAGATGGATTTTATTTGAAGATATTATTACAGGAAATGGTTATAGAGTTATATTTGAACATATTAAGGGGAAAGATAATAGTTTACCTGACATGCTTTCTCGTTTACCCATATTTCAGGTATGAAAAGATCAATGAATTACGCCGGAGTCGAGTGCTTCACATTTGGAGATGACAACAAACTTAGAATATTCCCACCAAATTCATATAAATTTAAGCCAAAGGACCATATAATCCTAGATGAAGTTCAAGAGTGCATCTTGGATAATTTCTGGTACCAATACAATAATAAAAGGGAAGAAAAAGGGTATATGTTATCAATATTGAATAGCCTCTCTGAATATTTTCACCTAATAAATGGGTCATTAATGCCTACCAATGAAGATCATGAAGTAATCCAACAGAAGCCTATATATGTAGTATTTGATGGAAAGCTCCCTGGGGTCTACATTTCTTTTGAAGAAATTGTGGCTCAAAAAATAGATGCTAAATTAATGGGAGGAATATCTTGGAAGAAATATAAGGATATTGATGAAGCATTAAGCCAAGCTAGAAAAATATTAGGAATAAATTATTATCTAGAGCCTGCTGCAAAAGAATATATTCAAAAATGCAAAAAAGCTAAAGGAAAGAAGACTTCAGAAATACCCAT-TAAGATGACTATAAAAGAAGAAGGGTTTTTTAAAAAACCCACATACAAGGAATGCTTAACAAAAGGAGTGGATCCATTAGATGGGGAATATATTGATTGGAAGATAATAGAAAAATTTAAAGAAGCCTCCCCACAATTAAAGAAGGAATTGAAGGAAGAAATACTTAAAGAATTAAAACAAGAAATGGATCAGAAATTTGAGCAAATAAAAAAGGTAGTAGATGAGAAATTAGAAGTTTCTTTTTCTGATTTGGACACAATGGATCTTGGTGGCCATGGGCAACCAGAT
>chr11:9616272-9619115F
GAAAAATGCTATCGAGTGTAAAATTAATATAATAAACCCAGAATATATTATTAAGACCAGCCCAATAGAAGCAACTCCGAAAGATATAGAAGAATTTAAGATGCATATAGAAGAACTGCTGAAACTAGGAGCAATAAGAGAGAGTAGAAGTCCACATAGGTCTGCAGCATTTATAGTAAGAAATCATGCGGAAGAAGTTAGAGGTAAATCTAGGATGGTCATAAATTATAAAAGGCTAAATGATAATACTATAGAAGATGCCTATAATATCCCAAATAAGCAAGAATGGATTAATAGGATACAAGGTAGCAAATATTTCTCGAAATTTGACTTAAAAGCTGGGTTTTGGCAAGTAAAAATGGCAGAAGAGTCTATAGAATGGACTGCATTCACCTGTCCCCAGGGACACTAGGAATGGCTAGTAATGCCACTAGGATTAAAAAATGCACCTGCCCTATTTCAAAGAAAAATGCAAAACATTTTTAACGATAATCAAGAATTTGTGTTAGTATATATAGATGACTTGTTAATATTTTCAAAAACTTATAAGGATCATATTGCTCACCTAGAATTATTTTTTAGAAAGGTTGAGCAAAATGGTTTAATCCTATCAAAAAAGAAGATGGAGATATGCAAAGAAAAAGTTAACTTCCTTGGACATGAAATAGGAGAAGGCAAAATTCATTTGCAAGAACATATTGCTAAGAAAATTTTACAATTTCCTGATGCTATGAATGACAAAAAGAAATTACAGCAATTCCTAGGACTTGTAAATTATGCTAGAAATCACATCAACAATTTAGCAAAGCTAGCAGGACCTTTATACGCTAAATTAAGAAAAAATGGTCAGAAATATTTTAATTCTGAAGACATTAAATTAGTAAGATTAATAAAAGAAAAAGTGAAAGAACTAAAACCTCTAGAATTACCATTAGAAGAAAGTTACTTTATCATTGAAACCGATGCATCACAACAAGGTTGGGGTGCTATATTAAAGCAAAGACCTACTAAATTTTCCGCTAAATCAGAAGAAAAAATATGTAGGTATGCTTCTGGAAGTTATAAATTAAAAACTGTCAATAATACAGATAGAGAGATTATGGCAATTATCAATGCAATTAATGCCTTTAGGTTATACCTAGGGTTTAAAGAATTCACGGTTAGAACTGATTGTGAAGCCATCTGTAGATATTATAACCAGCTTAATAGCAAGAAAAGCTCAACTAGAAGATGGATTTTATTTGAAGATATTATTACAGGAAATGGTTATAGAGTTATATTTGAACATATTAAGGGGAAAGATAATAGTTTACCTGACATGCTTTCTCGTTTAACCATATTTCAGGTATGAAAAGATCAATGAATTACGCCGGAGTCGAGTGCTTCACATTTGGAGATGACAACAAACTCAGAATATTCCCACCAAATTCATATAAATTTAAGCCAAAGGACCATATAATCCTAGATGAAGTTCAAGAGTGCATCTTGGATAATTTCTGGTACCAATACAATAATAAAAGGGAAGAAAAAGGGTATTTGTTATCAATATTGAATAGCCTCTCTGAATATTTTCACCTAATAAATGGGTCATTAATGCCTGCCAATGAAGATCATGAAGTAATCCAACAAAAGCCTATATATGTAGTATTTGATGGAAAGCTCCCTGGGGTCTACATTTCTTTTGAAGAAATTGTGGCTCAAAAAATAGATACTAAATTAATGGGAGGAATATCTTGGAAGAAATATAAGGATATTGATGAAGCATTAAGCCAAGCTAGAAAAATATTAGGAATAAATTATTATCTAGAACCTGCTGCAAAAGAATATATTCAAAAATGCAAAAAAGCTAAAGGAAAGAAGACTTCAGAAATACCCAT-TAAGATGACTATAAAAGAAGAAGGGTTTTTTAAAAAACCCACATACAAGGAATGCTTAACAAAAGGAGTGGATCCATTAGATGAGGAATATATTGATTGGAAGATAATAGAAAAATTTGAAGAAGCCTCCCCACAGTTAAAGAAGGAATTGAAGGAAGAAATACTTAAAGAATTAAAACAAGAAATGGATCAGAAATTTGAGCAAATAAAAAAGGCAGTAGATGAGAAATTAGAAGTTTCTTTTTCTGATTTGGACACAATGGATCTTGGTGGCCATGGGCAACCAGAT
>chr12:4595766-4598609F
GAAAAACGCTATCGAGTGTAAAATTAATATATTAAACCCAGAATATATTATTAAGACCAGCCCAATAGAAGCAACTCCGAAAGATATAGAAGAATTTAAGATGCATATAGAAGAACTGCTGAAACTAGGAGCAATAAGAGAGAGTAGAAGTCCACATAGGTCTGCAGCATTTATAGTAAGAAATCATGCGGAAGAAGTTAGAGGTAAATCTAGGATGGTCATAAATTATAAAAGGCTAAATGATAATACTATAGAAGATGCCTATAATATCCCAAATAAGCAAGAATGGATTAATAGGATACAAGGTAGCAAATATTTCTCGAAATTTGACTTAAAAGCTGGGTTTTGGCAAGTAAAAATGGCAGAAGAGTCTATAGAATGGACTGCATTCACCTGTCCCCAGGGACACTATGAATGGCTAGTGATGCCACTAGGATTAAAAAATGCACCTGCCCTATTTCAAAGAAAAATGCAAAACATTTTTAACGATAATCAAGAATTTGTGTTAGTATATATAGATGACTTGTTAATATTTTCAAAAACTTATAAGGATCATATTGCTCACCTAGAATTATTTTTTAGAAAGGTTGAGCAAAATGGTTTAATCCTATCAAAAAAGAAGATGGAAATATGCAAAGAAAAAGTTAACTTCCTTGGACATGAAATAGGAGAAGGCAAAATTCATTTGCAAGAACATATTGCTAAGAAAATTTTACAATTTCCTGATGCTATGAATGACAAAAAGAAATTACAGCAATTCCTAGGACTTGTAAATTATGCTAGAAATCACATCAACAATTTAGCAAAGCTAGCAGGACCTTTATACGCTAAATTAAGAAAAAATGGTCAGAAATATTTTAATTCTGAAGACATTAAATTAGTAAGATTAATAAAAGAAAAAGTGAAAGAACTAAAACCTCTAGAATTACCATTAGAAGAAAGTTACTTTATCATTGAAACCGATGCATCACAACAAGGTTGGGGTGCTATATTAAAGCAAAGACCTACTAAATTTTCCGCTAAATCAGAAGAAAAAATATGTAGGTATGCTTCTGGAAGTTATAAATTAAAAACTGTCAATAATACAGATAGAGAGATCATGGCAATTATCAATGCAATTAATGCCTTTAGGTTATACCTAGGGTTTAAAGAATTCACGGTTAGAACCGATTGTGAAGCCATCTGTAGATACTATAACCAGCTTAATAGCAAGAAAAGCTCAACTAGAAGATGGATTTTATTTGAAGATATTATTACAGGAAATGGTTATAGAGTTATATTTGAACATATTAAGGGGAAAGATAATAGTTTACCTGACATGCTTTCTCGTTTACCCTTATTTCAGGTATGAAAAGATCAATGAATTACGCCGGAGTCGAGTGCTTCACATTTGGAGATGACAACAAACTCAGAATATTCCCACCAAATTCATATAAATTTAAGCCAAAGGACCATATAATCCTAGATGAAGTTCAAGAGTGCATCTTGGACAATTTCTAGTACCAATACAATAATAAAAGGGAAGAAAAAGGGTATATGTTATCAATATTGAATAGCCTCTCTGAATATTTTCACTTAATAAATGGGTCATTAATGCCTGCCAATGAAGATCATGAAGTAATCCAACAGAAGCCTATATATGTAGTATTTGATGGAAAGCTCCCTGGGGTCTACATTTCTTTTGAAGAAATTGTGGCTCAAAAAATAGATGCTAAATTAATGGGAGGAATATCTTGGAAGAAATATAAGGATATTGATGAAGCATTAAGCCAAGCTAGAAAAATATTAGGAATAAATTATTATCTAGAGCCTGCTGCAAAAGAATATATTCAAAAATGCAAAAAAGCTAAAGGAAAGAAGACTTCAGAAATACCCAT-TAAGATGACTATAAAAGAAGAAGGGTTTTTTAAAAAACCCACATACAAGGAATGCTTAACAAAAGGAGTGGATCCATTAGATGGGGAATATATTGATTGGAAGATAATAGAAAAATTTGAAGAAGCCTCCCCACAATTAAAGAAGGAATTGAAGGAAGAAATACTTAAAGAATTAAAACAAGAAATTGATCAGAAATTTGAGCAAATAAAAAAGGCAGTAGATGAGAAATTAGAAGTTTCTTTTTCTGATTTGGACACAATGGATCTTGGTGGCCATGGGCAACCAGAT
>chr08:20179762-20182584F
GAAAAACGCTATCGAGTGTAAAATTAATATAATAAACCCAGAATATATTATTAAGACCAGCCCAATAGAAGCAACTCCAAAAGATATAGAAGAA---------------------CTGCTGAAACTAGGAGCAATAAGAGAGAGTAGAAGTCCACATAGGTCTGCAGCATTTATAGTAAGAAATCATGCGGAAGAAGTTAGAGGTAAATCTAGGATGGTCATAAATTATAAAAAGCTAAATGATAATACTATAGAAGATGCCTATAATATCCCAAATAAGCAAGAATGGATTAATAGGATACAAGGTAGCAAATATTTCTCGAAATTTGACTTAAAAGCTGGATTTTGGCAAGTAAAAATGGCAGAAGAGTCTATAGAATGGACTGCAATCACCTGTTCCCAGGGACACTATGAATGGCTAGTGATGCCACTAGGATTAAAAAACGCACCTGCCCTATTTCAAAGAAAAATGCAAAACATTTTTAACGATAATCAAGAATTTGTGTTAGTATATATAGATGACTTGTTAATATTTTCAAAAACTTATAAGGATCATATTGCTCACCTAGAATTATTTTTTAGAAAGGTTGAGCAAAATGGTTTAATCCTATCAAAAAAGAAGATGGAGATATGCAAAGAAAAAGTTAACTTCCTTGGACATGAAATAGGAGAAGGCAAAATTCATTTGGAAGAACATATTGCTAAGAAAATTTTACAATTTCCTGATGCTATGAATGACAAAAAGAAATTACAGCAATTCCTAGGACTTGTAAATTATGCTAGAAATCACATCAACAATTTAGCAAAGCTAGCAGGACCTTTATACGCTAAATTAAGAAAAAATGGTCAGAAATATTTTAATTCTGAAGACATTAAATTAGTAAGATTAATAAAAGAAAAAGTGAAAGAACTAAAACCTCTAGAATTACCATTAGAAGAAAGTTACTTCATCATTGAAACCGATGCATCACAACAAGGTTGGGGTGCTATATTAAAGCAAAGACCTACTAAATTTTCCGCTAAATCAGAAGAAAAAATATGTAGGTATGCTTCTGGAAGTTATAAATTAAAAACTGTCAATAATACAGATAGAGAGATCATGGCAATTATCAATGCAATCAATGCCTTTAGGTTATACCTAGGGTTTAAAGAATTCACGGTTAAAACCGATTGTGAAGCCATCTGTAGATACTATAACCAGCTTAATAGCAAGAAAAGCTCAACTAGAAGATGGATTTTATTTGAAGATATTATTACAGGAAATGGTTATAGAGTTATATTTGAACATATTAAGGGGAAAGATAATAGTTTACCTGACATGCTTTCTCGTTTACCCATATTTCAGGTATGAAAAGATCAATGAATTACGCCGGAGTCGAGTGCTTCACATTTGGAGATGACAACAAACTCAGAATATTCCCACCAAATTCATATAAATTTAAGCCAAAGGACCATATAATCCTAGATGAAGTTCAAGAGTGCATCTTGGATAATTTCTGGTACTAATACAATAATAAAAGGGAAGAAAAAGGGTATATGTTATCAATATTGAATAGCCTCTCTAAATATTTTCACCTAATAAATGGGTCATTAATGCCTGCCAATGAAGATCATGAAGTAATCCAACAGAAGCCTATATATGTAGTATTTGATGGAAAGCTCCCTGGGGTCTACATTTCTTTTGAAGAAATTGTGGCTCAAAAAATAGATGCTAAATTAATGGGAGGAATATCTTGGAAGAAATATAAGGATATTGATGAAGCATTAAGCCAAGCTAGAAAAATATTAGGAATAAATTATTATCTAGAGCCTGCTGCAAAAGAATATATTCAAAAATGCAAAAAAGCTAAAGGAAAGAAGACTTCAGAAATACCCAT-TAAGATGACTATAAAAGAAGAAGGGTTTTTTAAAAAACCCACATACAAGGAATGCTTAACAAAAGGAGTGGATCCATTAGATGGGGAATATATTGATTGGAAGATAATAGAAAAATTTGAAGAAGCCTCCCCACAATTAAAGAAGAAATTGAAGGAAGAAATACTTAAAGAATTAAAACAAGAAATGGATCAGAAATTTGAGCAAATAAAAAAAGCAGTAGATGAGAAATTAGAAGTTTCTTTTTCTGATTTGGACACAATGGATCTTGGTGGCCATGGGCAACCAGAT
>chr08:11158391-11161228R
GAAAAATGCTATCGAGTGTAAAATTAATATAATAAACCCAGAATATATTATTAAGACCAGCCCAATAGAAGCAACTCCGAAAGATATAGAAGAATTTAAGATGCATATAGAAGAACTGCTGAAACTAGGAGCAATAAGAGAGAGTAGAAGTCCACATAGGTCTGCAGCATTTATAGTAAGAAATCATGCGGAAGAAGTTAGAGGTAAATCTAGGATGGTCATAAATTATAAAAGGCTAAATGATAATACTATAGAAGATGCCTATAATATCCCAAATAAGCAAGAATGGATTAATAGGATACAAGGTAGCAAATATTTCTCGAAATTTGACTTAAAAGCTGGGTTTTGGCAAGTAAAAATGGCAGAAGAGTCTATAGAATGGACTGCATTCACCTGTCCCCAGGGACACTATGAATGGCTAGTAATGCCACTAGGATTAAAAAATGCACCTGCCCTATTTCAAAGAAAAATGCAAAACATTTTTAACGATAATCAAGAATTTGTGTTAGTATATATAGATGACTTGTTAATATTTTCAAAAACTTATAAGGATCATATTGCTCACCTAGAATTATTTTTTAGAAAGGTTGAGCAAAATGGTTTAATCCTATCAAAAAAGAAGATGGAGATATGCAAAGAAAAAGTTAACTTCCTTGGACATGAAATAGGAGAAGGCAAAATTCATTTGCAAGAACATATTGCTAAGAAAATTTTACAATTTCCTGATGCTATGAATGACAAAAAGAAATTACAGCAATTCCTAGGACTTGTAAATTATGCTAGAAATCACATCAACAATTTAGCAAAGCTAGCAAGACCTTTATACGCTAAATTAAGAAAAAATGGTCAGAAATATTTTAATTCTGAAGACATTAAATTAGTAAGATTAATAAAAGAAAAAGTGAAAGAACTAAAACCTCTAGAATTACCATTAGAAGAAAGTTACTTTATCATTGAAACCGATGCATCACAACAAGGTTGGGGTGCTATATTAAAGCAAAGACCTACTAAATTTTCCGCTAAATCAGAAGAAAAAATATGTAGGTATGCTTCTGGAAGTTATAAATTAAAAACTGTCAATAATACAGATAGAGAGATCATGGCAATTATCAATGCAATTAATGCCTTTAGGTTATACCTAGGGTTTAAAGAATTCACGGTTAGAACTGATTGTGAAGCCATCTGTAGATATTATAACCAGCTTAATAGCAAGAAAAGCTCAACTAGAAGATGGATTTTATTTGAAGATATTATTACAGGAAATGGTTATAGAGTTATATTTGAACATATTAAGGGGAAAGATAATAGTTTACCTGACATGCTTTCTCGTTTAACCATATTTCAGGTATGAAAAGATCAATGAATTACGCCGGAGTCGAGTGCTTCACATTTGGAGATGACAACAAACTCAGAATATTCCCACCAAATTCATATAAATTTAAGCCAAAGGACCATATAATCCTAGATGAAGTTCAAGAGTGCATCTTGGATAATTTCTGGTACCAATACAATAATAAAAGGGAAGAAAAAGGGTATTTGTTATCAATATTGAATAGCCTCTCTGAATATTTTCACCTAATAAATGGGTCATTAATGCCTGCCAATGAAGATCATGAAGTAATCCAACAAAAGCCTATATATATAGTATTTGATGGAAAGCTCCCTGGGGTCTACATTTCTTTTGAAGAAATTGTGGCTCAAAAAATAGATGCTAAATTAATGGGAGGAATATCTTGGAAGAAATATAAGGATATTGATGAAGCATTAAGCCAAGCTAGAAAAATATTAGGAATAAATTAAT---TAGAGCCTGCTGCAAAA---TATATTCAAAAATGCAAAAAAGCTAAAGGAAAGAAGACTTCAGAAATACCCAT-TAAGATGACTATAAAAGAAGAAGGGTTTTTTAAAAAACCCACATACAAGGAATGCTTAACAAAAGGAGTGGATCCATTAGATGGGGAATATATTGATTGGAAGATAATAGAAAAATTTGAAGAAGCCTCCCCACAGTTAAAGAAGGAATTGAAGGAAGAAATACTTAAAGAATTAAAACAAGAAATGGATCAGAAATTTGAGCAAATAAAAAAGGCAGTAGATGAGAAATTAGAAGTTTCTTTTTCTGATTTGGACACAATGGATCTTGGTGGCCATGGGCAACCAGAT
>chr07:17892265-17895108R
GAAAAACGCTATCGAGTGTAAAATTAATATATTAAACCCAGAATATATTATTAAGACCAGCCCAATAGAAGCAACTCCGAAAGATATAGAAGAATTTAAGATGCATATAGAAGAACTGCTGAAACTAGGAGCAATAAGAGAGAGTAGAAGTCCACATAGGTCTGCAGCTTTTATAGTAAGAAATCATGCGGAAGAAGTTAGAGGTAAATCTAGGATGGTCATAAATTATAAAAGGCTAAATGATAATACTATAGAAGATGCCTATAATATCCCAAATAAGCAAGAATGGATTAATAGGATACAAGGTAGCAAATATTTCTCGAAATTTGACTTAAAAGCTGGGTTTTGGCAAGTAAAAATGGCAGAAGAGTCTATAGAATGGACTGCATTCACCTGTCCCCAGGGACACTATGAATGGCTAGTGATGCCACTAGGATTAAAAAATGCACCTGCCCTATTTCAAAGAAAAATGCAAAACATTTTTAACGATAATCAAGAATTTGTGTTAGTATATATAGATGACTTGTTAATATTTTCAAAAACTTATAAGGATCATATTGCTCACCTAGAATTATTTTTTAGAAAGGTTGAGCAAAATGGTTTAATCCTATCAAAAAAGAAGATGGAAATATGCAAAGAAAAAGTTAACTTCCTTGGACATGAAATAGGAGAAGGCAAAATTCATTTGCAAGAACATATTGCTAAGAAAATTTTACAATTTCCTGATGCTATGAATGACAAAAAGAAATTACAGCAATTCCTAGGACTTGTAAATTATGCTAGAAATCACATCAACAATTTAGCAAAGCTAGCAGGACCTTTATACGCTAAATTAAGAAAAAATGGTCAGAAATATTTTAATTCTGAAGACATTAAATTAGTAAGATTAATAAAAGAAAAAGTGAAAGAACTAAAACCTCTAGAATTACCATTAGAAGAAAGTTACTTTATCATTGAAACCGATGCATCACAACAAGGTTGGGGTGCTATATTAAAGCAAAGACCTACTAAATTTTCCGCTAAATCAGAAGAAAAAATATGTAGGTATGCTTCTGGAAGTTATAAATTAAAAACTGTCAATAATACAGATAGAGAGATCATGGCAATTATCAATGCAATTAATGCCTTTAGGTTATACCTAGGGTTTAAAGAATTCACGGTTAGAACCGATTGTGAAGCCATCTGTAGATACTATAACCAGCTTAATAGCAAGAAAAGCTCAACTAGAAGATGGATTTTATTTGAAGACATTATTACAGGAAATGGTTATAGAGTTATATTTGAACATATTAAGGGGAAAGATAATAGTTTACCTGACATGCTTTCTCGTTTACCCATATTTCAGGTATGAAAAGATCAATGAATTACGCCGGAGTCGAGTGCTTCACATTTGGAGATGACAACAAACTCAGAATATTCCCACCAAATTCATATAAATTTAAGCCAAAGGACCATATAATCCTAGATGAAGTTCAAGAGTGCATCTTGGACAATTTCTGGTACCAATACAATAATAAAAGGGAAGAAAAAGGGTATATGTTATCAATATTGAATAGCCTCTCTGAATATTTTCACCTAATAAATGGGTCATTAATGCCTGCCAATGAAGATCATGAAGTAATCCAACAGAAGCCTATATATGTAGTATTTGATGGAAAGCTCCCTGGGGTCTACATTTCTTTTGAAGAAATTGTGGCTCAAAAAATAGATGCTAAATTAATGGGAGGAATATCTTGGAAGAAATATAAGGATATTGATGAAGCATTAAGCCAAGCTAGAAAAATATTAGGAATAAATTATTATCTAGAGCCTGCTGCAAAAGAATATATTCAAAAATGCAAAAAAGCTAAAGGAAAGAAGACTTCAGAAATACCCAT-TAAGATGACTATAAAAGAAGAAGGGTTTTTTAAAAAACCCACATACAAGGAATGCTTAACAAAAGGAGTGGATCCATTAGATGGGGAATATATTGATTGGAAGATAATAGAAAAATTTGAAGAAGCCTCCCCACAATTAAAGAAGGAATTGAAGGAAGAAATACTTAAAGAATTAAAACAAGAAATGGATCAGAAATTCGAGCAAATAAAAAAGGCAGTAGATGAGAAATTAGAAGTTTCTTTTTCTGATTTGGACACAATGGATCTTGGTGGCCATGGGCAACCAGAT
>chr10:21934380-21937223R
GAAAAATGCTATCGAGTGTAAAATTAATATAATAAACCCAGAATATATTATTAAGACCAGCCCAATAGAAGCAACTCCGAAAGATATAGAAGAATTTAAGATGCATATAGAAGAACTGCTGAAACTAGGAGCAATAAGAGAGAGTAGAAGTCCACATAGGTCTGCAGCATTTATAGTAAGAAATCATGCGGAAGAAGTTAGAGGTAAATCTAGGATGGTCATAAATTATAAAAGGCTAAATGATAATACTATAGAAGATGCCTATAATATCCCAAATAAGCAAGAATGGATTAATAGGATACAAGGTAGCAAATATTTCTCGAAATTTGACTTAAAAGCTGGGTTTTGGCAAGTAAAAATGGCAGAAGAGTCTATAGAATGGACTGCATTCACCTGTCCCCAGGGACACTATGAATGGCTAGTAATGCCACTAGGATTAAAAAATGCACCTGCCCTATTTCAAAGAAAAATGCAAAACATTTTTAACGATAATCAAGAATTTGTGTTAGTATATATAGATGACTTGTTAATATTTTCAAAAACTTATAAGGATCATATTGCTCACCTAGAATTATTTTTTAGAAAGGTTGAGCAAAATGGTTTAATCCTATCAAAAAAGAAGATGGAGATATGCAAAGAAAAAGTTAACTTCCTTGGACATGAAATAGGAGAAGGCAAAATTCATTTGCAAGAACATATTGCTAAGAAAATTTTACAATTTCCTGATGCTATGAATGACAAAAAGAAATTACAGCAATTCCTAGGACTTGTAAATTATGCTAGAAATCACATCAACAATTTAGCAAAGCTAGCAGGACCTTTATACGCTAAATTAAGAAAAAATGGTCAGAAATATTTTAATTCTGAAGACATTAAATTAGTAAGATTAATAAAAGAAAAAGTGAAAGAACTAAAACCTCTAGAATTACCATTAGAAGAAAGTTACTTTATCATTGAAACCGATGCATCACAACAAGGTTGGGGTGCTATATTAAAGCAAAGACCTACTAAATTTTCCGCTAAATCAGAAGAAAAAATATGTAGGTATGCTTCTGGAAGTTATAAATTAAAAACTGTCAATAATACAGATAGAGAGATCATGGCAATTATCAATGCAATTAATGCCTTTAGGTTATACCTAGGATTTAAAGAATTCACGGTTAGAACTGATTGTGAAGCCATCTGTAGATATTATAACCAGCTTAATAGCAAGAAAAGCTCAACTAGAAGATGGATTTTATTTGAAGATATTATTACAGGAAATGGTTATAGAGTTATATTTGAACATATTAAGGGGAAAGATAATAGTTTACCTGACATGCTTTCTCGTTTAACCATATTTCAGGTATGAAAAGATCAATGAATTACGCCGGAGTCGAGTGCTTCACATTTGGAGATGACAACAAACTCAGAATATTCCCACCAAATTCATATAAATTTAAGCCAAAGGACCATATAATCCTAGATGAAGTTCAAGAGTGCATCTTGGATAATTTCTGGTACCAATACAATAATAAAAGGGAAGAAAAAGGGTATTTGTTATCAATATTGAATAGCCTCTCTGAATATTTTCACCTAATAAATGGGTCATTAATGCCTGCCAATGAAGATCATGAAGTAATCCAACAAAAGCCTATATATGTAGTATTTGATGGAAAGCTCCCTGGGGTCTACATTTCTTTTGAAGAAATTGTGGCTCAAAAAATAGATGCTAAATTAATGGGAGGAATATCTTGGAAGAAATATAAGGATATTGATGAAGCATTAAGCCAAGCTAGAAAAATATTAGGAATAAATTATTATCTAGAGCCTGCTGCAAAAGAATATATTCAAAAATGCAAAAAAGCTAAAGGAAAGAAGACTTCAGAAATACCTAT-TAAGATGACTATAAAAGAAGAAGGGTTTTTTAAAAAACCCACATACAAGGAATGCTTAACAAAAGGAGTGGATCCATTAGATGGGGAATATATTGATTGGAAGATAATAGAAAAATTTGAAGAAGCCTCCCCACAGTTAAAGAAGGAATTGAAGGAAGAAATACTTAAAGAATTAAAACAAGAAATGGATCAGAAATTTGAGCAAATAAAAAAGGCAGTAGATGAGAAATTAGAAGTTTCTTTTTCTGATTTGGACACAATGGATCTTGGTGGCCATGGGCAACCAGAT
>chr02:8789249-8792092F
GAAAAATGCTATCGAGTGTAAAATTAATATAATAAACCCAGAATATATTATTAAGACCAGCCCAATAGAAGCAACTCCGAAAGATATAGAAGAATTTAAGATGCATATAGAAGAACTGCTGAAACTAGGAGCAATAAGAGAGAGTAGAAGTCCACATAGGTCTACAGCATTTATAGTAAGAAATCATGCGGAAGAAGTTATAGGTAAATCTAGGATGGTCATAAATTATAAAAGGCTAAATGATAATACTATAGAAGATGCCTATAATATCCCAAATAAGCAAGAATGGATTAATAGGATACAAGGTAGCAAATATTTCTCGAAATTTGACTTAAAAGCTGGGTTTTGGCAAGTAAAAATGGCAGAAGAGTCTATAGAATGGACTGCATTCACCTGTCCCCAGGGACACTATGAATGGCTAGTAATGCCACTAGGATTAAAAAATGCACCTGCCCTATTTCAAAGAAAAATGCAAAACATTTTTAACGATAATCAAGAATTTGTGTTAGTATATATAGATGACTTGTTAATATTTTCAAAAACTTATAAGGATCATATTGCTCACCTAGAATTATTTTTTAGAAAGGTTGAGCAAAATGGTTTAATCCTATCAAAAAAGAAGATGGAGATATGCAAAGAAAAAGTTAACTTCCTTGGACATGAAATAGGAGAAGGCAAAATTCATTTGCAAGAACATATTGCTAAGAAAATTTTACAATTTCCTGATGCTATGAATGACAAAAAGAAATTACAGCAATTCCTAGGACTTGTAAATTATGCTAGAAATCACATCAACAATTTAGCAAAGCTAGCAGGACCTTTATACGCTAAATTAAGAAAAAATGGTCAGAAATATTTTAATTCTGAAGACATTAAATTAGTAAGATTAATAAAAGAAAAAGTGAAAGAACTAAAACCTCTAGAATTACCATTAGAAGAAAGTTACTTTATCATTGAAACCGATGCATCACAACAAGGTTGGGGTGCTATATTAAAGCAAAGACCTACTAAATTTTCCGCTAAATCAGAAGAAAAAATATGTAGGTATGCTTCTGGAAGTTATAAATTAAAAACTGTCAATAATACAGATAGAGAGATCATGGCAATTATCAATGCAATTAATGCCTTTAGGTTATACCTAGGGTTTAAAGAATTCACGGTTAGAACTGATTGTGAAGCCATCTGTAGATATTATAACCAGCTTAATAGCAAGAAAAGCTCAACTAGAAGATGGATTTTATTTGAAGATATTATTACAGGAAATGGTTATAGAGTTATATTTGAACATATTAAGGGGAAAGATAATAGTTTACCTGACATGCTTTCTCGTTTAACCATATTTCAGGTATGAAAAGATCAATGAATTACGCCGGAGTCGAGTGCTTCACATTTGGAGATGACAACAAACTCAGAATATTCCCACCAAATTCATATAAATTTAAGCCAAAGGACCATATAATCCTAGATGAAGTTCAAGAGTGCATCTTGGATAATTTCTGGTACCAATACAATAATAAAAGGGAAGAAAAAGGGTATTTGTTATCAATATTGAATAGCCTCTCTGAATATTTTTACCTAATAAATGGGTCATTAATGCCTGCCAATGAAGATCATGAAGTAATCCAACAAAAGCCTATATATGTAGTATTTGATGGAAAGCTCCCTGGGGTCTACATTTCTTTTGAAGAAATTGTGGCTCAAAAAATAGATGCTAAATTAATGGGAGGAATATCTTGGAAGAAATATAAGGATATTGATGAAGCATTAAGCCAAGCTAGAAAAATATTAGGAATAAATTATTATCTAGAGCCTGCTGCAAAAGAATATATTCAAAAATGCAAAAAAGCTAAAGGAAAGAAGACTTCAGAAATACCCAT-TAAGATGACTATAAAAGAAGAAGGGTTTTTTAAAAAACCCACATACAAGGAATGCTTAACAAAAGGAGTGGATCCATTAGATGGGGAATATATTGATTGGAAGATAATAGAAAAATTTGAAGAAGCCTCCCCACAGTTAAAGAAGGAATTGAAGGAAGAAATACTTAAAGAATTAAAACAAGAAATGGATCAGAAATTTGAGCAAATAAAAAAGGCAGTAGATGAGAAATTAGAAGTTTCTTTTTCTGATTTGGACACAATGGATCTTGGTGGCCATGGGCAACCAGAT
>chr04:18355854-18358697F
GAAAAACGCTATCGAGTGTAAAATTAATATAATAAACCCAGAATATATTATTAAGACTAGCCCAATAGAAGCAACTCTGAAAGATATAGAAGAATTTTAGATGCATATAGAAGAACTACTGAAACTAGGAGCAATAAGAGAGAGTAGAAGTCCACATAGGTCTGCAGCATTTATAGTAAGAAATCATGCGGAAGAAGTTAGAGGTAAATCTAGGATGGTCATAAATTATAAAAGGCTAAATGATAATACTATAGAAGATGCCTATAATATCCCAAATAAGCAAGAATGGATTAATAGGATACAAGGTAGCAAATATTTCTTGAAATTTGACTTAAAAGCTGGATTTTGGCAAGTAAAAATGGCAGAAGAGTCTATAGAATGGACTGCATTCACCTGTCCCCAGGGACACTATGAATGGCTTGTGATGCCACTAGGATTAAAAAATGCACCTGCCCTATTTCAAAGAAAAATGCAAAACATTTTTAACGATAATCAAGAATTTGTGTTAGTATATATAGATGAGTTGTTAATATTTTCAAAAACTTATAAGGATCATATTGCTCACCTAGAATTATTTTTTAGAAAGGTTGAGCAAAATGGTTTAATCCTATCAAAAAAGAAGATGGAGAGATGCAAAGAAAAAATTAACTTCCTTGGACATAAAATAGGAGAAGGCAAAATTCATTTGCAAGAACATATTGCTAAGAAAATTTTACAATTTCCTGATGCTATGAATGATAAAAAGAAATTACAGCAATTCTTAGGACTTGTAAATTATGCTAGAAATCACATCAACAATTTAGCAAAGCTAGCAGGACCTTTATACGCTAAATTAAGAAAAAATGGTCAGAAATATTTTAATTCTGAAGACATTAAATTAGTGAGATTAATAAAAGAAAAAGTGAAAGAACTAAAACCTCTAGAATTACCATTAGATGAAAGTTACTTTATCATTGAAACCGATGCATCACAACAAGGTTGGGGTGCTATATTAAAGCAAAGACCTACTAAATTTTCCGCTAAATCAGAAGAAAAAATATGTAGGTATGCTTCTGGAAGTTATAAAGTAAAAACTGTCAATAATACAAATAGAGAGATCATGGCAATTATCAATGCAATCAATGCCTTTAGGTTATACCTAGGGTTTAAAGAATTCACGGTTAGAACCGATTGTGAAGCCATCTGTAGGTACTATAACCAGCTTAATAGCAAGAAAAGCTCAACTAGAAGATGGATTTTATTTGAAGACATTATTACAGGAAATGGTTATAGAGTTATATTTGAACATATTAAGGGGAAAGATAATAGTTTACCTGACATGCTTTCTCGTTTACCCATATTTCAGGTATGAAAAGATCAATGAATTACGCCGGAGTCGAGTGCTTCACATTTGGAGATGACAACAAACTCAGAATATTCCCACCAAATTCATATAAATTTAAGCCAAAGGACCATATAATCCTAGATGAAGTTCAAGAGTGCATCTTGGATAATTTTTGGTACCAATACAATAATAAAAGGGAAGAAAAAGGGTATATGTTATCAATATTGAATAGCCTCTCTGAATATTTTCACCTAATAAATGGGTTATTAATGCCTGCCAATGAAGATCATGAAGTAATCCAACAGAAGCCTATATATGTAGTATTTGATGGAAAGCTCCCTGGGGTCTACATTTCTTTTGAAGAAATTGTGGCTCAAAAAATAGATGCTAAATTAATGGGAGGAATATCTTGGAAGAAATATAAGGATATTGATGAAGCATTAAGCCAAGCTAGAAAAATATTAGGAATAAATTATTATCTAGAGCCTGCTGCAAAAGAATATATTCAAAAATGCAAAAAAGCTAAAGGAAAAAAGACCCCAGAAATACCCAT-TAAGATGACTATAAAAGAAGAAGGGTTTTTTAAAAAACCCACAAACAAGGAATGCTTAACAAAAGGAGTGGATCCATTAGATGGGGAATATATTGATTGGAAGATAATAGAAAAATTTGAAGAAGCCTCCCCACAATTAAAGAAGGAATTGAAGGAAGAGATACTTAAAGAATTAAAACAAGAAATGGATCAGAAATTGGAGCAAATAAAAAAGGTAGAAGATGAGAAATTAGAAGTTTCTTTTTCTGATTTGGACACAATGGATCTTGGTGGCCATGGGCAACCAGAT
>chr12:25849300-25852251F
GAAAAATGCTATCGAGTGTAAAATTAATATAATAAACCCAGAATATATTATTAAGACCAGCCCAATAGAAGCAACTCCGAAAGATATAGAAGAATTTAAGATGCATATAGAAGAACTGCTGAAACTAGGAGCAATAAGAGAGAGTAGAAGTCCACATAGGTCTGCAGCATTTATAGTAAGAAATCATGCGGAAGAAGTTAGAGGTAAATCTAGGATGGTCATAAATTATAAAAGGCTAAATGATAATACTATAGAAGATGCCTATAATATCCCAAATAAGCAAGAATGGATTAATAGGATACAAGGTAGCAAATATTTCTCGAAATTTGACTTAAAAACTGGGTTTTGGCAAGTAAAAATGGCAGAAGAGTCTATAGAATGGACTGCATTCACCTGTCCCCAGGGACACTATGAATGGCTAGTAATGCCACTAGGATTAAAAAATGCACCTGCCCTATTTCAAAGAAAAATGCAAAACATTTTTAACGATAATCAAGAATTTGTGTTAGTATATATAGATGACTTGTTAATATTTTCAAAAACTTATAAGGATCATATTGCTCACCTAGAATTATTTTTTAGAAAGGTTGAGCAAAATGGTTTAATCCTATCAAAAAAGAAGATGGAGATATACAAAGAAAAAGTTAACTTCCTTGGACATGAAATAGGAGAAGGCAAAATTCATTTGCAAGAACATATTGCTAAGAAAATTTTACAATTTCCTGATGCTATGAATGACAAAAAGAAATTACAGCAATTCCTAGGACTTGTAAATTATGCTAGAAATCACATCAACAATTTAGCAAAGCTAGCAGGACCTTTATATGCTAAATTAAGAAAAAATGGTCAGAAATATTTTAATTCTGAAGACATTAAATTAGTAAGATTAATAAAAGAAAAAGTGAAAGAACTAAAACCTCTAGAATTACCATTAGAAGAAAGTTACTTTATCATTGAAACCGATGCATCACAACAAGGTTGGGGTGCTATATTAAAGCAAAGACCTACTAAATTTTCCGCTAAATCAGAAGAAAAAATATGTAGGTATGCTTCTGGAAGTTATAAATTAAAAACTGTCAATAATACAGATAGAGAGATCATGGCAATTATCAATGCAATTAATGCCTTTAGGTTATACCTAGGGTTTAAAGAATTCACGGTTAGAACTGATTGTGAAGCCATCTGTAGATATTATAACCAGCTTAATAGCAAGAAAAGCTCAACTAGAAGATGGATTTTATTTGAAGATATTATTACAGGAAATGGTTATAGAGTTATATTTGAACATATTAAGGGGAAAGATAATAGTTTACCTGACATGCTTTCTCGTTTAACCATATTTCAGGTATGAAAAGATCAATGAATTACGCCGGAGTCGAGTGCTTCACATTTGGAGATGACAACAAACTCAGAATATTCCCACCAAATTCATATAAATTTAAGCCAAAGGACCATATAATCCTAGATGAAGTTCAAGAGTGCATCTTGGATAATTTCTGGTACCAATACAATAATAAAAGGGAAGAAAAAGGGTATTTGTTATCAATATTGAATAGCCTCTCTGAATATTTTCACCTAATAAATGGGTCATTAATGCCTGCCAATGAAGATCATGAAGTAATCCAACAAAAGCCTATATATGTAGTATTTGATGGAAAGCTCCCTGGGGTCTACATTTCTTTTGAAGAAATTGTGGCTCAAAAAATAGATGCTAAATTAATGGGAGGAATATCTTGGAAGAAATATAAGGATATTGATGAAGCATTAAGCCAAGCTAGAAAAATATTAGGAATAAATTATTATCTAGAGCCTGCTGCAAAAGAATATATTCAAAAATGCAAAAAAGCTAAAGGAAAGAAGACTTCAGAAATACCCGT-TAAGATGACTATAAAAGAAGAAGGGTTTTTTAAAAAACCCACATACAAGGAATGCTTAACAAAAGGAGTGGATCCATTAGATGGGGAATATATTGATTGGAAGATAATAGAAAAATTTGAAGAAGCCTCCCCACAGTTAAAGAAGGAATTGAAGGAAGAAATACTTAAAGAATTAAAACAAGAAATGGATCAGAAATTTGAGCAAATAAAAAAGGCAGTAGATGAGAAATTAGAAGTTTCTTTTTCTGATTTGGACACAATGGATCTTGGTGGCCATGGGCAACCAGAT
>chr10:14376059-14378456R
GAAAAATGCTATCGAGTGTAAAATTAATATAATAAACCCAGAATATATTATTAAGACCAGCCCAATAGAAGCAACTCCGAAAGATATAGAAGAATTTAAGATGCATATAGAAGAACTGCTGAAACTAGGAGCAATAAGAGAGAGTAGAAGTCCACATAGGTCTGCAGCATTTATAGTAAGAAATCATGCGGAAGAAGTTAGAGGTAAATCTAGGATGGTCATAAATTATAAAAGGCTAAATGATAATACTATAGAAGATGCCTATAATATCCCAAATAAGCAAGAATGGATTAATAGGATACAAGGTAGCAAATATTTCTCGAAATTTGACTTAAAAGCTGGGTTTTGGCAAGTAAAAATGGCAGAAGAGTCTATAGAATGGACTGCATTCACCTGTCCCCAGGGACACTATGAATGGCTAGTAATGCCACTAGGATTAAAAAATGCACCTGCCCTATTTCAAAGAAAAATGCAAAACATTTTTAACGATAATCAAGAATTTGTGTTAGTATATATAGATGACTTGTTAATATTTTCAAAAACTTATAAGGATCATATTGCTCACCTAGAATTATTTTTTAGAAAGGTTGAGCAAAATGGTTTAATCCTATCAAAAAAGAAGATGGAGATATGCAAAGAAAAAGTTAACTTCCTTGGACATGAAATAGGAGAAGGCAAAATTCATTTGCAAGAACATATTGCTAAGAAAATTTTACAATTTCCTGATGCTATGAATGACAAAAAGAAATTACAGCAATTCCTAGGACTTGTAAATTATGCTAGAAATCACATCAACAATTTAGCAAAGCTAGCAGGACCTTTATACACTAAATTAAGAAAAAATGGTCAGAAATATTTTAATTCTGAAGACATTAAATTAGTAAGATTAATAAAAGAAAAAGTGAAAGAACTAAAACCTCTAGAATTACCATTAGAAGAAAGTTACTTTATCATTGAAACCGATGCATCACAACAAGGTTGGGGTGCTATATTAAAGCAAAGACCTACTAAATTTTCCGCTAAATCAGAAGAAAAAATATGTAGGTATGCTTCTGGAAGTTATAAATTAAAAACTGTCAATAATACAGATAGAGAGATCATGGCAATTATCAATGCAATTAATGCCTTTAGGTTATACCTAGGGTTTAAAGAATTCACGGTTAGAACTGATTGTGAAGCCATCTGTAGATATTATAACCAGCTTAATAGCAAGAAAAGCTCAACTAGAAGATGGATTTTATTTGAAGATATTATTACAGGAAATGGTTATAGAGTTATATTTGAACATATTAAGGGGAAAGATAATAGTTTACCTGACATGCTTTCTCGTTTAACCATATTTCAGGTATGAAAAGATCAATGAATTACGCCGGAGTCGAGTGCTTCACATTTGGAGATGACAACAAACTCAGAATATTCCCACCAAATTCATATAAATTTAAGCCAAAGGACCATATAATCCTAGATGAAGTTCAAGAGTGCATCTTGGATAATTTCTGGTACCAATACAATAATAAAAGGGAAGAAAAAGGGTATTTGTTATCAATATTGAATAGCCTCTCTGAATATTTTCACCTAATAAATGGGTCATTAATGCCTGCCAATGAAGATCATGAAGTAATCCAACAAAAGCCTATATATGTAGTATTTGATGGAAAGCTCCCTGGGGTCTACATTTCTTTTGAAGAAATTGTGGCTCAAAAAATAGATGCTAAATTAATGGGAGGAATATCTTGGAAGAAATATAAGGATATTGATGAAGCATTAAGCCAAGCTAGAAAAATATTAGGAATAAATTATTATCTAGAGCCTGCTGCAAAAGAATATATTCAAAAATGCAAAAAAGCTAAAGGAAAGAAGACTTCAGAAATACCCAT-TAAGATGACTATAAAAGAAGAAGGGTTTTTTAAAAAACCCACATACAAGGAATGCTTAACAAAAGGAGTGGATCCATTAGATGGGGAATATATTGATTGGAAGATAATAGAAAAATTTGAAGAAGCCTCCCCACAGTTAAAGAAGGAATTGAAGGAAGAAATACTTAAAGAATTAAAACAAGAAATGGATCAGAAATTTGAGCAAATAAAAAAGGCAGTAGATGAGAAATTAGAAGTTTCTTTTTCTGATTTGGACACAATGGATCTTGGTGGCCATGGGCAACCAGAT
>chr04:21716624-21719468F
AAAAAATGCTATTGAGTGCAAAATTAATATAATAAACCCAGAGTATATTATTAAGACTAGCCCAATAGAAGCAACTCCGAAAGACATAGAAGAATTTAAGATGCATATAGAAGAGCTGTTGAAACTAGGAGCCATAAGAGAAAGCAGAAGTCCACATAGGTCTGCAGCGTTCATAGTAAGAAATCATGCAGAAGAAGTTAGAGGTAAATCTAGGATGGTCATAAATTATAAAAGACTAAACAATAATACTATAGAAGATGCCTATAATATCCCAAATAAACAAGAATGGATTAATAGAATACAAGGTAGTAAATATTTCTCAAAATTTGACTTGAAAGCTGGATTCTGGCAAGTAAAGATGGCAGAAGAATCTATAGAATGGACTGCATTTACATGTCCTCAAGGACATTATGAATGGCTTGTTATGCCATTAGGATTAAAAAATGCACCAGCAATTTTCCAAAGAAAAATGCAGAATATATTTAACGAAAACCAAGAATTCATATTAGTCTACATAGATGACCTGTTAGTCTTCTCAAGGACTTACAAAGAACATATTGCTCATCTTGAAATATTTATTAGAAAGGTGGAACAAAATGGGTTAATATTATCCAAAAAGAAAATGGAAATATGCAAAGAAAAAATTAACTTCCTTGGACATGAAATAGGAGAGGGCAAAATTCATTTGCAAGAACATATTGCTAAGAAAATTTTACAATTTCCTGATGCTATGAATGATAAAAAGAAATTACAGCAATTCTTAGGACTTGTAAATTATGCTAGAAATCACATCAATAATTTAGCAAAGTTAGCAGGACCGTTATATGCTAAATTAAGAAAAAATGGTCAGAGATATTTTAATTCTGAAGACATTAAATTAGTAAGATTAATAAAAGAGAGGGTAAAAGAATTAAAACCTCTAGAATTACCATTAGAAGAAAGTTACTTTATCATTGAAACTGATGCATCACAACACGGTTGGGGTGCTATATTAAAGCAAAGACCTACTAAATTTTCCGCTAAATCAGAAGAAAAAATATGTAGATATGCTTCTGGAAGTTATAAATTAAAAACTGTCAATAATACAGATAGAGAGATCATGGCAATAATCAATGCAATCAATGCCTTTAGGTTGTACTTAGGATTTAAAGAATTCACGGTTATAACCGATTGTGAAGCCATTTGTAGGTACTATAATCAGCTAAATAGCAAGAAAAGCTCAACTAGAAGATGGGTTTTATTTGAAGATATTATAACAGGAAACGGCTATAAAGTTATATTTGAACATATTAAGGGGAAAGATAATAATTTGCCTGACATGCTTTCTCGTTTACCTGAATTGCAGGTATGAAAAGATCAATGAATTACAGCGGAATTGAATGCTTCACATTTGGAGATGACAACAAGCTCAGAATATTCCCACCAAATTCATATAAATTTAAGGCAAAAGACCATATAATCTTAGATGAAGTGCAAGAATGCATCTTGGATAATTTTTGGTACCAATACAATAATAAAAGGGAAGAAAAAGGATATATGTTATCAATATTGAATAGCCTCTCTGAATATTTTCACTTAATAAATGGGTTATTAATGTCAGCTAATGAAGATCATGAAATAATCCAACAGAAGCCTATATATGTCGTATTTGATGGAAAGCTCCCAGGGGTCTATATATCTCTTGAAGAAATTGTGGCCCAAAAGATAGATGCTAAATTAATGGGAGGAATATCTTGGAAGAAAGATAAAGACATTGATGAAGCACTAAGCCAGGCTAGAAAAATACTAGGAATAAATTATTATCTAGAGCCTGCTGCAAATGAATATATTCAAAAATGCAAAAAAGCTAAAGGAAAGAAGACTCCAGAAATACCCAT-TAAAACGACTATAAAAGAAGAAGGGTATTCTAAAAAACCCACATACAAGGAATGCCTAACAAAAGGAGTGGATCCATTAGATGGGGAATATATTGATTGGAAAATAATAGAAAAATTTGAAGAAGCCTCCCCACAATTAAAGAAGGAATTAAAGGAAGAAATACTTAAAGAATTAAAACAAGAAATGGATCAGAAATTTGAATAAATAAAAAAGGCAGTAGATGAGAAATTAGAAGTTTCTTTTTCTGATCTGGACACTATGGATCTTGGTGGTCATGGGCAACCAGAT
>chr08:21256360-21259202R
AAAAAATGCTATTGAGTGCAAAATTAATATAATAAACCCAGAATATATTATTAAGACTAGCCCAATAGAAGCAACTCCGAAAGACATAGAAGAATTTAAGATGCATATAGAAGAACTGTTGAAACTAGGAGCCATAAGAGAAAGCAGAAGTCCACATAGGTCTGCAGCGTTCATAGTAAGAAATCATGCAGAAGAAGTTAGAGGTAAATCTAGGATGGTCATAAATTATAAAAGACTAAATGATAATACTATAGAAGATGCCTATAATATCCCAAATAAGCAAGAATGGATTAATAGAATACAAGGTAGTAAATATTTCTCAAAATTTGACTTGAAAGTTGGATTCTGGCAAGTAAAGATGGCAGAAGAATCTATAGAATGGACTGCATTTACATGTCCTCAAGGACATTATGAATGGCTTGTTATGCCATTAGGATTAAAAAATGCACCAGCAATTTTCCAAAGGAAAATGCAGAATATATTTAACGAAAACCAAGAATTCATATTAGTCTACATAGATGACCTGTTAGTCTTCTCAAGGACTTACAAAGAACATATTGCTCATCTTGAAATATTTTTTAGAAAGGTGGAACAAAATGGGTTAATATTATCCAAAAAGAAAATGGAAATATGCAAAGAAAAAATTAACTTCCTTGGACATGAAATAGGAGAGGGCAAAATTCATTTGCAAGAACATATTGCTAAGAAAATTTTACAATTTCTTTATGCTATGAATGATAAAAAGAAATTACAACAATTCTTAGGACTTGTAAATTATGCTAGAAATCACATCAATAATTTAGCAAAGTTAGCAGGACCGTTATATGCTAAATTAAGAAAAAATGGTCAGAGATATTTTAATTCTGAAGACATTAAATTAGTAAGATTAATAAAAGAGAGGGTGAAAGAATTAAAACCTCTAGAATTACCATTAGAAGAAAGTTACTTTATCATTGAAACTGATGCATTACAACACGGTTGGGGTGCTATATTAAAGCAAAGACCTACTAAATTTTCCGCTAAATTAGAAGAAAAAATATGTAGATATGCTTCTGGAAGTTATAAATTAAAAACTGTCAATAATACAGATAGAGAGATCATGGCAATAATCAATGCAATCAATGCCCTTAGGTTGTACTTAGGATTTAAAGAATTCACGGTTAGAACCGATTGTGAAGCCATTTGTAGGTGCTATAATCAGCTAAATAGCAAGAAAAGCTCAACTAGAAGATGGGTTTTATTTGAAGATATTATAACAGGAAACGGCTATAAAGTTATATTTGAACATATTAAGGGGAAAGATAATAATTTGCCTGACATGCTTTCTCGTTTACCTGAATTGCAGGTATGAAAAGATCAATGAATTACAGCGGAATTGAATGCTTCATATTTGGAGATGACAACAAGCTCAGAATATTCCCACCAAATTCATATAAATTTAAGCCAAAAGACCATATAATCTTAGATGAAGTGCAAGAATGCATCTTGGATAATTTTTGGTACCAATACAATAATAAAAGGGAAGAAAAAGGATATATGTTATCAATATTGAATAGCCTCTCTGAATATTTTCACTTAATAAACGGGTTATTAATGCCAGCTAATAAAGATCATGAAATAATCCAACAGAAGCCTATATATGTCGTATTTGATGGAAAGCTCCCAGGGGTCTATATATCTTTTGAAGAAATTGTGGCCCAAAAGATAGATGCTAAATTAATGGGAGGAATATCTTGGAAGAAATATAAAGACATTGATGAAGCACTAAGCCAGGCTAGAAAAATACTAGGAATAAATTATTATCTAGAGCCTACTACAAAAGAATATATTCAAAAATACAAAAAAGCTAAAGGAAAGAAGACTCCAGAAATACCCAT-TAAAACGACTATAAAAGAAGAAGGGTATTCTAAAAAACCCACATACAAGGAATGCCTAACAAAAGGAGTGGATCCATTAGATGGGGAATATATTGATTGGAAAATAATAGAAAAATTTGAAGAAGCCTCCCCACAATTAAAGAACGAATTAAAGGAAGAAATACTTAAAGAATTAAAACAAGAAATGGATCAGAAATTTGAACAAATAAAAAAGGCAGTAGATGAGAAATTAGAAGTTTCTTTTTCTGATCTGGACACTATGGATCTTGGTGGTCATGGGCAACCAGAT
>chr05:18999313-19002149R
AAAAAATGCTATTGAGTGCAAAATTAATATAATAAACCCAGAGTATATTATTAAGACTAGCACAATAGAAGCAACTCCGAAAGACATAGAAGAATTTAAGATGCATATAGAAGAATTGTTGAAACTAGGAGCCATAAGAGAAAGCAGAAGTCCACATAGGTCTGCAGCGTTCATAGTAAGAAATCATGCAGAAGAAGTTAGAGGTAAATCTAGGATGGTCATAAATTATAAAAGACTAAATGATAATACTATAGAAGATGCCTATAATATCCCAAATAAGCAAGAATGGATTAATAGAATACAAGGTAGTAAATATTTCTCAAAATTTGACTTGAAAGCTGGATTCTGGCAAGTAAAGATGGCAGAAGAATCTATAGAATGGACTGCATTTACATGTCCTCAAGGACATTATGAATGGCTTGTTATGCCATTAGGATTAAAAAATGCACCAGCAATTTTCCAAAGGAAAATGCAGAATATATTTAACGAAAACCAAGAATTCATATTAGTCTACATAGATGACCTGTTAGTCTTCTCAAGGACTTACAAAGA-------GCTCATCTTGAAATATTTTTTAGAAAGGTGGAACAAAATGGGTTAATATTATCCAAAAAGAAAATGGACATATGCAAAGAAAAAATTAACTTCCTTGGACATGAAATAGGAGAGGGCAAAATTCATTTGCAAGAACATATTGCTAAGAAAATTTTACAATTTCCTGATGCTATGAATGATAAAAAGAAGTTACAGCAATTCTTAGGACTTGTAAATTATGCTAGAAATCACATCAATAATTTAGCAAAGTTAGCAGGACCGTTATATGCTAAATTAAGAAAAAATGGTCAGAGATATTTTAATTCTGAAGACATTAAATTAGTAAGATTAATAAAAGAGAGGGTGAAAGAATTAAAACATCTAGAATTACCATTAGAAGAAAGTTACTTTATTATTGAAACTGATGCATCACAACACGGTTGGGGTACTATATTAAAGCAAAGACCTACTAAATTTTCCGCTAAATCAGAAGAAAAAATATGTAGATATGCTTCTGGAAGTTATAAATTAAAAACTGTCAATAATACAGATAGAGAGATCATGGCAATAATCAATGCAATCAATGCCTTTAGGTTGTACTTAGGATTTAAAGAATTCACGGTTAGAACCGATTGTGAAGCCATTTGTAGGTACTATAATCAGCTAAATAGCAAGAAAAGCTCAACTAGAAGATGGGTTTTATTTGAAGATATTATAACAGGAAACGGCTATAAAGTTATATTTGAACATATTAAGGGGAAAGATAATAATTTGCCTGACATGCTTTCTCGTTTACCTGAATTGCAGGTATGAAAAGATCAATGAATTACAGCGGAATTGAATGCTTCACATTTGGAGATGACAACAAGCTCAGAATATTCCCACCAAATTCATATAAATTTAAGCCAAAAGACCATATAATCTTAGATGAAGTACAAGAATGCATCTTGGATAATTTTTGGTACCAATACAATAATAAAAGGGAAGAAAAAGGATATATGTTATCAATATTGAATAGCCTCTCTGAATATTTTCACTTAATAAACGGGTTATTAATGCCAGCTAATGAAGATCATGAAATAATCCAACAGAAGCCTATATATGTCGTATTTGATGGAAAGCTCCCAGGGGTCTATATATCTTTTGAAGAAATTGTGGCCCAAAAGATATATGCTAAATTAATGGGAGGAATATCTTGGAAGAAATATAAAGACATTGATGAAGCACTAAGCCAGGCTAGAAAAATACTAGGAATAAATTATTATCTAGAGTCTGCTGCAAAAGAATATATTCAAAAATGCAAAAAAGCTAAAGGAAAGAAGACTCCAGAAATACCCAT-TAAAACGACTATAAAAGAAGAAGGGTATTCTAAAAAACCCACATACAAGGAATGCCTAACAAAAGGAGTGGATCCATTAGATGAGGAATATATTGATTGGAAAATAATAGAAAAATTTGAAGAAGCCTCCCCACAATTAAAGAAGGAATTAAAGGAAGAAATACTTAAAGAATTAAAACAAGAAATGGATCAGAAATTTGAACAAATAAAAAAGGCAGTAGATGAGAAATTAGAAGTTTCTTTTTCTGATCTGGACACTATGGATCTTGGTGGTCATGGGCAACCAGAT
>chr10:9481774-9484616R
AAAAAATGCTATTGAGTGCAAAATTAATATAATAAACCCAGAGTATATTATTAAGACTAGCCCAATAGAAGCAACTTCGAA-GACATAGAAGAATTTAAGATGCATATAGAAGAACTGTTGAAACTAGGAGCCATAAGAGAAAGCAGAAGTCCACATAGGTCTGCAGCGTTCATAGTAAGAAATCATGTAGAAGAAGTTAGAGGTAAATCTAGGATGATCATAAACTATAAAAGACTAAATGATAATACTATAGAAGATGCCTATAATATCCCAAATAAGCAAGAATGGATTAATAGAATACAAGGTAGTAAATATTTCTCAAAATTTGACTTGAAAGCTGGATTCTGGCAAGTAAAGATGGCAGAAGAATCTATAGAATGGACTGCATTTACATGTCCTCAAGGACATTATGAATGGCTTGTTATGCCATTAGGATTAAAAAATGCACCAGCAATTTTCCAAAGGAAAATGCAGAATATATTTAACGAAAACCAAGAATTCATATTAGTCTACATAGATGACCTGTTAGTCTTCTCAAGGACTTACAAAGAACATATTGCTCATCTTGAAATATTTTTTAGAAAGGTGGAACAAAATAGGTTAATATTATCCAAAAAGAAAATGGAAATATGCAAAGAAAAAATTAACTTCCTTGGACATGAAATAGGAGAGGGCAAAATTCATTTGCAAGAACATATTGCTAAGAAAATTTTACAATTTCCTGATGCTATGAATGATAAAAAGAAATTACAGCAATTCTTAGGACTTGTAAATTATGCTAGAAATCACATCAATAATTTAGCAAAGTTAGCAGGACCGTTATATGCTAAATTAATAAAAAATGGTCAGAGATATTTTAATTCTGAAGACATTTAATTAGTAAGATTAATAAAAGAGAGGGTGAAAGAATTAAAACCTCTAGAATTACCATTAGAAGAAAGTTACTTTATCATTGAAACTGATGCATCACAACACGGTTGGGGTGCTATATTAAAGCAAAGACCTACTAAATTTTCCGCTAAATCAGAAGAAAAAATATGTAGATATGCTTCTGGAAGTTATAAATTAAAAACTGTCAATAATACAGATAGAGAGATCATGGCAATAATCAATGCAATCAATGCCTTTAGGTTGTACTTAGGATTTAAAGAACTCACGGTTAGAACCGATTGTGAAGCCATTTGTAGGTACTATAATCAGCTAAATAGCAAGAAAAGCTCAACTAGAAGATGGGTTTTATTTGAAGATATTATAACAGGAAACGGCTATAAAGTTATATTTGAACATATTAAGGGGAAATATAATAATTTGGCTGACATGCTTTCTCGTTTACCTGAATTGCAGGTATGAAAAGATCAATGAATTACAGCGGAATTGAATGCTTCACATTTGGAGATGACAACAAGCTCAGAATATTCCCACCAAATTCATATAAATTTAAGCCAAAAGACCATATAATCTTAGATGAAGTGCAAGAATGCATCTTGGATAATTTTTGGTACCAATACAATAATAAAAGGGAAGAAAAAGGATATATGTTATCAATATTGAATAGCCTCTCTGAATATTTTCACTTAATAAACGGGTTATTAATGCCAGCTAATGAAGATCATGAAATAATCCAACAGAAGCCTATATATGTCGTATTTGATGGAAAGCTCCCAGGGGTCTATATATCTTTTGAAGAAATTGTGGCCCAAAAGATAGATGCTAAATTATTGGGAGGAATATCTTGGAAGAAATATAAAGACATTGATGAAGCACTAAGCCAGGCTAGAAAAATAGTAGGAATAAATTATTATCTAGAGCCTGCTGCAAAAGAATATATTCAAAAATGCAAAAAAGCTAAAGGAAAGAAGACTCTAGAAATACCCAT-TAAAACGACTATAAAAGAAGAAGGGTATTCTAAAAAACCCACATACAAGGAATGCCTAACAAAAGGAGTGGATCCATTAGATGGGGAATATATTGATTGGAAAATAATAGAAAAATTTGAAGAAGCCTCCCCATAATTAAAGAAGGAATTAAAGGAAGAAATACTTAAAGAATTAAAACAAGAAATGGATCAGAAATTTGAACAAATAAAAAAGGCAGTAGATGAGAAATTAGAAGTTTCTTTTTCTGATCTGGACACTATGGATCTTGGTGGTCATGGGCAACCAGAT
>chr12:25149873-25152671R
AAAAAATGCTATTGAGTGCAAAATTAATATAATAAACCCAGAGTATATTATTAAGACTAGCCCAATAGAAGCAACTCCGAAAGACATAGAAGAATTTAAGATGCATATAGAAGAACTGTTGAAACTAGGAGCCATAAGAGAAAGCAGAAGTCCACATAGGTCTGCAGCGTTCATAGTAAGAAATCATGCAGAAGAAGTTAGAGGTAAATCTAGGATGGTCATAAATTATAAAAGACTAAATGATAATACTATAGAAGATGCCTATAATATCCCAAATAAGCAAGAATGGATTAATAGAATACAAGGTAGTAAATATTTCTCAAAATTTGACTTGAAAGCTGGATTCTGGTAAGTAAAGATGACAGAAGAATCTATAGAATGGACTGCATTTACATGTCCTCAAGGACATTATGAATGGCTTGTTATGCCATTAGGATTAAAAAATGCACCAGCAATTTTCCAAAGGAAAATGCAGAATATATTTAACGAAAACCAAGAATTCATATTAGTCTACATAGATGACCTGTTAGTCTTCTCAAGGACTTACAAAGAACATATTGCTCATCTTGAAATATTTTTTAGAAAGGTGGAACAAAATGGGTTAATATTATCCAAAAAGAAAATGGAAATATGCAAAGAAAAAATTAACTTCCTTGGACATGAAATAGGAGAGGGCAAAATTCATTTGCAAGAACATATTGCTAAGAAAATTTTACAATTTCCTGATGCTATGAATGATAAAAAGAAATTACAACAATTCTTAGGACTTGTAAATTATGCTAGAAATCACATCAATAATTTAGCAAAGTTAGGAGGACCGTTATATGCTAAATTAAGAAAAAATGGTCAGAGATATTTTAATTCTGAAGACATTAAATTAGTAAGATTAATAAAAGAGAGGGTGAAAGAATTAAAATCTCTAGAATTACCATTAGAAGAAAGTTACTTTATCATTGAAACTGATGCATCATAACACGGTTGGGGTGCTATATTAAAGCAAAGACCTACTAAATTTTCCGCTAAATCAGAAGAAAAAATATGTAGATATGCTTCTGGAAGTTATAAATTAAAAACTGTCAATAATACAGATAGAGAGATCATGGCAATAATCAATGCAATCAATGCCTTTAGGTTGTACTTAGGATTTAAAGAATTCACGGTTAGAATCGATTGTGAAGCCATTTGTAGGTACTATAATCAGCTAAATAGCAAGAAAAGCTCAACTAGAAGATGGGTTTTATTTGAAGATATTATAACAGGAAACGGCTATAAAGTTATATTTGAACATATTAAGGGGAAAGATAATAATTTGCCTGACATGCTTTCTCGTTTATCTGAATTACAGGTATGAAAAGATCAATGAATTACAGCGGAATTGAATGCTTCACATTTGGAGATGACAACAAGCTCAGAATATTCCCACCAAATTCATATAAATTTAAGCCAAAAGACCATATAATCTTAGATGAAGTGCAAGAATGCATCTTGGATAATTTTTGGTACCAATACAATAATAAAAGGGAAGAAAAAGGATATATGTTATCAATATTGAATAGCCTCTCTGAATATTTTCACTTAATAAACGGGTTATTAATGCCAGCTAATGAAGATCATGAAATAATCCAACAGAAGCCTATATATGTCGTATTTGATGGAAAGCTCCCAGGGGTCTATGTATCTTTTGAAGAAATTGTGGCCCAAAAGATAGATGCTAAATTAATAGGAGGAATATCTTGGAAGAAATATAAAGACATCGATGAAGCACTAAGCCAGGCTAGAAAAATACTAGGAATAAATTATTATCTAGAGCTTGCTGCAAAAGAATATATTCAAAAATGCAAAAAAGCTAAAGGAAAGAAGACTCCAGAAATACCCAT-TAAAACGACTATAAAAGAAGAAGGGTATTCTAAAAAACCCACATACAAGGAATGCCTAACAAAAGGAGTGGATCCATTAGATGGGGAATATATTCATTGGAAAATAATAGAAAAATTTGAAGAAGCCTCCCCACAATTAAAGAAGGAATTAAAGGAAGAAATACTTAAAGAATTAAAACAAGAAATGGATCAGAAATTTGAACAAATGAAAAAGGCAGTAGATGAGAAATTAGAAGTTTCTTTTTCTGATCTGGACACTATGGATCTTGGTGGTCATGGGCAACCAGAT
>chr12:26543474-26545864R
AAAAAATGCTATTGAGTGCAAAATTAATATAATAAACCCAGAGTATATTATTAAGACTAGCCCAATAGAAGCAACTCCGAAAGACATAAAAGAATTTAAGATGCATATAGAAGAACTGTTGAAACTAGGAGCCATAAGAGAAAGCAGAAGTCCACATAGGTCTGCAGCGTTCATAGTAAGAAATCATGCAGAAGAAGTTAGAGGTAAATCTAGGATGGTCATAAATTATAAAAGACTAAATGATAATACTATAGAAGATGCCTATAATATCCCAAATAAGCAAGAATGGATTAATAGAATACAAGGTAGTAAATATTTCTCAAAATTTGACTTGAAAGCTGGATTCTGGCAAGTAAAGATGGCAGAAGAATCTATAGAATGGACTGCATTTACATGTCCTCAAGGACATTATGAATGGCTTGTTATGCCATTAGGATTAAAAAATGCACCAGCAATTTTCCAAAGGAAAATGCAGAATATATTTAACGAAAACCAAGAATTCATATTAGTCTACATAGATGACCTGTTAGTCTTCTCAAGGACTTACAAAGAACATATTGCTCATCTTGAAATATTCTTTAGAAAGGTGGAACAAAATGGGTTAATATTATCCAAAAAGAAAATGGAAATATGCAAAGAAAAAATTAACTTCCTTGGACATGAAATAGGAGAGGGCAAAATTCATTTGCAAGAACATATTGCTAAGAAAATTTTACAATTTCCTGATGCTATGAATGATAAAAAGAAATTACAGCAATTCTTAGGACTTGTAAATTATGCCAGAAATTACATCAATAATTTAGCAAAGTTAGCAGGACCGTTATATGCTAAATTAAGAAAAAATAGTCAGAGATATTTTAATTCTGAAGACATTAAATTAGTAAGACTAATAAAAGAGAAGGTGAAAGAATTAAAACCTCTAGAATTACCATTAGAAGAAAGTTACTTTATCATTGAAACTGATGCATCACAATACGGTTGGGGTGCTATATTAAAGCAAAGACCTACTAAATTTTCCGCTAAATCAGAAGAAAAAATATGTAGATATGCTTCTGGAAGTTATAAATTAAAAACTGTCAATAATACAGATAGAGAGATCATGGCAATAATCAATGCAATCAATGCCTTTAGGTTGTACTTAGGATTTAAAGAATTCACGGTTAGAACCGATTGTGAAGCCATTTGTAGGTACTATAATCAGCTAAATAGCAAGAAAAGCTCAACTAGAAGATGGGTTTTATTTGAAGATATTATAACAGGAAACGGTTATAAAGTTATATTTGAACATATTAAGGGGAAAGATAATAATTTGCCTGACATGCTTTCTCGTTTACCTGAATTGCAGGTATGAAAAGATCAATGAATTACAGCGGAATTGAATGCTTCACATTTGGAGATGACAACAAGCTCAGAATATTCCCACCAAATTCATATAAATTTAAGCCAAAAGACCATATAATCTTAGATGAAGTGAAAGAATGCATCTTGGATAATTTTTGGTACCAATACAATAATAAAAGGGAAGAAAAAGGATATATGTTATCAATATTGAATAGCCTCTCTGAATATTTTCACTTAATAAACGGGTTATTAATGCCAGCTAATGAAGATCATGAAATAATCCAACAGAAGCCTATATATGTCGTATTTGATGGAAAGCTCCCAGGGGTCTATATATCTTTTGAAGAAATTGTGGCCCAAAAGATAGATGCTAAATTAATGGGAGGAATATCTTGGAAGAAATATAAAGACATTGATGAAGCATTAAGCCAGGCTAGAAAAATACTAGGAATAAATTATTATCTAGAGCCTGCTGCAAAAGAATATATTCAAAAATGCAAAAAAGCTAAAGGAAAGAAGACTCCAGAAATACCCAT-TAAAACGACTATAAAAGAAGAAGGGTATTCTAAAAAACCCACATACAAGGAATGCCTAACAAAAGGAGTGGATCCATTAGATGGGGAATATATTGATTGGAAAATAATAGAAAAATTTGAAGAAGCCTCCCCACAATTAAAGAAGGAATTAAAGGAGGAAATACTTAAAGAATTAAAACAAGAGATGGATCAGAAATTTGAACAAATAAAAAAGGCAGTAGATGAGAAATTAGAAGTTTCTTTTTCTGATCTGGACACTATAGATCTTGGTGGTCATGGGCAGCCAGAT
>chr06:1714980-1717215F
AAAAAATGCTATTGAGTGCAAAATTAATATAATAAACCCAGAGTATATTATTAAGACTAGCCCAATAGAAGCAACTCCGAAAGACATAGAAGAATTTAAGATGCATATAGAAGAACTGTTGAAACTAGGAGCCATAAGAGAAAGCAGAAGTCCACATAGGTCTGCAGCGTTCATAGTAAGAAATCATGCAGAAGAAGTTAGAGGTAAATCTAGGATGGTCATAAATTATAAAAGACTAAATGATAATACTATAGAAGATGCCTATAATATCCCAAATAAGAAAGAATGGATTAATAGAATACAAGGTAGTAAATATTTCTCAAAATTTGACTTGAAAGCTGGATTCTGGCAAGTAAAGATGGCAGAAGAATCTATAGAATGGACTGCATTTACATGTCCTCAAGGACATTATGAATGGCTTGTTATGCCATTAGGATTAAAAAATGCACCAGCAATTTTCCAAAGGAAAATGCAGAATATATTTAACGAAAACCAAGAATTCATATTAGTTTACATAGATGACCTGTTAGTCTTCTCAAGGACTTACAAAGAACATATTGCTCATCTTGAAATATTTTTTAGAAAGGTGGAACAAAATGGGTTAATATTATCCAAAAAGAAAATGGAAATATGCAAAGAAAAAATTAACTTTCTTGGACATGAAATAGGAGAGGGCAAAATTCATTTGCAAGAACATATTGCTAAGAAAATTTTACAATTCCCTGATGCTATGAATGATAAAAAGAAATTACAGCAATTCTTAGGACTTGTAAATTATGCTAGAAATCACATCAATAATTTAGCAAAGTTAGCAGGACCGTTATATGCTAAATTAAGAAAAAATGGTCAGAGATATTTTAATTCTGAAGACATTAAATTAGTAAGATTAATAAAAGAGAGGGTGAAAGAATTAAAACCTCTAGAATTATCATTAGAAGAAAGTTACTTTATCATTGAAACTGATGCATCACAACACGGTTGGGGTGCTATATTAAAGCAAAGACCTACTAAATTTTCCGCTAAATCAGAAGAAAAAATATGTAGATATGCTTCTGGAAATTATAAATTAAAAACTGTCAATAATACAGATAGAGAGATCATGGCAATAATCAATGCAATCAATGCCTTTAGGTTGTACTTAGGATTTAAAGAATTCACGGTTAGAACCGATTGTGAAGCCATTTGTAGGTACTATAATCAGCTAAATAGCAAGAAAAACTCAACTAGAAGATGGGTTTTATTTGAAGATATTATAACAGGAAACGGCTATAAAGTTATATTTGAACATATTAAGGGGAAAGATAATAATTTGCCTGAAATGCTTTCTCGTTTACCTGAATTGCAGGTATGAAAAGATCAATGAATTACAGCGGAATTGAATGCTTCACATTTGGAGATGACAACAAGCTCAGAATATTCCCACCAAATTCATATAAATTTAAGCCAAAAGACCATATAATCTTAGATGAAGTGCAAGAATGCATCTTGGATAATTTTTGGTACCAATACAATAATAAAAGGGAAGAAAAAGGATATATGTTATCAATATTGAATAGCCTCTCTAAATATTTTCACTTAATAAACGGGTTATTAATGCCAGCTAATGAAGATCATGAAATAATACAACAGAAGCCTATATATGTCGTATTTGATGGAAAGCTCCCAGGGGTCTATATATCTTTTGAAGAAATTGTGGCCCAAAAGATAGATGCTAAATTAATTGGAGGAATATCTTGGAAGAAATATAAAGACATTGATGAAGCACTAAGCCAGGCTAGAAAAATACTAGGAATAAATTATTATCTAGAGCCTGCTGCAAAAGAATATATTCAAAAATGCAAAAAAGCTAAAGGAAAGAAGACTCCAGAAATACCCAT-TAAAACGACTATAAAAGAAGAAGGGTATTCTAAAAAACCCACATACAAGGAATGCCTAACAAAAGGAGTGGATCTATTAGATGGGGAATATATTGATTGGAAAATAATAGAAAAATTTGAAGAAGCCTCCCCACAATTAAAGAAAGAATTAAAGGAAGAAATACTTAAAGAATTAAAACAAGAAATGGATCAGAAATTTGAACAAATAAAAAAGGCAGTAGATGAGAGATTAGAAGTTTCCTTTTCTGATCTGGACACTATGGATCTTGGTGGTCAAGGGCAACCAGAT
>chr01:11549982-11552831R
AAAAAATGCTATTGAGTGCAAAATTAATATAATAAACCCAGAGTATATTATTAAGACTAGCCCAATAGAAGCAACTCCGAAAGACATAAAAGAATTTAAGATGCATATAGAAGAACTGTTGAAACTAGGAGCCATAAGAGAAAGCAGAAGTCCACATAGGTCTGCAGCGTTCATAGTAAGAAATCATGCAGAAGAAGTTAGAGGTAAATCTAGGATGGTCATAAATTATAAAAGACTAAATGATAATACTATAGAAGATGCCTATAATATCCCAAATAAGCAAGAATGGATTAATAGAATACAAGCTAGTAAATATTTCTCAAAATTTGACTTGAAAGCTGGATTCTGGCAAGTAAAGATGGCAGAAGAATCTATAGAATGGACTGCATTTACATGTCCTCAAGGACATTATGAATGGCTTGTTATGCCATTAGGATTAAAAAATGCACCAGCAATTTTCCAAAGGAAAATGCAGAATATATTTAACGAAAACCAAGAATTCATATTAGTCTACATAGATGACCTGTTAGTCTTCTCAAGGACTTACAAAGAACATATTGCTCATCTTGAAATATTTTTTAGAAAGGTGGAACAAAATGGGTTAATATTATCCAAAAAGAAAATGGAAATATGCAAAGAAAAAATTAACTTCCTTGGACATGAAATAGGAGAGGGCAAAATTCATTTGCAAGAACATATTGCTAAGAAAATTTTAGAATTTCCTGATGCTATGAATGATAAAAAGAAATTACAACAATTCTTAGGACTTGTAAATTATGCTAGAAATCACATCAATAATTTAGCAAAGTTAGCAGGACCGTTATATGCTAAATTAAGAAAAAATGGTCAGAGATATTTTAATTCTGAAGACATCAAATTAGTAAGATTAATAAAAGAGAAGGTGAAAGAATTAAAACCTCTAGAATTACCATTAGAAGAGAGTTACTTTATTATTGAAACTGATGCATCGCAGCTTGGTTGGAGTGCTGTATTAAAACAAAGGCCTACTAAATATTCATCTAAGTCAGAAGAAAAAGTTTGTAGGTATGCTTCTGGAAGCTATAAATTAAAAACCGTAGGCAATACAGATAGAGAAATACTTGCAATAATCAATGCGATAAATGCCTTTAGGTTATATCTAGGGTTCAAAGAATTTACGGTTAGAACAGATTGCGAAGCTATATGTAGATATTATAATCAGCTTAATAGCAAGAAGAGTTCCACTAGAAGGTGGATTTTATTTGAAGATATCATTACTGGCAACGGATATAAAGTTATAGTTGAACATATTAAGGGAAAAGATAATCATTTACCTGATCTACTCTCGCGATTGCCTATTTTGCAGGAATGAAGAAGTCCATGAATTATAATGGAGTTGAGTTCTTCACGTTTGGAGAAGACAATAAGCTCAAAGTATTCCCACAGAATACCTATAAGTTTAAGCCAAAAACCCACATAATATTAGATGAAGTCCAAGAATGCATTTTAGATAATTTCTGGTATCAATACAATAATAAGAGGGAAGAAAAAGGCTATATGCTATCAATATTAAACAGTCTTGCTGAATATTTCCATCTAATGAATGA--TAT-AATGCCAACATCAGAAAATAATGAAGTAATACAGCAAAAACCCATATATGTTGTTTTTGACGGAAAGCTTCCTGGAGTGTACATATCTTTTGAAGAGATAGTAGCCCAAAAAATAGATGCAAAATTAATGGGTGGATTGTCATGGAAAAAATATATAGATTTTGATGAAGCTTTAACTCAGGCCAGAAAAATATTAGGAATAAACTACTACTTGGAACCAGCAGCAAAAGAATATATACAAAAATGCAAAAAAGCCAAAAATAAGAAAGCTCCAGAGA-ACCCATATTGTTCAAATATTAAGAATGAAGGATCATCCCAAAAACCTACGTATAAGGAATGCTTGACTAAGGGAGTAGATCCTTTGGATGGCGAATATATCGATTGGAAAATAATTGAAAAATTTGAAGAAGCATCCCCCCAAATTAAAAAAGAATTGAAAGAAGAAATACTTAAAGAATTAAAGAAAGAAATGAATGATAAATTTGAAGAAATGAAAAAAGCATATGATGAAAAATTTGAAATCTCCTTTTCTGATGTAGATACTATGGATTTAGGTGGTCATGGGCAGCCTGAC
>chr02:9093681-9096528F
GAAAAATGCTATTGAGTGTAAAATTAATATAATCAACCCAGAATATATCATTAAGACTAGCCCAATAGAAGCAACTCCGAAAGACATAGAAGAATTTAAGATGCATATAGAAGAACTGTTGAAACTAGGAGCCATAAGAGAGAGCAGAAGTCCACACAGGTCTGCAGCATTCATAGTAAGAAATCATGCAGAAGAAGTTAGAGGTAAATCTAGGATGGTCATAAATTATAAAAGACTAAATGATAATACTATAGAAGATGCCTATAATATCCCAAATAAGCAAGAATGGATTAATAGAATACAAGGTAGTAAATATTTCTCAAAATTTGACTTGAAAGCTGGATTCTGGCAAGTAAAGATGGCAGAAGAATCTATAGAATGGACTGCATTTACATGTCCTCAAGGACATTATGAATGGCTTGTTATGCCATTAGGATTAAAAAATGCACCAGCAATTTTCCAAAGGAAAATGCAGAATATATTTAACGAAAACCAAGAATTCATATTAGTCTACATAGATGACCTGTTAGTCTTCTCAAGGACTTACAAAGAACATATTGCTCATCTTGAAATATTTTTTAGAAAGGTGGAACAAAATGGGTTAATATTATCCAAAAAGAAAATGGAAATATGCAAAGAAAAAATTAACTTCCTTGGACATGAAATAGGAGAGGGCAAAATTCATTTGCAAGAACATATTGCTAAGAAAATTTTAGAATTTCCTGATGCTATGAATGATAAAAAGAAATTACAGCAATTCTTAGGACTTGTAAATTATGCTAGAAATCACATCAATAATTTAGCAAAGTTAGCAGGACCGTTATATGCTAAATTAAGAAAAAATGGTCAGAGATATTTTAATTCTGAAGACATTAAATTAGTAAGATTAATAAAAGAGAGGGTGAAAGAATTAAAACCTCTAGAATTACCATTAGAAGAGAGTTACTTTATTATTGAAACTGATGCATCGCAGCTTGGTTGGGGTGCTGTATTAAAACAAAGGCCTACTAAATATTCATCTAAGTCAGAAGAAAAAGTTTGTAGGTATGCTTCTGGAAGCTATAAATTAAAAACCGTAGGCAATACAGATAGAGAAATACTTGCAATAATCAATGCGATAAATGCCTTTAGGCTATATTTAGGGTTCAAAGAATTTACGGTTAGAACAGATTGCGAAGCTATATGTAGATATTATAATCAGCTTAATAGCAAGAAGAGTTCCACTAGGAGGTGGATTTTATTTGAAGATATCATTACTGGCAACGGATATAAAGTTATATTTGAACATATTAAGGGAAAAGATAATCATTTACTTGATCTACTCTCGCGATTGCCTATTTTGCAGGAATGAAGAAGTCCATGAATTATAGTGGAGTTGAGTTCTTCACATTTGGAGAAGACAATAAGCTCAAAGTATTCCCACCGAATACCTATAAGTTTAAGCCAAAAACCCACATAATATTAGATGAAGTCCAAGAATGCATTTTAGATAATTTCTGGTATCAATACAATAATAAGAGGGAAGAAAAAGGCTATATGCTATCAATATTAAACAGTCTTGCTGAATATTTCCATCTAATAAATGA--TAT-AATGCCAACATCAGAAAATAATGAAGTAATACAGCAAAAACCCATATATGTTGTTTTTGACGGAAAGCTTCCTGGAGTGTACATATCTTTTGAAGAGATAGTAGCCCAAAAAATAGATGCAAAATTAATGGGTGGATTGTCATGGAAAAAATATATAGATATTGATGAAGCTTTAACTCAGGCCAGAAAAATATTAGGAATAAACTACTACTTGGAACCAGCAGCAAAAGAATATATACAAAAATGCAAAAAAGCCAAAAATAAGAAAGCTCCAGAGA-ACCCATATTGTTCAAATATTAAGAATGAAGGATCATCCCAAAAACCTACGTATAAGGAATGCTTGACTAAGGGAGTAGATCCTTTGGATGGCGAATATATCGATTGGAAAATAATTGAAAAATTTGAAGAAGCATCCCCCCAAATTAAAAAAGAATTGAAAGAAGAAATATTTAAAGAATTAAAGAAAGAAATGAATGATAAATTTGAAGAAATGAAAAAAGCATATGATGAAAAATTTGAGGTCTCCTTTTCTGATGTAGATACTATGGATTTAGGTGGTCATGGGCAGCCTGAC
>chr07:2786395-2789235F
GAAAAATGCTATTGAGTGCAAAATTAATATAATCAACCCAGAATATATCATTAAGACTAGCCCAATAGAAGCAACTCCGAAAGACATAGAAGAATTTAAGATGCATATAGAAGAACTGTTGAAACTAGGAGCCATAAGAGAGAGCAGAAGTCCACACAGGTCTGCAGCATTCATAGTAAGAAATCATGCAGAAGAAGTTAGAGGTAAATCTAGGATGGTCATAAATTATAAAAGACTAAATGATAATACTATAGAAGATGCCTATAATATCCCAAATAAGCAAGAATGGATTAATAGAATACAAGGTAGTAAATATTTCTCAAAATTTGACTTGAAAGCTGGATTCTGGCAAGTAAAGATGGCAGAAGAATCTATAGAATGGACTGCATTTACATGTCCTCAAGGACATTATGAATGGCTTGTTATGCCATTAGGATTAAAAAATGCACCAGCAATTTTCCAAAGGAAAATGCAGAATATATTTAACGAAAACCAAGATTTTATATTAGTCTACATAGATGACCTGTTAGTCTTCTCAAGGACTTACAAAGAACATATTGCTCATCTTGAAATATTTTTTAGAAAGGTGGAACAAAATGGGTTAATATTATCGAAAAAGAAATTGGAAATATGCAAAGAAAAAATTAACTTCCTTGGACATAAAATAGGAGAGGGCAAAATTCATTTGCAAGAACATATTGCTAAGAAAATTTTAGAATTTCCTGATGCTATGAATGATAAAAAGAAATTACAGCAATTCTTAGGACTTGTAAATTATGCTAGAAATCACATCAATAATTTAGCAAAGTTAGCAGGACCGTTATATGCTAAATTAAGAAAAAATGGTCAGAGATATTTTAATTCTGAAGACATTAAATTAGTAAGATTAATAAAAGAGAGGGTGAAAGAATTAAGACCTCTAGAATTACCATTAGAAGAGAGTTACTTTATTATTGAAACTGATGCATCGCAGCTTGGTTGGGGTGCTGTATTAAAACAAAGGCCTACTAAATATTCATCTAAGTCAGAAGAAAAAGTTTGTAGGTATGCTTCTGGAAGCTATAAATTAAAAACCGTAGGCAATACAGATAGAGAAATACTTGCAATAATCAATGCGATAAATGCCTTTAGGTTATATTTAGGGTTCAAAGAATTTACGGTTAGAACAGATTGCGAAGCTATATGTAGATATTATAATCAGCTTAATAGCAAGAAGAGTTCCACTAGGAGGTGGATTTTATTTGAAGATATCATTACTGGCAACGGATATAAAGTTATATTTGAACATATTAAGGGAAAAGATAATCATTTACCTGATCTACTCTCGCGATTGCCTATTTTGCAGGAATGAAGAAGTCCATGAATTATAGTGGAGTTGAGTTCTTCACGTTTGGAGAAGACAATAAGCTCAAAGTATTCCCACCGAATACCTATAAGTTTAAGCCAAAAACCCACATAATATTAGATGAAGTCCAAGAATGCATTTTAGATAATTTCTGGTATCAATACAATAATAAGAGGGAAGAAAAAGGCTATATGCTATCAATATTAAACAGTCTTGCTGAATATTTCCATCTAATAAATGA--TAT-AATGCCAACATCAGAAAATAATGAAGTAATACAGCAAAAACCCATATATGTTGTTTTTGACGGAAAGCTTCCTGGAGTGTACATATCTTTTGAAGAGATAGTAGCCCAAAAAATAGATGCAAAATTAATGGGTGGATTGTCATGGAAAAAATATATAGATATTGATGAAGCTTTAACTCAGGCCAGAAAAATTTTAGGAATAAACTACTACTTGGAACCAGCAGCAAAAGAATATATACAAAAATGCAAAAAAGCCAAAAATAAGAAAGCTCCAGAGA-ACCCATATTGTTCAAATATTAAGAATGAAGGATCATCCCAAAAACCTACGTATAAGGAATGCTTGACTAAGGGAGTAGATCCTTTGGATGGCGAATATATCGATTGGAAAATAATTGAAAAATTTGAAGAAGCATCCCCC-AAATTTAAAAAGAATTGAAAGAAGAAATACTTAAAGAATTAAAGAAATAAATGAATGATAAATTTGAAGAAATGAAAAAAGCATATGATGAAAAATTTGAAGTCTCCTTTTCTGATGTAGATACTATGGATTTAGGTGGTCATGGGCAGCCTGAC
>chr04:9571295-9574136R
AAAAAATGCTATTGAGTGCAAAATTAATATAATAAACCCAGAGTATATTATTAAGACTAGCCCAATAGAAGCAACTCCGAAAGACATAGAAGAATTTAAGATGCATATAGAAGAACTGTTGAAACTAGGAGCCATAAGAGAAAGCAGAAGTCCACACAGGTCTGCAGCATTCATAGTAAGAAATCATGCAGAAGAAGTTAGAGGTAAATCTAGGATGGTCATAAATTATAAAAGACTAAATGATAATACTATAGAAGATGCCTATAATATCCCAAATAAGCAAGAATGGATTAATAGAATACAAGGTAGTAAATATTTCTCAAAATTTGACTTGAAAGCTGGATTCTGGCAAGTAAAGATGGCAGAAGAATCTATAGAATGGACTGCATTTACATGTCCTCAAGGACATTATGAATGGCTTGTTATGCCATTAGGATTAAAAAATGCACCAGCAATTTTCCAAAGGAAAATGCAGAATATATTTAACGAAAACTAAGAATTCATATTAGTCTACATAGATGACCTGTTAGTCTTCTCAAGGACTTACAAAGAACATATTGCTCATCTTGAAATATTTTTTAGAAAGGTGGAAAAAAATGGGTTAATATTATCCAAAAAGAAAATGGAAATATGCAAAGAAAAAATTAACTTCCTTGGACATGAAATAGGAGAGGGCAAAATTCATTTGCAAGAACATATTGCTAAGAAAATTTTAGAATTTCCTGATGCTATGAATGATAAAAAGAAATTACAGCAATTCTTAGGACTTGTAAATTATGCTAGAAATCACATCAATAATTTAGCAAAGTTAGCAGGACCGTTATATGCTAAATTAAGAAAAAATGGTCAGAAATATTTTAATTCTGAAGACATTAAATTAGTAAGATTAATAAAAGAGAGGGTGAAAGAATTAAAACCTCTAGAATTACCATTAGAAGAGAGTTACTTTATTATTGAAACTGATGCATCGCAGCTTGGTTGGGGTGCTGTATTAAAACAAAGGCCTACTAAATATTCATCTAAGTCAGAAGAAAAAGTTTGTAGGTATGCTTCTGGAAGCTATAAATTAAAAACCGTAGGCAATACAGATAGAGAAATACTTGCAATAATCAATGCGATAAATGCCTTTAGGTTATATTTAGGGTTCAAAGAATTTACGGTTAGAACAGATTGCAAAGCTATATGTAGATATTATAATCAGCTTAATAGCAAGAAGAGTTCCACTAGGAGGTGGATTTTATTTGAAGATATCATTACTGGCAACGGATATAAAGTTATATTTGAACATATTAAGGGAAAAGATAATCATTTACCTGATCTACTCTCGCGATTGCCTATTTTGCAGGAATGAAGAAGTCCATGAATTATAGTGGAGTTGAGTTCTTCACGTTTGGAGAAGACAATAAGCTCAAAGTATTCCCACCGAATACCTATAAGTTTAAGCCAAAAACCCACATAATATTAGATGAAGTCCAAGAATGCATTTTAGATAATTTCTGGTATCAATACAATAATAAGAGGGAAGAAAAAGGCTATATGCTATCAATATTAAACAGTCTTGCTGAATATTTCCATCTAATAAATGA--TAT-AATGCCAACATCAGAAAATAATGAAGTAATACAGCAAAAACCCATATATGTTGTTTTTGACGGAAAGCTTCCTGGAGTGTACATATCTTTTGAAGAGATAGTAGCCCAAAAAATAGATGCAAAATTAATGGGTGGATTGTCATGGAAAAAATATATAGATATTGATGAAGCTTTAACTCAAGCCAGAAAAATATTAGGAATAAACTACTACTTGGAACCAGCAGCAAAAGAATATATACAAAAATGCAAAAAAGCCAAAAATAAGAAAGCTCCAGAGA-ACCCATATTGTTCAAATATTAAGAATGAAGGATCATCCCAAAAACCTACGTATAAGGAATGCTTGACTAAGGGAGTAGATCCTTTGGATGGCGAATATATCGATTGGAAAATAATTGAAAAATTTGAAGAAGCATCCCCCCAAATTAAAAAAGAATTGAAAGAAGAAATACTTAAAGAATTAAAGAAAGAAATGAATGATAAATTTGAAGAAATGAAAAAAGCATATGATGAAAAATTTGAAGTCTCCTTTTCTGATGTAGATACTGTGGATTTAGGTGGTCATGGGCAGCCTGAC
>chr07:6650164-6652993R
GAAAAATGCTATTGAGTGTAAAATTAATATAATCAACCCAGAATATATCATTAAGACTAGCCCAATAGAAGCAACTCCGAAAGACATAGAAGAATTTAAGATGCATATAGAAGAACTGTTGAAACTAGGAGCCATAAGAGAGAGCAGAAGTCCACACAGGTCTGCAGCATTCATAGTAAGAAATCATGCAGAAGAAGTTAGAGGTAAATCTAGGATGGTCATAAATTATAAAAGACTAAATGATAATACTATAGAAGATGCCTATAATATCCCAAATAAGCAAGAATGGATTAATAGAATACAAGGTAGTAAATATTTCTCAAAATTTGACTTGAAAGCTGGATTCTGGCAAGTAAAGA----------ATCTATAGAATGGACTGCATTTACATGTCCTCAAGGACATTATGAATGGCTTGTTATGCCATTAGGATTAAAAAATGCACCAGCAATTTTCCAAAGGAAAATGCAGAATATATTTAACGAAAACCAAGAATTCATATTAGTCTACATAGATGACCTGTTAGTCTTCTCAAGGACTTACAAAGAACATATTGCTCATCTTGAAATATTTTTTAGAAAGGTGGAACAAAATGGGTTAATATTATCCAAAAAGAAAATGGAAATATACAAAGAAAAAATTAACTTCCTTGGACATGAAATAGGAGAGGGCAAAATTCATTTGCAAGAACATATTGCTAAGAAAATTTTAGAATTTCCTGATGCTATGAATGATAAAAAGAAATTACAGCAATTCTTAGGACTTGTAAATTATGCTAGAAATCACATCAATAATTTGGCAAAGTTAGCAGGACCGTTATATGCTAAATTAAGAAAAAATGGTCAGAGATATTTTAATTCTGAAGACATTAAATTAGTAAGATTAATAAAAGAGAGGGTGAAAGAATTAAAACCTCTAGAATTACCATTAGAAGAGAGTTACTTTATTATTGAAACTGATGCATCGCAGCTTGGTTGGGGTGCTGTATTAAAACAAAGGCCTACTAAATATTCATCTAAGTCAGAAGAAAAAGTTTGTAGGTATGCTTCTGGAAGCTATAAATTAAAAACCGTAGGCAATACAGATAGAGAAATACTTGCAATAATCAATGCGATAAATGCCTTTAGGTTATATTTAGGGTTCAAAGAATTTACGGTTAGAACAGATTGCGAAGCTATATGTAGATATTATAATCAGCTTAATAGCAAGAAGAGTTCCACTAGGAGGTGGATTTTATTTGAAGATATCATTACTGGCAACGGATATAAAGTTATATTTGAACATATTAAGGGAAAAGATAATCATTTACCTGATCTACTCTCGCGATTGCCTATTTTGCAGGAATGAAGAAGTCCATGAATTATAGTGGAGTTGAGTTCTTCACGTTTGGAGAAGACAATAAGCTCAAAGTATTCCCACTGAATACCTATAAGTTTAAGCCAAAAACCCACATAATATTAGATGAAGTCCAAGAATGCATTTTAGATAATTTCTGGTATCAATACAATAATAAGAGGGAAGAAAAAGGCTATATGCTATCAATATTAAACAGTCTTGCTGAATATTTCCATCTAATAAATGA--TAT-AATGCCAACATCAGAAAATAATGAAGTAATACAGCAAAAACCCATATATGTTGTTTTTGACGGAAAGCTTCCTGGAGTGTACATATCTTTTGAAGAGATAGTAGCCCAAAAAATAGATGCAAAATTAATGGGTGGATTGTCATGGAAAAAATATATAGATATTGATGAAGCTTTAACTCAGGCCAGAAAAATATTAGGAATAAACTACTACTTGGAACCAGCAGCAAAAGAATATATACAAAAATGCAAAAAAGCCAAAAATAAGAAAGCTCCAGAGA-ACCCATATTGTTCAAATATTAAGAATGAAGGATCATCCCAAAAACCTACGTATAAGGAATGCTTGACTAAGGGAGTAGATCCTTTGGATGGCGAATATATCGATTGGAAAATAATTGAAAAATTTGAAGAAGCATCCCCC-AAATTAAAAAAGAATTGAAAGAAGAAATATTTAAAGAATTAAAGAAAGAAATGAATGATAAATTTGAAGAAATGAAAAAAGCATATGATGAAAAATTTGAAGTCTCCTTTTCTGATGTAGATACTATGGATTTAGGTGGTCATGGGCAGCCTGAC
>chr01:756084-758922R
GAAAAATGCTATTGAGTGTAAAATTAATATAATCAACCCAGAATATATCATTAAGACTAGCCCAATAGAAGCAACTCCGAAAGACATAGAAGAATTTAAGATGCATATAGAAGAACTGTTGAAACTAGGAGCCATAAGAGAGAGCAGAAGTCCACACAGGTCTGCAGCATTCATAGTAAGAAATCATGCAGAAGAAGTTAGAGGTAAATCTAGGATGGTCATAAATTATAAAAGACTAAACGATAATACTATAGAAGATGCCTATAATATCCCAAATAAGCAAGAATGGATTAATAGAATACAAGGTAGTAAATATTTCTCAAAATTTGACTTGAAAGCTGGATTCTGGCAAGTAAAGATGGCAGAAGAATCTATAGAATGGACTGCATTTACATGTCCTCAAGGACATTATGAATGGCTTGTTATGCCATTAGGATTAAAAAATGCACCAGCAATTTTCTAAAGGAAAATGCAGAATATATTTAACGAAAACCAAGAATTCATATTAGTCTACATAGATGACCTGTTAGTCTTCTCAAGGACTTACAAAGAACATATTGCTCATCTTGAAATATTTTTTAGAAAGGTGGAACAAAATGGGTTAATATTATCCAAAAAGAAAATGGAAATATGCAAAGAAAAAATTAACTTCCTTGGACATGAAATAGGAGAGGGCAAAATTCATTTGCAAGAACATATTGCTAAGAAAATTTTAGAATTTCCTGATGCTATGAATGATAAAAAGAAATTACAGCAATTCTTAGGACTTGTAAATTATGCTAGAAATCACATCAATAATTTAGCAAAGTTAGCAGGACCGTTATATGCTAAATTAAGAAAAAATGGTCAGAGATATTTTAATTCTGAAGACATCAAATTAGTAAGATTAATAAAAGAGAGGGTGAAAGAATTAAAACCTCTAGAATTACCATTAGAAGAGAGTTACTTTATTATTGAAACTGATGCATCGCAGCTTGGTTGGGGTGCTGTATTAAAACAAAGGCCTACTAAATATTCATCTAAGTCAGAAGAAAAAGTTTGTAGGTATGCTTCTGGAAGCTATAAATTAAAAACCGTAGGCAATACATATAGAGAAATACTTGCAATAATCAATGCGATAAATGCCTTTAGGTTATATTTAGGGTTCAAAGAATTTACGGTTAGAACAGATTGCGAAGCTATATGTAGATATTATAATCAGCTTAATAGCAAAAAGAGTTCCACTAGGAGGTGGATTTTATTTGAAGATATCATTACTGGCAACGGATATAAAGTTATATTTGAACATATTAAGGGAAAAGATAATCATTTACCTGATCTACTCTCGCGATTGCCTATTTTGCAGGAATGAAGAAGTCCATGAATTATAATGGAGTTGAGTTCTTCACGTTTGGAGAAGACAATAAGCTCAAAGTATTCCCACCGAATACCTATAAGTTTAAGCCAAAA-CCCACATAATATTAGATGAAGTCCAAGAATGCATTTTAGATAATTTCTGGTATCAATACAATAATAAGAGGGAAGAAAAAGGCTATATGCTATCAATATTAAACAGTCTTGCTGAATATTTCCATCTAATGAATGA--TAT-AATGCCAACATCAGAAAATAATGAAGTAATACAGCAAAAACCCATATATGTTGTTTTTGACGGAAAGCTTCCTGGAGTGTACATATCTTTTGAAGAGATAGTAGCCCAAAAAATAGATGCAAAATTAATGGGTGGATTGTCATGGAAAAAATATATAGATTTTGATGAAGCTTTAACTCAGGCCAGAAAAATATTAGGAATAAACTACTACTTGGAACCAGCAGCAAAAGAATATATACAAAAATGCAAAAAAGCCAAAAATAAGAAAGCTCCAGAGA-ACCCATATTGTTCAAATATTAAGAATGAAGGATCATCCCAAAAACCTACGTATAAGGAATGCTTGACTAAGGGAGTAGATCCTTTGGATGGCGAATATATCGATTGGAAAATAATTGAAAAATTTGAAGAAGCATCCCCC-AAATTAAAAAAGAATTGAAAGAAGAAATACTTAAAGAATTAAAGAAAGAAATGAATGATAAATTTGAAGAAATGAAAAAAGCATATGATGAAAAATTTGAAGTCTCCTTTTCTGATGTAGATACTATGGATTTAGGTGGTCATGGGCAGCCTGAC
>chr06:4978343-4981183R
GAAAAATGCTATTGAGTGTAAAATTAATATAATCAACCCAGAATATATCATTAAGACTAGCCCAATAGAAGCAACTCCGAAAGACATAGAAGAATTTAAGATGCATATAGAAGAACTGTTGAAACTAGGAGCCATAAGAGAGAGCAGAAGTCCACACAGGTCTGCAGCATTCATAGTAAGAAATCATGCAGAAGAAGTTAGAGGTAAATCTAGGATGGTCATAAATTATAAAAGACTAAATGATAATACTATAGAAGATGCCTATAATATCCCAAATAAGCAAGAATGGATTAATAGAATACAAGGTAGTAAATATTTCTCAAAATTTGACTTGAAAGCTGGATTCTAGCAAGTAAAGATGGCAGAAGAATCTATAGAATGGACTGCATTTACATGTCCTCAAGGACATTATGAATGGCTTGTTATGCCATTAGGATTAAAAAATGCACCAGCAATTTTACAAAGGAAAATGCAGAATATATTTAACGAAAACCAAGAATTCATATTAGTCTACATAGATGACCTGTTAGTCTTCTCAAGGACTTACAAAGAACATATTGCTCATCTTGAAATATTTTTTAGAAAGGTGGAACAAAATGGGTTAATATTATCCAAAAAGAAAATGGAAATATGCAAAGAAAAAATTAACTTCCTTGGACATGAAATAGGAGAGGGCAAAATTCATTTGCAAGAACATATTGCTAAGAAAATTTTAGAATTTCCTGATGCTATGAATGATAAAAAGAAATTACAGCAATTCTTAGGGCTTGTAAATTATGCTAGAAATCACATCAATAATTTAGCAAAGTTAGCAGGATCGTTATATGCTAAATTAAGAAAAAATGGTCAGAGATATTTTAATTCTGAAGACATCAAATTAGTAAGATTAATAAAAGAGAGGGTGAAAGAATTAAAACCTCTAGAATTACCATTAGAAGAGAGTTACTTTATTATTGAAACTGATGCATCGCAGCTTGGTTGGGGTGCTGTATTAAAACAAAGGCCTACTAAATATTCATCTAAGTCAGAAGAAAAAGTTTGTAGGTATGCTTCTGGAAGCTATAAATTAAAAACCGTAGGCAATACAGATAGAGAAATACTTGCAATAATCAATGCGATAAATGCCTTTAGGTTATATCTAGGGTTCAAAGAATTTACGGTTAGAACAGATTGCGAAGCTATATGTAGATATTATAATCAGCTTAATAGCAAGAAGAGTTCCACTAGGAGGTGGATTTTATTTGAAGATATCATTACTGGCAACGGATATAAAGTTATATTTGAACATATTAAGGGAAAAGATAATCATTTACCTGATCTACTCTCGCGATTGCCTATTTTGCAGGAATGAAGAAGTCCATGAATTATAATGGAGTTGAGTTCTTCACGTTTGGAGAAGACAATAAGCTCAAAGTATTCCCACAGAATACCTATAAGTTTAAGCCAAAAACCCACATAATATTAGATGAAGTCCAAGAATGCATTTTAGATAATTTCTGGTATCAATACAATAATAAGAGGGAAGAAAAAGGCTATATGCTATCAATATTAAACAGTCTTGCTGAATATTTCCATCTAATGAATGA--TAT-AATGCCAACATCAGAAAATAATGAAGTAATACAGCAAAAACCCATATATGTTGTTTTTGACGGAAAGCTTCCTGGAGTGTACATATCTTTTGAAGAGATAGTAGCCCAAAAAATAGATGCAAAATTAATGGGTGGATTGTCATGGAAAAAATATATAGATTTTGATGAAGCTTTAACTTAGGCCAGAAAAATATTAGGAATAAACTACTACTTGGAACCAGCAGCAAAAGAATATATACAAAAATGCAAAAAAGCCAAAAATAAGAAAGCTCCAGAGA-ACCCATATTGTTCAAATATTAAGAATGAAGGATCATCCCAAAAACCTACGTATAAGGAATGCTTGACTAAGGGAGTAGATCCTTTGGATGGCGAATATATCGATTGGAAAATAATTGAAAAATTTGAAGAAGCATCCCCCCAAATTAAAAAAGAATTGAAAGAAGAAATACTTAAAGAATTAAAGAAAGAAATGAATGATAAATTTGAAGAAATGAAAAAAGCATATGATGAAAAATTTGAAGTCTCCTTTTCTGATGTAGATACTATGGATTTAGGTGGTCATGGGCAGCCTGAC
>chr08:24917374-24920212R
GAAAAATGCTATTGAGTGTAAAATTAATATAATCAACCCAGAATATATTATTAAGACTAGCCCAATAGAGGCAACTCCGAAAGACATAGAAGAATTTAAGATGCATATAGAAGAACTGTTGAAACTAGGAGCCATAAGAGAGAGCAGAAGTCCACACAGGTCTGCAGCATTCATAGTAAGAAATCATGCAGAAGAAGTTAGAGGTAAATCTAGGATGGTCATAAATTATAAAAGACTAAATGATAATACTATAGAAGATGCCTATAATATCCCAAATAAGCAAGAATGGATTAATAGAATACAATGTAGTAAATATTTCTCAAAATTTGACTTGAAAGCTGGATTTTGGCAAGTAAAGATGGCAGAAGAATCTATATAATGGACTGCATTTACATGTCCTCAAGGACATTATGAATGGCTTGTTATGCCATTAGGATTAAAAAATGCACCAGCAATTTTCCAAAGGAAAATGCAGAATATATTTAACGAAAACCAAGAATTCATATTAGTCTACATAGATGACCTGTTAGTCTTCTCAAGGACTTACAAAGAACATATTGCTCATCTTGAAATATTTTTTAGAAAGGTGGAACAAAATGGGTTAATATTATCCAAAAAGAAAATGGAAATATGCAAAGAAAAAATTAACTTCCTTGGACATGAAATAGGAGAGGGCAAAATTCATTTGCAAGAACATATTGCTAAGAAAATTTTAGAATTTCCTGATGCTATGAATGATAAAAAGAAATTACAACAATTCTTAGGGCTTGTAAATTATGCTAGAAATCACATCAATAATTTAGCAAAGTTAGCAGGACCGTTATATGCTAAATTAAGAAAAAATGGTCAGAGATATTTTAATTCTGAAGACATCAAATTAGTAAGATTAATAAAAGAGAGGGTGAAAGAATTAAAACCTCTAGAATTACCATTAGAAGAGAGTTACTTTATTATTGAAACTGATGCATCGCAGCTTGGTTGGGGTGCTGTATTAAAACAAAGGCCTACTAAATATTCATCTAAGTCAGAAGAAAAAGTTCGTAGGTATGCTTCTGGAAGCTATAAATTAAAAACCGTAGGCAATACAGATAGAGAAATACTTGCAATAATCAATGCGATAAATGCCTTTAGGTTATATTTAGGGTTCAAAGAATTTACGGTTAGAACAGATTGCGAAGCTATATGTAGATATTATAATCAGCTTAATAGCAAGAAGAGTTCCACTAGGAGGTGGATTTTATTTGAAGATATCATTACTGGCAACGGATATAAAGTTATATTTGAACATATTAAGGGAAAAGATAATCATTTACCTGATCTACTCTCGTGATTGCCTATTTTGCAGGAATGAAGAAGTCCATGAATTATAATGGAGTTGAGTTCTTCACGTTTGGAGAAGACAATAAGCTCAAAGTATTCCCACCGAATACCTATAAGTTTAAGCCAAAAACCCACATAATATTAGATGAAGTCCAAGAATGCATTTTAGATAATTTCTGGTATCAATACAATAATAAGAGGGAAGAAAAAGGCTATATGCTATCAATATTAAACAGTCTTGCTGAATATTTCCATCTAATGAATGA--TAT-AATGCCAACATCAGAAAATAATGAAGTAATACCACAAAAACCCATATATGTTGTTTTTGACGGAAAGCTTCCTGGAGTGTACATATCTTTTGAAGAGATAGTAGCCCAAAAAATAGATGCAAAATTAATGGGTGGATTGTCATGGAAAAAATATATAGATTTTGATGAAGCTTTAACTCAGGCCAGAAAAATATTAGGAATAAACTACTACTTGGAACCAGCAGCAAAAGAATATATACAAAAATGCAAAAAAGCCAAAAATAAGAAAGCTCCAGAGA-ACCCATATTGTTCAAATATTAAGAATGAAGGATCATCCCAAAAACCTACGTATAAGGAATGCTTGACTAAGGGAGTAGATCCTTTGGATGGCGAATATATCGATTGGAAAATAATTGAAAAATTTGAAGAAGCATCCCCCCAAATTAAAAAAGAATTGAAAGAAGAAATACTTAAAGAATTAAAGAAAGAAATGAATGACAAATTTGAAGAAATGAAAAAAGCATATGATGAAAAATTTGAAGTCTCCTTTTCTGATGTAGATACTATGGATTTAGGTGGTCATGGGCAGCCTGAC
>chr05:18209035-18211827R
AAAAAATGCTATTGAGTGCAAAATTAATATAATAAACCCAGAGTATATTATTAAGACTAGCCCAATAGAAGCAACTCCGAAAGACATAGAAGAATTTAAGATGCATATAGAAGAACTGTTGAAACTAGGAGCCATAAGAGAAAGCAGAAGTCCATATAGGTCTGCAGCGTTCATAGTAAGAAATCATGCAGAAGAAGTTAGAGGTAAATCTAGGATGGTCATAAATTATAAAAGACTAAATGATAATACTATAGAAGATGCCTATAATATCCCAAATAAGCAAGAATGGATTAATAGAATACAAGGTAGTAAATATTTCTCAAAATTTGACTTGAAAGGTGGATTCTGGCAAGTAAAGATGGCAGAAGAATCTATAGAATGGACTGCATTTACATGTCCTCAAGGACATTATGAATGGCTTGTTATGCCATTAGGATTAAAAAATGCACCAGCAATTTTTCAAAGGAAAATGCAGAATATATTTAACGAAAACCAAGAATTCATATTAGTCTACATAGATGACCTGTTAGTCTTCTCAAGGACTTACAAAGAACATATTGCTCATCTTGAAATATTTTTTAGAAAGGTGGAACAAAATGGGTTAATATTATCCAAAAAGAAAATGGAAATATGCAAAGAAAAAATTAACTTCCTTGGACATGAAATAGGAGAGGGCAAAATTCATTTGCAAGAACATATTGCTAAGAAAATTTTAGAATTTCCTGATGCTATGAATGATAAAAAGAAATTACAGCAATTCTTAGGACTTGTAAATTATGCTAGAAATCACATCAATAATTTAGCAAAGTTAGCAGGACCGTTATATGCTAAATTAAGAAAAAATGGTCAGAGATATTTTAATTCTGAAGACATCAAATTAGTAAGATTAATAAAAGAGAAGGTGAAAGAATTAAAACCTCTAGAATTACCATTAGAAGAGAGTTACTTTATTATTGAAACTGATGCATCGCAGCTTGGTTGGGTTGCTGTATTAAAACAAAGGCCTACTAAATATTCATCTAAGTCAGAAGAAAAAGTTTGTAGGTATGCTTCTGGAAGCTATAAATTAAAAACCGTAGGCAATACAGATAGAGAAATACTTGCAATAATCAATGCGATAAATGCCTTTAGGTTATATCTAGGGTTCAAAGAATTTACGGTTAGAACAGATTGCGAAGCTATATGTAGATATTATAATCAGCTTAATAGCAAGAAGAGTTCCACTAGGAGGTGGATTTTATTTGAAGATATCATTACTGGCAACGGATATAAAGTTATATTTGAACATATTAAGGGAAAAGATAATCATTTACCTGATCTACTCTCGCGATTGCCTATTTTGCAGGAATGAAGAAGTCCATGAATTATAATGGAGTTGAGTTCTTCACGTTTGGAGAAGACAATAAGCTCAAAGTATTCCCACAGAATACCTATAAGTTTAAGCCAAAAACCCACATAATATTAGATGAAGTCCAAGAATGCATTTTAGATAATTTCTGGTATCAATACAATAATAAGAGGGAAGAAAAAGGCTATATGCTATCAATATTAAACAGTCTTGCTGAATATTTCCATCTAATGAATGA--TAT-AATGCCAACATCAGAAAATAATGAAGTAATACAGCAAAAACCCATATATGTTGTTTTTGACGGAAAGCTTCCTGGAGTGTACATATCTTTTGAAGAGATAGTAGCCCAAAAAATAGATGCAAAATTAATGGGTGGATTGTCATGGAAAAAATATATAGATTTTGATGAAGCTTTAACTCAGGCCAGAAAAATATTAGGAATAAACTACTACTTGGAACCAGCAGCAAAAGAATATATACAAAAATGCAAAAAAGCCAAAAATAAGAAAGCTCCAGAGA-ACCCATATTGTTCAAATATTAAGAATGAAGGATCATCCTAAAAACCTACGTATAAGGAATGCTTGACTAAGGGAGTAGATCCTTTGGATGGCGAATATATCGATTGGAAAATAATTGAAAAATTTGAAGAAGCATCCCCCCAAATTAAAAAAGAATTGAAAGAAGAAATACTTAAAGAATTAAAGAAAGAAATGAATGATAAATTTGAAGAAATGAAAAAAGCATATGATGAAAAATTTGAAGTCTCCTTTTCTGATGTAGATACTATGGATTTAGGTGGTCATGGGCAGCCTGAC
>chr08:11176522-11179362F
GAAAAATGCTATTGAGTGTAAAATTAATATAATCAACCCAGAATATATCATTAAGACTAGCCCAATAGAGGCAACTCCGAAAGACATAGAAGAATTTAAAATGCATATAGAAGAACTGTTGAAACTAGGAGCCATAAGAGAGAGCAGAAGTCCACACAGGTCTGCAGCATTCATAGTAAGAAATCATGCAGAAGAAGTTAGAGGTAAATCTAGGATGGTCATAAATTATAAAAGACTAAATGATAATACTATAGAAGATGCCTATAATATTCCAAATAAGCAAGAATGGATTAATAGAATACAAGGTAGTAAATATTTCTCAAAATTTGACTTGAAAGCTGGATTCTGGCAAATAAAGATGGCAGAAGAATCTATAGAATGGACTGCATTTACATGTCCTCAAGGACATTATGAATGGCTTGTTATGCCATTAGGATTAAAAAATGCACCAGCAATTTTCCAAAGGAAAATGCAGAATATATTTAACGAAAACCAAGAATTCATATTAGTCTACATAGATGACCTGTTAGTCTTCTCAAGGACTTACAAAGAACATATTGCTCATCTTGAAATATTTTTTAGAAAGGTGGAACAAAATGGGTTAATATTATCCAAAAAGAAAATGGAAATATGCAAAGAAAAAATTAATTTCCTTGGACATGAAATAGGAGAGGGCAAAATTCATTTGCAAGAACATATTGCTAAGAAAATTTTAGAATTTCCTGATGCTATGAATGATAAAAAGAAATTACAGCAATTCTTAGGGCTTGTAAATTATGCTAGAAATCACATCAATAATTTAGCAAAGTTAGCAGGACCGTTATATGCTAAATTAAGAAAAAATGGTCAGAGATATTTTAATTCTGAAGACATCAAATTAGTAAGATTAATAAAAGAGAGGGTGAAAGAATTAAAACCTCTAGAATTACCATTAGAAGAGAGTTACTTTATTATTGAAACTGATGCATCGCAGCTTGGTTGGGGTGCTGTATTAAAACAAAGGCCTACTAAATATTCATCTAAGTCAGAAGAAAAAGTTTGTAGGTATGCTTCTGGAAGCTATAAATTAAAAACCGTAGGCAATACAGATAGAGAAATACTTGCAATAATCAATGCGATAAATGCCTTTAGGTTATATTTAGGATTCAAAGAATTTACGGTTAGAACAGATTGCGAAGCTATATGTAGATATTATAATCAGCTTAATAGCAAGAAGAGTTCCACTAGGAGGTGGATTTTATTTGAAGATATCATTACTGGCAACGGATATAAAGTTATATTTGAACATATTAAGGGAAAAGATAATCATTTACCTGATCTACTCTCGCGATCGCCTATTTTGCAGGAATGAAGAAGTCCATGAATTATAATGGAATTGAGTTCTTCACGTTTGGAGAAGACAATAAGCTCAAAGTATTCCCACCGAATACCTATAAGTTTAAGCCAAAAACCCACATAACATTAGATGAAGTCCAAGAATGCATTTTAGATAATTTCTGGTATCAATACAATAATAAGAGGGAAGAAAAAGGCTATATGCTATCAATATTAAACAGTCTTGCTGAATATTTCCATCTAATGAATGA--TAT-AATGCCAACATCAGAAAATAATGAAGTGATACCGCAAAAACCCATATATGTTGTTTTTGACGGAAAGCTTCCTGGAGTGTACATATCTTTTGAAGAGATAGTAGCCCAAAAAATAGATGCAAAATTAATGGGTGGATTGTCATGGAAAAAATATATAGATTTTGATGAAGCTTTAACTCAGGCTAGAAAAATATTAGGAATAAATTATTATCTAGAGCCTGCTGCAAAAGAATATATTCAAAAATGCAAAAAAGCTAAAGGAAAGAAGACTTCAGAAATACCCAT-TAAGATGACTATAAAAGAAGAAGGGTTTTTTAAAAAACCCACATACAAGGAATGCTTAACAAAAGGAGTGGATCCATTAGATGGGGAATATATTGATTGGAAGATAATAGAAAAATTTGAAGAAGCCTCCCCACAGTTAAAGAAGGAATTGAAGGAAGAAATACTTAAAGAATTAAAACAAGAAATGGATCAGAAATTTGAGCAAATAAAAAAGGCAATAGATGAGAAATTAGAAGTTTCTTTTTCTGATTTGGACACAATGGATCTTGGTGGCCATGGGCAACCAGAT
>chr08:11207853-11210686F
GAAAAATGCTATTGAGTGTAAAATTAATATAATCAACCCAGAATATATCATTAAGACTAGCCCAATAGAGGCAACTCCGAAAGACATAGAAGAATTTAAAATGCATATAGAAGAACTGTTGAAACTAGGAGCCATAAGAGAGAGCAGAAGTCCACACAGGTCTGCAGCATTCATAGTAAGAAATCATGCAGAAGAAGTTAGAGGTAAATCTAGGATGGTCATAAATTATAAAAGACTAAATGATAATACTATAGAAGATGCCTATAATATTCCAAATAAGCAAGAATGGATTAATAGAATACAAGGTAGTAAATATTTCTCAAAATTTGACTTGAAAGCTGGATTCTGGCAAATAAAGATGGCAGAAGAATCTATAGAATGGACTGCATTTACATGTCCTCAAGGACATTATGAATGGCTTGTTATGCCATTAGGATTAAAAAATGCACCAGCAATTTTCCAAAGGAAAATGCAGAATATATTTAACGAAAACCAAGAATTCATATTAGTCTACATAGATGACCTGTTAGTCTTCTCAAGGACTTACAAAGAACATATTGCTCATCTTGAAATATTTTTTAGAAAGGTGGAACAAAATGGGTTAATATTATCCAAAAAGAAAATGGAAATATGCAAAGAAAAAATTAATTTCCTTGGACATGAAATAGGAGAGGGCAAAATTCATTTGCAAGAACATATTGCTAAGAAAATTTTAGAATTTCCTGATGCTATGAATGATAAAAAGAAATTACAGCAATTCTTAGGGCTTGTAAATTATGCTAGAAATCACATCAATAATTTAGCAAAGTTAGCAGGACCGTTATATGCTAAATTAAGAAAAAATGGTCAGAGATATTTTAATTCTGAAGACATCAAATTAGTAAGATTAATAAAAGAGAGGGTGAAAGAATTAAAACCTCTAGAATTACCATTAGAAGAGAGTTACTTTATTATTGAAACTGATGCATCGCAGCTTGGTTGGGGTGCTGTATTAAAACAAAGGCCTACTAAATATTCATCTAAGTCAGAAGAAAAAGTTTGTAGGTATGCTTCTGGAAGCTATAAATTAAAAACCGTAGGCAATACAGATAGAGAAATACTTGCAATAATCAATGCGATAAATGCCTTTAGGTTATATTTAGGGTTCAAAGAATTTACGGTTAGAACAGATTGCGAAGCTATATGTAGATATTATAATCAGCTTAATAGCAAGAAGAGTTCCACTAGGAGGTGGATTTTATTTGAAGATATCATTACTGGCAACGGATATAAAGTTATATTTGAACATATTAAGGGAAAAGATAATCATTTACCTGATCTACTCTCGCGATCGCCTATTTTGCAGGAATGAAGAAGTCCATGAATTATAATGGAATTGAGTTCTTCACGTTTGGAGAAGACAATAAGCTCAAAGTATTCCCACCGAATACCTATAAGTTTAAGCCAAAAACCCACATAACATTAGATGAAGTCCAAGAATGCATTTTAGATAATTTCTGGTATCAATACAATAATAAGAGGGAAGAAAAAGGCTATATGCTATCAATATTAAACAGTCTTGCTGAATATTTCCATCTAATGAATGA--TAT-AATGCCAACATCAGAAAATAATGAAGTGATACCGCAAAAACCCATATATGTTGTTTTTGACGGAAAGCTTCCTGGAGTGTACATATCTTTTGAAGAGATAGTAGCCCAAAAAATAGATGCAAAATTAATGGGTGGATTGTCATGGAAAAAATATATAGATTTTGATGAAGCTTTAACTCAGGCTAGAAAAATATTAGGAATAAATTATTATCTAGAGCCTGCTGCAAAAGAATATATTCAAAAATGCAAAAAAGCTAAAGGAAAGAAGACTTCAGAAATACCCAT-TAAGATGACTATAAAAGAAGAAGGGTTTTTTAAAAAACCCACATACAAGGAATGCTTAACAAAAGGAGTGGATCCATTAGAT-------ATATTGATTGGAAGATAATAGAAAAATTTGAAGAAGCCTCCCCACAGTTAAAGAAGGAATTGAAGGAAGAAATACTTAAAGAATTAAAACAAGAAATGGATCAGAAATTTGAGCAAATAAAAAAGGCAATAGATGAGAAATTAGAAGTTTCTTTTTCTGATTTGGACACAATGGATCTTGGTGGCCATGGGCAACCAGAT
>chr08:11201781-11204621R
GAAAAATGCTATTGAGTGTAAAATTAATATAATCAACCCAGAATATATCATTAAGACTAGCCCAATAGAGGCAACTCCGAAAGACATAGAAGAATTTAAAATGCATATAGAAGAACTGTTGAAACTAGGAGCCATAAGAGAGAGCAGAAGTCCACACAGGTCTGCAGCATTCATAGTAAGAAATCATGCAGAAGAAGTTAGAGGTAAATCTAGGATGGTCATAAATTATAAAAGACTAAATGATAATACTATAGAAGATGCCTATAATATTCCAAATAAGCAAGAATGGATTAATAGAATACAAGGTAGTAAATATTTCTCAAAATTTGACTTGAAAGCTGGATTCTGGCAAATAAAGATGGCAGAAGAATCTATAGAATGGACTGCATTTACATGTCCTCAAGGACATTATGAATGGCTTGTTATGCCATTAGGATTAAAAAATGCACCAGCAATTTTCCAAAGGAAAATGCAGAATATATTTAACGAAAACCAAGAATTCATATTAGTCCACATAGATGACCTGTTAGTCTTCTCAAGGACTTACAAAGAACATATTGCTCATCTTGAAATATTTTTTAGAAAGGTGGAACAAAATGGGTTAATATTATCCAAAAAGAAAATGGAAATATGCAAAGAAAAAATTAATTTCCTTGGACATGAAATAGGAGAGGGCAAAATTCATTTGCAAGAACATATTGCTAAGAAAATTTTAGAATTTCCTGATGCTATGAATGATAAAAAGAAATTACAGCAATTCTTAGGGCTTGTAAATTATGCTAGAAATCACATCAATAATTTAGCAAAGTTAGCAGGACCGTTATATGCTAAATTAAGAAAAAATGGTCAGAGATATTTTAATTCTGAAGACATCAAATTAGTAAGATTAATAAAAGAGAGGGTGAAAGAATTAAAACCTCTAGAATTACCATTAGAAGAGAGTTACTTTATTATTGAAACTGATGCATCGCAGCTTGGTTGGGGTGCTGTATTAAAACAAAGGCCTACTAAATATTCATCTAAGTCAGAAGAAAAAGTTTGTAGGTATGCTTCTGGAAGCTATAAATTAAAAACCGTAGGCAATACAGATAGAGAAATACTTGCAATAATCAATGCGATAAATGCCTTTAGGTTATATTTAGGGTTCAAAGAATTTACGGTTAGAACAGATTGCGAAGCTATATGTAGATATTATAATCAGCTTAATAGCAAGAAGAGTTCCACTAGGAGGTGGATTTTATTTGAAGATATCATTACTGGCAACGGATATAAAGTTATATTTGAACATATTAAGGGAAAAGATAATCATTTACCTGATCTACTCTCGCGATCGCCTATTTTGCAGGAATGAAGAAGTCCATGAATTATAATGGAATTGAGTTCTTCACGTTTGGAGAAGACAATAAGCTCAAAGTATTCCCACCGAATACCTATAAGTTTAAGCCAAAAACCCACATAATATTAGATGAAGTCCAAGAATGCATTTTAGATAATTTCTGGTATCAATACAATAATAAGAGGGAAGAAAAAGGCTATATGCTATCAATATTAAACAGTCTTGCTGAATATTTCCATCTAATGAATGA--TAT-AATGCCAACATCAGAAAATAATGAAGTGATACCGCAAAAACCCATATATGTTGTTTTTGACGGAAAGCTTCCTGGAGTGTACATATCTTTTGAAGAGATAGTAGCCCAAAAAATAGATGCAAAATTAATGGGTGGATTGTCATGGAAAAAATATATAGATTTTGATGAAGCTTTAACTCAGGCTAGAAAAATATTAGGAATAAATTATTATCTAGAGCCTGCTGCAAAAGAATATATTCAAAAATGCAAAAAAGCTAAAGGAAAGAAGACTTCAGAAATACCCAT-TAAGATGACTATAAAAGAAGAAGGGTTTTTTAAAAAACCCACATACAAGGAATGCTTAACAAAAGGAGTGGATCCATTAGATGGGGAATATATTGATTGGAAGATAATAGAAAAATTTGAAGAAGCCTCCCCACAGTTAAAGAAGGAATTGAAGGAAGAAATACTTAAAGAATTAAAACAAGAAATGGATCAGAAATTTGAGCAAATAAAAAAGGCAATAGATGAGAAATTAGAAGTTTCTTTTTCTGATTTGGACACAATGGATCTTGGTGGCCATGGGCAACCAGAT
>chr08:11168412-11171224F
GAAAAATGCTATTGAGTGTAAAATTAATATAATCAACCCAGAATATATCATTAAGACTAGCCCAATAGAGGCAACTCCGAAAGACATAGAAGAATTTAAAATGCATATAGAAGAACTGTTGAAACTAGGAGCCATAAGAGAGAGCAGAAGTCCACACAGGTCTGCAGCATTCATAGTAAGAAATCATGCAGAAGAAGTTAGAGGTAAATCTAGGATGGTCATAAATTATAAAAGACTAAATGATAATACTATAGAAGATGCCTATAATATTCCAAATAAACAAGAATGGATTAATAGAATACAAGGTAGTAAATATTTCTCAAAATTTGACTTGAAAGCTGGATTCTGGCAAATAAAGATGGCAGAAGAATCTATAGAATGGACTGCATTTACATGTCCTCAAGGACATTATGAATGGCTTGTTATGCCATTAGGATTAAAAAATGCACCAGCAATTTTCCAAAGGAAAATGCAGAATATATTTAACGAAAACCAAGAATTCATATTAGTCTACATAGATGACCTGTTAGTCTTCTCAAGGACTTACAAAGAACATATTGCTCATCTTGAAATATTTTTTAGAAAGGTGGAACAAAATGGGTTAATATTATCCAAAAAGAAAATGGAAATATGCAAAGAAAAAATTAATTTCCTTGGACATGAAATAGGAGAGGGCAAAATTCATTTGCAAGAACATATTGCTAAGAAAATTTTAGAATTTCCTGATGCTATGAATGATAAAAAGAAATTACAGCAATTCTTAGGGCTTGTAAATTATGCTAGAAATCACATCAATAATTTAGCAAAGTTAGCAGGACCGTTATATGCTAAATTAAGAAAAAATGGTCAGAGATATTTTAATTCTGAAGACATCAAATTAGTAAGATTAATAAAAGAGAGGGTGAAAGAATTAAAACCTCTAGAATTACCATTAGAAGAGAGTTACTTTATTATTGAAACTGATGCATCGCAGCTTGGTTGGGGTGCTGTATTAAAACAAAGGCCTACTAAATATTCATCTAAGTCAGAAGAAAAAGTTTGTAGGTATGCTTCTGGAAGCTATAAATTAAAAACCGTAGGCAATACAGATAGAGAAATACTTGCAATAATCAATGCGATAAATGCCTTTAGGTTATATTTAGGATTCAAAGAATTTACGGTTAGAACAGATTGCGAAGCTATATGTAGATATTATAATCAGCTTAATAGCAAGAAGAGTTCCACTAGGAGGTGGATTTTATTTGAAGATATCATTACTGGCAACGGATATAAAGTTATATTTGAACATATTAAGGGAAAAGATAATCATTTACCTGATCTACTCTCGCGATCGCCTATTTTGCAGGAATGAAGAAGTCCATGAATTATAATGGAATTGAGTTCTTCACGTTTGGAGAAGACAATAAGCTCAAAGTATTCCCACCGAATACCTATAAGTTTAAGCCAAAAACCCACATAATATTAGATGAAGTCCAAGAATGCATTTTAGATAATTTCTGGTATCAATACAATAATAAGAGGGAAGAAAAAGGCTATATGCTATCAATATTAAACAGTCTTGCTGAATATTTCCATCTAATGAATGA--TAT-AATGCCAACATCAGAAAATAATGAAGTGATACCGCAAAAACCCATATATGTTGTTTTTGACGGAAAGCTTCCTGGAGTGTACATATCTTTTGAAGAGATAGTAGCCCAAAAAATAGATGCAAAATTAATGGGTGGATTGTCATGGAAAAAATATATAGATTTTGATGAAGCTTTAACTCAGGCTAGAAAAATATTAGGAATAAATTATTATCTAGAGCCTGCTGCAAAAGAATATATTCAAAAATGCAAAAAAGCTAAAGGAAAGAAGACTTCAGAAATACCCAT-TAAGATGACTATAAAAGAAGAAGGGTTTTTTAAAAAACCCACATACAAGGAATGCTTAACAAAAGGAGTGGATCCATTAGATGGGGAATATATTGATTGGAAGATAATAGAAAAATTTGAAGAAGCCTCCCCACAGTTAAAGAAGGAATTGAAGGAAGAAATACTTAAAGAATTAAAACAAGAAATGGATCAGAAATTTGAGCAAATAAAAAAGGCAATAGATGAGAAATTAGAAGTTTCTCTTTCTGATTTGGACACAAT----------------------------
>chr08:11243780-11246466F
GAAAAATGCTATTGAGTGTAAAATTAATATAATCAACCCAGAATATATCATTAAGACTAGCCCAATAGAGGCAACTCCGAAAGACATAGAAGAATTTAAAATGCATATAGAAGAACTGTTGAAACTAGGAGCCATAAGAGAGAGCAGAAGTCCACACAGGTCTGCAGCATTCATAGTAAGAAATCATGCAGAAGAAGTTAGAGGTAAATCTAGGATGGTCATAAATTATAAAAGACTAAATGATAATACTATAGAAGATGCCTATAATATTCCAAATAAGCAAGAATGGATTAATAGAATACAAGGTAGTAAATATTTCTCAAAATTTGACTTGAAAGCTGGATTCTGGCAAATAAAGATGGCAGAAGAATCTATAGAATGGACTGCATTTACATGTCCTCAAGGACATTATGAATGGCTTGTTATGCCATTAGGATTAAAAAATGCACCAGCAATTTTCCAAAGGAAAATGCAGAATATATTTAACGAAAACCAAGAATTCATATTAGTCCACATAGATGACCTGTTAGTCTTCTCAAGGACTTACAAAGAACATATTGCTCATCTTGAAATATTTTTTAGAAAGGTGGAACAAAATGGGTTAATATTATCCAAAAAGAAAATGGAAATATGCAAAGAAAAAATTAATTTCCTTGGACATGAAATAGGAGAGGGCAAAATTCATTTGCAAGAACATATTGCTAAGAAAATTTTAGAATTTCCTGATGCTATGAATGATAAAAAGAAATTACAGCAATTCTTAGGGCTTGTAAATTATGCTAGAAATCACATCAATAATTTAGCAAAGTTAGCAGGACCGTTATATGCTAAATTAAGAAAAAATGGTCAGAGATATTTTAATTCTGAAGACATCAAATTAGTAAGATTAATAAAAGAGAGGGTGAAAGAATTAAAACCTCTAGAATTACCATTAGAAGAGAGTTACTTTATTATTGAAACTGATGCATCGCAGCTTGGTTGGGGTGCTGTATTAAAACAAAGGCCTACTAAATATTCATCTAAGTCAGAAGAAAAAGTTTGTAGGTATGCTTCTGGAAGCTATAAATTAAAAACCGTAGGCAATACAGATAGAGAAATACTTGCAATAATCAATGCGATAAATGCCTTTAGGTTATATTTAGGGTTCAAAGAATTTACGGTTAGAACAGATTGCGAAGCTATATGTAGATATTATAATCAGCTTAATAGCAAGAAGAGTTCCACTAGGAGGTGGATTTTATTTGAAGATATCATTACTGGCAACGGATATAAAGTTATATTTGAACATATTAAGGGAAAAGATAATCATTTACCTGATCTACTCTCGCGATCGCCTATTTTGCAGGAATGAAGAAGTCCATGAATTATAATGGAATTGAGTTCTTCACGTTTGGAGAAGACAATAAGCTCAAAGTATTCCCACCGAATACCTATAAGTTTAAGCCAAAAACCCACATAATATTAGATGAAGTCCAAGAATGCATTTTAGATAATTTCTGGTATCAATACAATAATAAGAGGGAAGAAAAAGGCTATATGCTATCAATATTAAACAGTCTTGCTGAATATTTCCATCTAATGAATGA--TAT-AATGCCAACATCAGAAAATAATGAAGTGATACCGCAAAAACCCATATATGTTGTTTTTGACGGAAAGCTTCCTGGAGTGTACATATCTTTTGAAGAGATAGTAGCCCAAAAAATAGATGCAAAATTAATGGGTGGATTGTCATGGAAAAAATATATAGATTTTGATGAAGCTTTAACTCAGGCTAGAAAAATATTAGGAATAAATTATTATCTAGAGCCTGCTGCAAAAGAATATATTCAAAAATGCAAAAAAGCTAAAGGAAAGAAGACTTCAGAAATACCCAT-TAAGATGACTATAAAAGAAGAAGGGTTTTTTAAAAAACCCACATACAAGGAATGCTTAACAAAAGGAGTGGATCCATTAGATGGGGAATATATTGATTGGAAGATAATAGAAAAATTTGAAGAAGCCTCCCCACAGTTAAAGAAGGAATTGAAGGAAGAAATACTTAAAGAATTAAAACAAGAAATGGATCAGAAATTTGAGCAAATAAAAAAGGCAATAGATGAGAAATTAGAAGTTTCTCTTTCTGATTTGGACACAATGGATCTTGGTGGCCATGGGCAACCAGAT

#d3_raw_RTRH
>chr01:5195123-5198055F
GTGAGAGGTAAATATAGGATGGTCATCAATTACAAGAGGTTAAGTGATAATACATTTGAAGATGCTTATAACATTCCTAATAAGCAAGAATGGATCAATAGAA-------TAGTAGACATTTCTCGAAATTTGACTTAAAAGCATGATTTTGGCAAGTAAAGATGGCAGAAGAATCCATAGAGTGAACTGCATTTACCTGTCCTCAGGGACATTATGAATGGCTTGTGAAGCCACTAGGCCTAAAAAATGCACCTGCCATATTCCAAAGAAAAATGCAAAATATATTTAATGACAACCAAGAATTTATATTAGTCTACATAGATGACTTATTAGTCTTTTCAAAAACTTACAAATAGCATATTGCTCATCTAGAAATATTTTTTAGAAAGGTGGAACAAAATGGGTTAATCTTATCCAAAAAGAAAATGGAAATATGCCAGGAGAAAATCAGTTTCCTTGGTCATGAAATAGGAGAAGGCAAAATACACCTACAAGAACATATTGCTAAGAAATTTTTACAATTTCCTGATGCTATGAATGATAAAAAGGAATTACAACAATTCTTAGGAATTGTAAATTATGCTAGAAACCACATTCAAAATTTAGCAAAGTTAGCAGGACCATTATATGCTATATTAAGAAAAAATGGTCAGAGATATTTTAATTCTAAAGACATTAAATTAGTAAGGTTAATAAAAGAAAAGGTGAAAGAACTAAAACCTCTAGAATTACCTTTAGAAGAAAACTATTTTATTATTGAAACAGATGCATCGCAGCAGGGTTGG-TTCCTGTATTAAAACAAAGACCTGCTAAATACTCATCTAAATCAGAGGAAAAGATATATAGGTATGCCTCTGGAAG--------------------ACAATACAGATCGAGAAATCCTAGAAATAATCAACGCGATAAATGCTTTTAGGTTATATCTAGGGTTTAAAGAGTTTACGGTTAGAACGGACTGTGAGGTGATACGTAGATATTATAATCAGCTTAATAGCAAGAAGAATTCTACTAGGAGGTGGATCTTATTTGAACAAATCATTACTGGAAATGACTATAAAGTTGTATTTGAGCATATTAAGGGGAAAGATAACAATTTGCCTGATCTACTTTCTCGTTTACCTATTTTGCAGGTATGA
>chr09:1110854-1113697R
GTTAGAGGAAAATCTAGGATGGTCATAAATTATAAAAGGCTAAATGATAATACTATAGAAGATGCCTATAATATCCCAAATAAGCAAGAATGGATTAATAGGATACAAGGTAGCAAATATTTCTCGAAATTTGACTTAAAAGCTGGGTTTTGGCAAGTAAAAATGGCAGAAGAGTCTATAGAATGGACTGCATTCACATGTCCCCAGGGACACTATGAATGGCTAGTAATGCCACTAGGATTAAAAAATGCACCTGCCCTATTTCAAAGAAAAATGCAAAACATTTTTAACGATAATCAAGAATTTGTGTTAGTATATATAGATGACTTGTTAATATTTTCAAAAACTTATAAGCATCATATTGCTCACCTAGAATTATTTTTTAGAAAGGTTGAGCAAAATGGTTTAATCCTATCAAAAAAGAAGATGGAGATATGCAAAGAAAAAGTTAACTTCCTTGGACATGAAATAGGAGAAGGCAAAATTCATTTGCAAGAACATATTGCTAAGAAAATTTTACAATTTCCTGATGCTATGAATGACAAAAAGAAATTACAGCAATTCCTAGGACTTGTAAATTATGCTAGAAATCACATCAACAATTTAGCAAAGCTAGCAGGACCTTTATATGCTAAATTAAGAAAAAATGGTCAGAAATATTTTAATTCTGAAGACATTAAATTAGTAAGATTAATAAAAGAAAAAGTGAAAGAACTAAAACCTCTAGAATTACCATTAGAAGAAAGTTACTTTATCATTGAAACCGATGCATCACAACAAGGTTGGGGTGCTATATTAAAGCAAAGACCTACTAAATTTTCCGCTAAATCAGAAGAAAAAATATGTAGGTATGCTTCTGGAAGTTATAAATTAAAAACTGTCAATAATACAGATAGAGAGATCATGGCAATTATCAATGCAATTAATGCCTTTAGGTTATACCTAGGGTTTAAAGAATTCACGGTTAGAACTGATTGTGAAGCCATCTGTAGATATTATAACCAGCTTAATAGCAAGAAAAGCTCAACTAGAAGATGGATTTTATTTGAAGATATTATTACAGGAAATGGTTATAGAGTTATATTTGAACATATTAAGGGGAAAGATAATAGTTTACCTGACATGCTTTCTCGTTTAACCATATTTCAGGTATGA
>chr06:12626338-12629181F
GTTAGAGGTAAATCTAGGATGGTCATAAATTATAAAAGGCTAAATGATAATACTATAGAAGATGCCTATAATATCCCAAATAAGCAAGAATGGATTAATAGGATACAAGGTAGCAAATATTTCTCGAAATTTGACTTAAAAGCTGGATTTTGGCAAGTAAAAATGGCAGAAGAGTCTATAGAATGGATTGCATTCACCTGTCCCCAGGGACACTATGAATGGCTAGTGATGCCACTAGGATTAAAAAATGCACCTGCCCTATTTCAAAGAAAAATGCAAAACATTTTTAACGATAATCAAGAATTTGTGTTAGTATATATAGATGACTTGTTAATATTTTCAAAAACTTATAAGGATCATATTGCTCACCTAGAATTATTTTTTAGAAAGGTTGAGCAAAATGGTTTAATCCTATCAAAAAAGAAGATGGAGATATGCAAAGAAAAAGTTAACTTCCTTGGACATGAAATAGGAGAAGGCAAAATTCATTTGCAAGAACATATTGCTAAGAAAATTTTACAATTTCCTGATGCTATGAACGACAAAAAGAAATTACAGCAATTCCTAGGACTTGTAAATTATGCTAGAAATCACATCAACAATTTAGCAAAGCTAGCAGGACCTTTATACGCTAAATTAAGAAAAAATGGTCAGAAATATTTTAATTCTGAAGACATTAAATTAGTAAGATTAATAAAAGAAAAAGTGAAAGAACTAAAACCTCTAGAATTACCATTAGAAGAAAGTTATTTTATCATTGAAACCGATGCATCACAACAAGGTTGGGGTGCTATATTAAAGCAAAGACCTACTAAATTTTCCGCTAAATCAGAAGAAAAAATATGTAGGTATGCTTCTGGAAGTTATAAATTAAAAACTGTCAATAATACAGATAGAGAGATCATGGCAATTATCAATGCAATCAATGCCTTTAGGTTATACCTAGGGTTTAAAGAATTCACGGTTAGAACCGATTGTGAAGCCATCTGTAGATACTATAACCAGCTTAATAGCAAGAAAAGCTCAACTAGAAGATGGATTTTATTTGAAGATATTATTACAGGAAATGGTTATAGAGTTATATTTGAACATATTAAGGGGAAAGATAATAGTTTACCTGACATGCTTTCTCGTTTACCCATATTTCAGGTATGA
>chr11:9616272-9619115F
GTTAGAGGTAAATCTAGGATGGTCATAAATTATAAAAGGCTAAATGATAATACTATAGAAGATGCCTATAATATCCCAAATAAGCAAGAATGGATTAATAGGATACAAGGTAGCAAATATTTCTCGAAATTTGACTTAAAAGCTGGGTTTTGGCAAGTAAAAATGGCAGAAGAGTCTATAGAATGGACTGCATTCACCTGTCCCCAGGGACACTAGGAATGGCTAGTAATGCCACTAGGATTAAAAAATGCACCTGCCCTATTTCAAAGAAAAATGCAAAACATTTTTAACGATAATCAAGAATTTGTGTTAGTATATATAGATGACTTGTTAATATTTTCAAAAACTTATAAGGATCATATTGCTCACCTAGAATTATTTTTTAGAAAGGTTGAGCAAAATGGTTTAATCCTATCAAAAAAGAAGATGGAGATATGCAAAGAAAAAGTTAACTTCCTTGGACATGAAATAGGAGAAGGCAAAATTCATTTGCAAGAACATATTGCTAAGAAAATTTTACAATTTCCTGATGCTATGAATGACAAAAAGAAATTACAGCAATTCCTAGGACTTGTAAATTATGCTAGAAATCACATCAACAATTTAGCAAAGCTAGCAGGACCTTTATACGCTAAATTAAGAAAAAATGGTCAGAAATATTTTAATTCTGAAGACATTAAATTAGTAAGATTAATAAAAGAAAAAGTGAAAGAACTAAAACCTCTAGAATTACCATTAGAAGAAAGTTACTTTATCATTGAAACCGATGCATCACAACAAGGTTGGGGTGCTATATTAAAGCAAAGACCTACTAAATTTTCCGCTAAATCAGAAGAAAAAATATGTAGGTATGCTTCTGGAAGTTATAAATTAAAAACTGTCAATAATACAGATAGAGAGATTATGGCAATTATCAATGCAATTAATGCCTTTAGGTTATACCTAGGGTTTAAAGAATTCACGGTTAGAACTGATTGTGAAGCCATCTGTAGATATTATAACCAGCTTAATAGCAAGAAAAGCTCAACTAGAAGATGGATTTTATTTGAAGATATTATTACAGGAAATGGTTATAGAGTTATATTTGAACATATTAAGGGGAAAGATAATAGTTTACCTGACATGCTTTCTCGTTTAACCATATTTCAGGTATGA
>chr12:4595766-4598609F
GTTAGAGGTAAATCTAGGATGGTCATAAATTATAAAAGGCTAAATGATAATACTATAGAAGATGCCTATAATATCCCAAATAAGCAAGAATGGATTAATAGGATACAAGGTAGCAAATATTTCTCGAAATTTGACTTAAAAGCTGGGTTTTGGCAAGTAAAAATGGCAGAAGAGTCTATAGAATGGACTGCATTCACCTGTCCCCAGGGACACTATGAATGGCTAGTGATGCCACTAGGATTAAAAAATGCACCTGCCCTATTTCAAAGAAAAATGCAAAACATTTTTAACGATAATCAAGAATTTGTGTTAGTATATATAGATGACTTGTTAATATTTTCAAAAACTTATAAGGATCATATTGCTCACCTAGAATTATTTTTTAGAAAGGTTGAGCAAAATGGTTTAATCCTATCAAAAAAGAAGATGGAAATATGCAAAGAAAAAGTTAACTTCCTTGGACATGAAATAGGAGAAGGCAAAATTCATTTGCAAGAACATATTGCTAAGAAAATTTTACAATTTCCTGATGCTATGAATGACAAAAAGAAATTACAGCAATTCCTAGGACTTGTAAATTATGCTAGAAATCACATCAACAATTTAGCAAAGCTAGCAGGACCTTTATACGCTAAATTAAGAAAAAATGGTCAGAAATATTTTAATTCTGAAGACATTAAATTAGTAAGATTAATAAAAGAAAAAGTGAAAGAACTAAAACCTCTAGAATTACCATTAGAAGAAAGTTACTTTATCATTGAAACCGATGCATCACAACAAGGTTGGGGTGCTATATTAAAGCAAAGACCTACTAAATTTTCCGCTAAATCAGAAGAAAAAATATGTAGGTATGCTTCTGGAAGTTATAAATTAAAAACTGTCAATAATACAGATAGAGAGATCATGGCAATTATCAATGCAATTAATGCCTTTAGGTTATACCTAGGGTTTAAAGAATTCACGGTTAGAACCGATTGTGAAGCCATCTGTAGATACTATAACCAGCTTAATAGCAAGAAAAGCTCAACTAGAAGATGGATTTTATTTGAAGATATTATTACAGGAAATGGTTATAGAGTTATATTTGAACATATTAAGGGGAAAGATAATAGTTTACCTGACATGCTTTCTCGTTTACCCTTATTTCAGGTATGA
>chr08:20179762-20182584F
GTTAGAGGTAAATCTAGGATGGTCATAAATTATAAAAAGCTAAATGATAATACTATAGAAGATGCCTATAATATCCCAAATAAGCAAGAATGGATTAATAGGATACAAGGTAGCAAATATTTCTCGAAATTTGACTTAAAAGCTGGATTTTGGCAAGTAAAAATGGCAGAAGAGTCTATAGAATGGACTGCAATCACCTGTTCCCAGGGACACTATGAATGGCTAGTGATGCCACTAGGATTAAAAAACGCACCTGCCCTATTTCAAAGAAAAATGCAAAACATTTTTAACGATAATCAAGAATTTGTGTTAGTATATATAGATGACTTGTTAATATTTTCAAAAACTTATAAGGATCATATTGCTCACCTAGAATTATTTTTTAGAAAGGTTGAGCAAAATGGTTTAATCCTATCAAAAAAGAAGATGGAGATATGCAAAGAAAAAGTTAACTTCCTTGGACATGAAATAGGAGAAGGCAAAATTCATTTGGAAGAACATATTGCTAAGAAAATTTTACAATTTCCTGATGCTATGAATGACAAAAAGAAATTACAGCAATTCCTAGGACTTGTAAATTATGCTAGAAATCACATCAACAATTTAGCAAAGCTAGCAGGACCTTTATACGCTAAATTAAGAAAAAATGGTCAGAAATATTTTAATTCTGAAGACATTAAATTAGTAAGATTAATAAAAGAAAAAGTGAAAGAACTAAAACCTCTAGAATTACCATTAGAAGAAAGTTACTTCATCATTGAAACCGATGCATCACAACAAGGTTGGGGTGCTATATTAAAGCAAAGACCTACTAAATTTTCCGCTAAATCAGAAGAAAAAATATGTAGGTATGCTTCTGGAAGTTATAAATTAAAAACTGTCAATAATACAGATAGAGAGATCATGGCAATTATCAATGCAATCAATGCCTTTAGGTTATACCTAGGGTTTAAAGAATTCACGGTTAAAACCGATTGTGAAGCCATCTGTAGATACTATAACCAGCTTAATAGCAAGAAAAGCTCAACTAGAAGATGGATTTTATTTGAAGATATTATTACAGGAAATGGTTATAGAGTTATATTTGAACATATTAAGGGGAAAGATAATAGTTTACCTGACATGCTTTCTCGTTTACCCATATTTCAGGTATGA
>chr08:11158391-11161228R
GTTAGAGGTAAATCTAGGATGGTCATAAATTATAAAAGGCTAAATGATAATACTATAGAAGATGCCTATAATATCCCAAATAAGCAAGAATGGATTAATAGGATACAAGGTAGCAAATATTTCTCGAAATTTGACTTAAAAGCTGGGTTTTGGCAAGTAAAAATGGCAGAAGAGTCTATAGAATGGACTGCATTCACCTGTCCCCAGGGACACTATGAATGGCTAGTAATGCCACTAGGATTAAAAAATGCACCTGCCCTATTTCAAAGAAAAATGCAAAACATTTTTAACGATAATCAAGAATTTGTGTTAGTATATATAGATGACTTGTTAATATTTTCAAAAACTTATAAGGATCATATTGCTCACCTAGAATTATTTTTTAGAAAGGTTGAGCAAAATGGTTTAATCCTATCAAAAAAGAAGATGGAGATATGCAAAGAAAAAGTTAACTTCCTTGGACATGAAATAGGAGAAGGCAAAATTCATTTGCAAGAACATATTGCTAAGAAAATTTTACAATTTCCTGATGCTATGAATGACAAAAAGAAATTACAGCAATTCCTAGGACTTGTAAATTATGCTAGAAATCACATCAACAATTTAGCAAAGCTAGCAAGACCTTTATACGCTAAATTAAGAAAAAATGGTCAGAAATATTTTAATTCTGAAGACATTAAATTAGTAAGATTAATAAAAGAAAAAGTGAAAGAACTAAAACCTCTAGAATTACCATTAGAAGAAAGTTACTTTATCATTGAAACCGATGCATCACAACAAGGTTGGGGTGCTATATTAAAGCAAAGACCTACTAAATTTTCCGCTAAATCAGAAGAAAAAATATGTAGGTATGCTTCTGGAAGTTATAAATTAAAAACTGTCAATAATACAGATAGAGAGATCATGGCAATTATCAATGCAATTAATGCCTTTAGGTTATACCTAGGGTTTAAAGAATTCACGGTTAGAACTGATTGTGAAGCCATCTGTAGATATTATAACCAGCTTAATAGCAAGAAAAGCTCAACTAGAAGATGGATTTTATTTGAAGATATTATTACAGGAAATGGTTATAGAGTTATATTTGAACATATTAAGGGGAAAGATAATAGTTTACCTGACATGCTTTCTCGTTTAACCATATTTCAGGTATGA
>chr07:17892265-17895108R
GTTAGAGGTAAATCTAGGATGGTCATAAATTATAAAAGGCTAAATGATAATACTATAGAAGATGCCTATAATATCCCAAATAAGCAAGAATGGATTAATAGGATACAAGGTAGCAAATATTTCTCGAAATTTGACTTAAAAGCTGGGTTTTGGCAAGTAAAAATGGCAGAAGAGTCTATAGAATGGACTGCATTCACCTGTCCCCAGGGACACTATGAATGGCTAGTGATGCCACTAGGATTAAAAAATGCACCTGCCCTATTTCAAAGAAAAATGCAAAACATTTTTAACGATAATCAAGAATTTGTGTTAGTATATATAGATGACTTGTTAATATTTTCAAAAACTTATAAGGATCATATTGCTCACCTAGAATTATTTTTTAGAAAGGTTGAGCAAAATGGTTTAATCCTATCAAAAAAGAAGATGGAAATATGCAAAGAAAAAGTTAACTTCCTTGGACATGAAATAGGAGAAGGCAAAATTCATTTGCAAGAACATATTGCTAAGAAAATTTTACAATTTCCTGATGCTATGAATGACAAAAAGAAATTACAGCAATTCCTAGGACTTGTAAATTATGCTAGAAATCACATCAACAATTTAGCAAAGCTAGCAGGACCTTTATACGCTAAATTAAGAAAAAATGGTCAGAAATATTTTAATTCTGAAGACATTAAATTAGTAAGATTAATAAAAGAAAAAGTGAAAGAACTAAAACCTCTAGAATTACCATTAGAAGAAAGTTACTTTATCATTGAAACCGATGCATCACAACAAGGTTGGGGTGCTATATTAAAGCAAAGACCTACTAAATTTTCCGCTAAATCAGAAGAAAAAATATGTAGGTATGCTTCTGGAAGTTATAAATTAAAAACTGTCAATAATACAGATAGAGAGATCATGGCAATTATCAATGCAATTAATGCCTTTAGGTTATACCTAGGGTTTAAAGAATTCACGGTTAGAACCGATTGTGAAGCCATCTGTAGATACTATAACCAGCTTAATAGCAAGAAAAGCTCAACTAGAAGATGGATTTTATTTGAAGACATTATTACAGGAAATGGTTATAGAGTTATATTTGAACATATTAAGGGGAAAGATAATAGTTTACCTGACATGCTTTCTCGTTTACCCATATTTCAGGTATGA
>chr10:21934380-21937223R
GTTAGAGGTAAATCTAGGATGGTCATAAATTATAAAAGGCTAAATGATAATACTATAGAAGATGCCTATAATATCCCAAATAAGCAAGAATGGATTAATAGGATACAAGGTAGCAAATATTTCTCGAAATTTGACTTAAAAGCTGGGTTTTGGCAAGTAAAAATGGCAGAAGAGTCTATAGAATGGACTGCATTCACCTGTCCCCAGGGACACTATGAATGGCTAGTAATGCCACTAGGATTAAAAAATGCACCTGCCCTATTTCAAAGAAAAATGCAAAACATTTTTAACGATAATCAAGAATTTGTGTTAGTATATATAGATGACTTGTTAATATTTTCAAAAACTTATAAGGATCATATTGCTCACCTAGAATTATTTTTTAGAAAGGTTGAGCAAAATGGTTTAATCCTATCAAAAAAGAAGATGGAGATATGCAAAGAAAAAGTTAACTTCCTTGGACATGAAATAGGAGAAGGCAAAATTCATTTGCAAGAACATATTGCTAAGAAAATTTTACAATTTCCTGATGCTATGAATGACAAAAAGAAATTACAGCAATTCCTAGGACTTGTAAATTATGCTAGAAATCACATCAACAATTTAGCAAAGCTAGCAGGACCTTTATACGCTAAATTAAGAAAAAATGGTCAGAAATATTTTAATTCTGAAGACATTAAATTAGTAAGATTAATAAAAGAAAAAGTGAAAGAACTAAAACCTCTAGAATTACCATTAGAAGAAAGTTACTTTATCATTGAAACCGATGCATCACAACAAGGTTGGGGTGCTATATTAAAGCAAAGACCTACTAAATTTTCCGCTAAATCAGAAGAAAAAATATGTAGGTATGCTTCTGGAAGTTATAAATTAAAAACTGTCAATAATACAGATAGAGAGATCATGGCAATTATCAATGCAATTAATGCCTTTAGGTTATACCTAGGATTTAAAGAATTCACGGTTAGAACTGATTGTGAAGCCATCTGTAGATATTATAACCAGCTTAATAGCAAGAAAAGCTCAACTAGAAGATGGATTTTATTTGAAGATATTATTACAGGAAATGGTTATAGAGTTATATTTGAACATATTAAGGGGAAAGATAATAGTTTACCTGACATGCTTTCTCGTTTAACCATATTTCAGGTATGA
>chr02:8789249-8792092F
GTTATAGGTAAATCTAGGATGGTCATAAATTATAAAAGGCTAAATGATAATACTATAGAAGATGCCTATAATATCCCAAATAAGCAAGAATGGATTAATAGGATACAAGGTAGCAAATATTTCTCGAAATTTGACTTAAAAGCTGGGTTTTGGCAAGTAAAAATGGCAGAAGAGTCTATAGAATGGACTGCATTCACCTGTCCCCAGGGACACTATGAATGGCTAGTAATGCCACTAGGATTAAAAAATGCACCTGCCCTATTTCAAAGAAAAATGCAAAACATTTTTAACGATAATCAAGAATTTGTGTTAGTATATATAGATGACTTGTTAATATTTTCAAAAACTTATAAGGATCATATTGCTCACCTAGAATTATTTTTTAGAAAGGTTGAGCAAAATGGTTTAATCCTATCAAAAAAGAAGATGGAGATATGCAAAGAAAAAGTTAACTTCCTTGGACATGAAATAGGAGAAGGCAAAATTCATTTGCAAGAACATATTGCTAAGAAAATTTTACAATTTCCTGATGCTATGAATGACAAAAAGAAATTACAGCAATTCCTAGGACTTGTAAATTATGCTAGAAATCACATCAACAATTTAGCAAAGCTAGCAGGACCTTTATACGCTAAATTAAGAAAAAATGGTCAGAAATATTTTAATTCTGAAGACATTAAATTAGTAAGATTAATAAAAGAAAAAGTGAAAGAACTAAAACCTCTAGAATTACCATTAGAAGAAAGTTACTTTATCATTGAAACCGATGCATCACAACAAGGTTGGGGTGCTATATTAAAGCAAAGACCTACTAAATTTTCCGCTAAATCAGAAGAAAAAATATGTAGGTATGCTTCTGGAAGTTATAAATTAAAAACTGTCAATAATACAGATAGAGAGATCATGGCAATTATCAATGCAATTAATGCCTTTAGGTTATACCTAGGGTTTAAAGAATTCACGGTTAGAACTGATTGTGAAGCCATCTGTAGATATTATAACCAGCTTAATAGCAAGAAAAGCTCAACTAGAAGATGGATTTTATTTGAAGATATTATTACAGGAAATGGTTATAGAGTTATATTTGAACATATTAAGGGGAAAGATAATAGTTTACCTGACATGCTTTCTCGTTTAACCATATTTCAGGTATGA
>chr04:18355854-18358697F
GTTAGAGGTAAATCTAGGATGGTCATAAATTATAAAAGGCTAAATGATAATACTATAGAAGATGCCTATAATATCCCAAATAAGCAAGAATGGATTAATAGGATACAAGGTAGCAAATATTTCTTGAAATTTGACTTAAAAGCTGGATTTTGGCAAGTAAAAATGGCAGAAGAGTCTATAGAATGGACTGCATTCACCTGTCCCCAGGGACACTATGAATGGCTTGTGATGCCACTAGGATTAAAAAATGCACCTGCCCTATTTCAAAGAAAAATGCAAAACATTTTTAACGATAATCAAGAATTTGTGTTAGTATATATAGATGAGTTGTTAATATTTTCAAAAACTTATAAGGATCATATTGCTCACCTAGAATTATTTTTTAGAAAGGTTGAGCAAAATGGTTTAATCCTATCAAAAAAGAAGATGGAGAGATGCAAAGAAAAAATTAACTTCCTTGGACATAAAATAGGAGAAGGCAAAATTCATTTGCAAGAACATATTGCTAAGAAAATTTTACAATTTCCTGATGCTATGAATGATAAAAAGAAATTACAGCAATTCTTAGGACTTGTAAATTATGCTAGAAATCACATCAACAATTTAGCAAAGCTAGCAGGACCTTTATACGCTAAATTAAGAAAAAATGGTCAGAAATATTTTAATTCTGAAGACATTAAATTAGTGAGATTAATAAAAGAAAAAGTGAAAGAACTAAAACCTCTAGAATTACCATTAGATGAAAGTTACTTTATCATTGAAACCGATGCATCACAACAAGGTTGGGGTGCTATATTAAAGCAAAGACCTACTAAATTTTCCGCTAAATCAGAAGAAAAAATATGTAGGTATGCTTCTGGAAGTTATAAAGTAAAAACTGTCAATAATACAAATAGAGAGATCATGGCAATTATCAATGCAATCAATGCCTTTAGGTTATACCTAGGGTTTAAAGAATTCACGGTTAGAACCGATTGTGAAGCCATCTGTAGGTACTATAACCAGCTTAATAGCAAGAAAAGCTCAACTAGAAGATGGATTTTATTTGAAGACATTATTACAGGAAATGGTTATAGAGTTATATTTGAACATATTAAGGGGAAAGATAATAGTTTACCTGACATGCTTTCTCGTTTACCCATATTTCAGGTATGA
>chr12:25849300-25852251F
GTTAGAGGTAAATCTAGGATGGTCATAAATTATAAAAGGCTAAATGATAATACTATAGAAGATGCCTATAATATCCCAAATAAGCAAGAATGGATTAATAGGATACAAGGTAGCAAATATTTCTCGAAATTTGACTTAAAAACTGGGTTTTGGCAAGTAAAAATGGCAGAAGAGTCTATAGAATGGACTGCATTCACCTGTCCCCAGGGACACTATGAATGGCTAGTAATGCCACTAGGATTAAAAAATGCACCTGCCCTATTTCAAAGAAAAATGCAAAACATTTTTAACGATAATCAAGAATTTGTGTTAGTATATATAGATGACTTGTTAATATTTTCAAAAACTTATAAGGATCATATTGCTCACCTAGAATTATTTTTTAGAAAGGTTGAGCAAAATGGTTTAATCCTATCAAAAAAGAAGATGGAGATATACAAAGAAAAAGTTAACTTCCTTGGACATGAAATAGGAGAAGGCAAAATTCATTTGCAAGAACATATTGCTAAGAAAATTTTACAATTTCCTGATGCTATGAATGACAAAAAGAAATTACAGCAATTCCTAGGACTTGTAAATTATGCTAGAAATCACATCAACAATTTAGCAAAGCTAGCAGGACCTTTATATGCTAAATTAAGAAAAAATGGTCAGAAATATTTTAATTCTGAAGACATTAAATTAGTAAGATTAATAAAAGAAAAAGTGAAAGAACTAAAACCTCTAGAATTACCATTAGAAGAAAGTTACTTTATCATTGAAACCGATGCATCACAACAAGGTTGGGGTGCTATATTAAAGCAAAGACCTACTAAATTTTCCGCTAAATCAGAAGAAAAAATATGTAGGTATGCTTCTGGAAGTTATAAATTAAAAACTGTCAATAATACAGATAGAGAGATCATGGCAATTATCAATGCAATTAATGCCTTTAGGTTATACCTAGGGTTTAAAGAATTCACGGTTAGAACTGATTGTGAAGCCATCTGTAGATATTATAACCAGCTTAATAGCAAGAAAAGCTCAACTAGAAGATGGATTTTATTTGAAGATATTATTACAGGAAATGGTTATAGAGTTATATTTGAACATATTAAGGGGAAAGATAATAGTTTACCTGACATGCTTTCTCGTTTAACCATATTTCAGGTATGA
>chr10:14376059-14378456R
GTTAGAGGTAAATCTAGGATGGTCATAAATTATAAAAGGCTAAATGATAATACTATAGAAGATGCCTATAATATCCCAAATAAGCAAGAATGGATTAATAGGATACAAGGTAGCAAATATTTCTCGAAATTTGACTTAAAAGCTGGGTTTTGGCAAGTAAAAATGGCAGAAGAGTCTATAGAATGGACTGCATTCACCTGTCCCCAGGGACACTATGAATGGCTAGTAATGCCACTAGGATTAAAAAATGCACCTGCCCTATTTCAAAGAAAAATGCAAAACATTTTTAACGATAATCAAGAATTTGTGTTAGTATATATAGATGACTTGTTAATATTTTCAAAAACTTATAAGGATCATATTGCTCACCTAGAATTATTTTTTAGAAAGGTTGAGCAAAATGGTTTAATCCTATCAAAAAAGAAGATGGAGATATGCAAAGAAAAAGTTAACTTCCTTGGACATGAAATAGGAGAAGGCAAAATTCATTTGCAAGAACATATTGCTAAGAAAATTTTACAATTTCCTGATGCTATGAATGACAAAAAGAAATTACAGCAATTCCTAGGACTTGTAAATTATGCTAGAAATCACATCAACAATTTAGCAAAGCTAGCAGGACCTTTATACACTAAATTAAGAAAAAATGGTCAGAAATATTTTAATTCTGAAGACATTAAATTAGTAAGATTAATAAAAGAAAAAGTGAAAGAACTAAAACCTCTAGAATTACCATTAGAAGAAAGTTACTTTATCATTGAAACCGATGCATCACAACAAGGTTGGGGTGCTATATTAAAGCAAAGACCTACTAAATTTTCCGCTAAATCAGAAGAAAAAATATGTAGGTATGCTTCTGGAAGTTATAAATTAAAAACTGTCAATAATACAGATAGAGAGATCATGGCAATTATCAATGCAATTAATGCCTTTAGGTTATACCTAGGGTTTAAAGAATTCACGGTTAGAACTGATTGTGAAGCCATCTGTAGATATTATAACCAGCTTAATAGCAAGAAAAGCTCAACTAGAAGATGGATTTTATTTGAAGATATTATTACAGGAAATGGTTATAGAGTTATATTTGAACATATTAAGGGGAAAGATAATAGTTTACCTGACATGCTTTCTCGTTTAACCATATTTCAGGTATGA
>chr08:27198967-27201201R
GTTAGAGGTAAATCTAGGATGGTCATAAATTATAAAAGGCTAAATGATAATACTATAGAAGATGCCTATAATATCCCAAATAAGCAAGAATGGATTAATAGGATACAAGGTAGCAAATATTTCTCGAAATTTGACTTAAAAGCTGGGTTTTGGCAAGTAAAAATGGCAGAAGAGTCTATAGAATGGACTGCATTCACCTGTCCCCAGGGACACTATGAATGGCTAGTAATGCCACTAGGATTAAAAAATGCACCTGCCCTATTTCAAAGAAAAATGCAAAACATTTTTAACGATAATCAAGAATTTGTGTTAGTATATATAGATGACTTGTTAATATTTTCAAAAACTTATAAGGATCATATTGCTCACCTAGAATTATTTTTTAGAAAGGTTGAGCAAAATGGTTTAATCCTATCAAAAAAGAAGATGGAGATATGCAAAGAAAAAGTTAACTTCCTTGGACATGAAATAGGAGAAGGCAAAATTCATTTGCAAGAACATATTGCTAAGAAAATTTTACAATTTCCTGATGCTATGAATGACAAAAAGAAATTACAGCAATTCCTAGGACTTGTAAATTATGCTAGAAATCACATCAACAATTTAGCAAAGCTAGCAGGACCTTTATACGCTAAATTAAGAAAAAATGGTCAGAAATATTTTAATTCTGAAGACATTAAATTAGTAAGATTAATAAAAGAAAAAGTGAAAGAACTAAAACCTCTAGAATTACCATTAGAAGAAAGTTACTTTATCATTGAAACCGATGCATCACAACAAGGTTGGGGTGCTATATTAAAGCAAAGACCTACTAAATTTTCCGCTAAATCAGAAGAAAAAATATGTAGGTATGCTTCTGGAAGTTATAAATTAAAAACTGTCAATAATACAGATAGAGAGATCATGGCAATTATCAATGCAATTAATGCCTTTAGGTTATACCTAGGGTTTAAAGAATTCACGGTTAGAACTGATTGTGAAGCCATCTGTAGATATTATAACCAGCTTAATAGCAAGAAAAGCTCAACTAGAAGATGGATTTTATTTGAAGATATTATTACAGGAAATGGTTATAGAGTTATATTTGAACATATTAAGGGGAAAGATAATAGTTTACCTGACATGCTTTCTCGTTTAACCATATTTCAGGTATGA
>chr04:21716624-21719468F
GTTAGAGGTAAATCTAGGATGGTCATAAATTATAAAAGACTAAACAATAATACTATAGAAGATGCCTATAATATCCCAAATAAACAAGAATGGATTAATAGAATACAAGGTAGTAAATATTTCTCAAAATTTGACTTGAAAGCTGGATTCTGGCAAGTAAAGATGGCAGAAGAATCTATAGAATGGACTGCATTTACATGTCCTCAAGGACATTATGAATGGCTTGTTATGCCATTAGGATTAAAAAATGCACCAGCAATTTTCCAAAGAAAAATGCAGAATATATTTAACGAAAACCAAGAATTCATATTAGTCTACATAGATGACCTGTTAGTCTTCTCAAGGACTTACAAAGAACATATTGCTCATCTTGAAATATTTATTAGAAAGGTGGAACAAAATGGGTTAATATTATCCAAAAAGAAAATGGAAATATGCAAAGAAAAAATTAACTTCCTTGGACATGAAATAGGAGAGGGCAAAATTCATTTGCAAGAACATATTGCTAAGAAAATTTTACAATTTCCTGATGCTATGAATGATAAAAAGAAATTACAGCAATTCTTAGGACTTGTAAATTATGCTAGAAATCACATCAATAATTTAGCAAAGTTAGCAGGACCGTTATATGCTAAATTAAGAAAAAATGGTCAGAGATATTTTAATTCTGAAGACATTAAATTAGTAAGATTAATAAAAGAGAGGGTAAAAGAATTAAAACCTCTAGAATTACCATTAGAAGAAAGTTACTTTATCATTGAAACTGATGCATCACAACACGGTTGGGGTGCTATATTAAAGCAAAGACCTACTAAATTTTCCGCTAAATCAGAAGAAAAAATATGTAGATATGCTTCTGGAAGTTATAAATTAAAAACTGTCAATAATACAGATAGAGAGATCATGGCAATAATCAATGCAATCAATGCCTTTAGGTTGTACTTAGGATTTAAAGAATTCACGGTTATAACCGATTGTGAAGCCATTTGTAGGTACTATAATCAGCTAAATAGCAAGAAAAGCTCAACTAGAAGATGGGTTTTATTTGAAGATATTATAACAGGAAACGGCTATAAAGTTATATTTGAACATATTAAGGGGAAAGATAATAATTTGCCTGACATGCTTTCTCGTTTACCTGAATTGCAGGTATGA
>chr08:21256360-21259202R
GTTAGAGGTAAATCTAGGATGGTCATAAATTATAAAAGACTAAATGATAATACTATAGAAGATGCCTATAATATCCCAAATAAGCAAGAATGGATTAATAGAATACAAGGTAGTAAATATTTCTCAAAATTTGACTTGAAAGTTGGATTCTGGCAAGTAAAGATGGCAGAAGAATCTATAGAATGGACTGCATTTACATGTCCTCAAGGACATTATGAATGGCTTGTTATGCCATTAGGATTAAAAAATGCACCAGCAATTTTCCAAAGGAAAATGCAGAATATATTTAACGAAAACCAAGAATTCATATTAGTCTACATAGATGACCTGTTAGTCTTCTCAAGGACTTACAAAGAACATATTGCTCATCTTGAAATATTTTTTAGAAAGGTGGAACAAAATGGGTTAATATTATCCAAAAAGAAAATGGAAATATGCAAAGAAAAAATTAACTTCCTTGGACATGAAATAGGAGAGGGCAAAATTCATTTGCAAGAACATATTGCTAAGAAAATTTTACAATTTCTTTATGCTATGAATGATAAAAAGAAATTACAACAATTCTTAGGACTTGTAAATTATGCTAGAAATCACATCAATAATTTAGCAAAGTTAGCAGGACCGTTATATGCTAAATTAAGAAAAAATGGTCAGAGATATTTTAATTCTGAAGACATTAAATTAGTAAGATTAATAAAAGAGAGGGTGAAAGAATTAAAACCTCTAGAATTACCATTAGAAGAAAGTTACTTTATCATTGAAACTGATGCATTACAACACGGTTGGGGTGCTATATTAAAGCAAAGACCTACTAAATTTTCCGCTAAATTAGAAGAAAAAATATGTAGATATGCTTCTGGAAGTTATAAATTAAAAACTGTCAATAATACAGATAGAGAGATCATGGCAATAATCAATGCAATCAATGCCCTTAGGTTGTACTTAGGATTTAAAGAATTCACGGTTAGAACCGATTGTGAAGCCATTTGTAGGTGCTATAATCAGCTAAATAGCAAGAAAAGCTCAACTAGAAGATGGGTTTTATTTGAAGATATTATAACAGGAAACGGCTATAAAGTTATATTTGAACATATTAAGGGGAAAGATAATAATTTGCCTGACATGCTTTCTCGTTTACCTGAATTGCAGGTATGA
>chr05:18999313-19002149R
GTTAGAGGTAAATCTAGGATGGTCATAAATTATAAAAGACTAAATGATAATACTATAGAAGATGCCTATAATATCCCAAATAAGCAAGAATGGATTAATAGAATACAAGGTAGTAAATATTTCTCAAAATTTGACTTGAAAGCTGGATTCTGGCAAGTAAAGATGGCAGAAGAATCTATAGAATGGACTGCATTTACATGTCCTCAAGGACATTATGAATGGCTTGTTATGCCATTAGGATTAAAAAATGCACCAGCAATTTTCCAAAGGAAAATGCAGAATATATTTAACGAAAACCAAGAATTCATATTAGTCTACATAGATGACCTGTTAGTCTTCTCAAGGACTTACAAAGA-------GCTCATCTTGAAATATTTTTTAGAAAGGTGGAACAAAATGGGTTAATATTATCCAAAAAGAAAATGGACATATGCAAAGAAAAAATTAACTTCCTTGGACATGAAATAGGAGAGGGCAAAATTCATTTGCAAGAACATATTGCTAAGAAAATTTTACAATTTCCTGATGCTATGAATGATAAAAAGAAGTTACAGCAATTCTTAGGACTTGTAAATTATGCTAGAAATCACATCAATAATTTAGCAAAGTTAGCAGGACCGTTATATGCTAAATTAAGAAAAAATGGTCAGAGATATTTTAATTCTGAAGACATTAAATTAGTAAGATTAATAAAAGAGAGGGTGAAAGAATTAAAACATCTAGAATTACCATTAGAAGAAAGTTACTTTATTATTGAAACTGATGCATCACAACACGGTTGGGGTACTATATTAAAGCAAAGACCTACTAAATTTTCCGCTAAATCAGAAGAAAAAATATGTAGATATGCTTCTGGAAGTTATAAATTAAAAACTGTCAATAATACAGATAGAGAGATCATGGCAATAATCAATGCAATCAATGCCTTTAGGTTGTACTTAGGATTTAAAGAATTCACGGTTAGAACCGATTGTGAAGCCATTTGTAGGTACTATAATCAGCTAAATAGCAAGAAAAGCTCAACTAGAAGATGGGTTTTATTTGAAGATATTATAACAGGAAACGGCTATAAAGTTATATTTGAACATATTAAGGGGAAAGATAATAATTTGCCTGACATGCTTTCTCGTTTACCTGAATTGCAGGTATGA
>chr10:9481774-9484616R
GTTAGAGGTAAATCTAGGATGATCATAAACTATAAAAGACTAAATGATAATACTATAGAAGATGCCTATAATATCCCAAATAAGCAAGAATGGATTAATAGAATACAAGGTAGTAAATATTTCTCAAAATTTGACTTGAAAGCTGGATTCTGGCAAGTAAAGATGGCAGAAGAATCTATAGAATGGACTGCATTTACATGTCCTCAAGGACATTATGAATGGCTTGTTATGCCATTAGGATTAAAAAATGCACCAGCAATTTTCCAAAGGAAAATGCAGAATATATTTAACGAAAACCAAGAATTCATATTAGTCTACATAGATGACCTGTTAGTCTTCTCAAGGACTTACAAAGAACATATTGCTCATCTTGAAATATTTTTTAGAAAGGTGGAACAAAATAGGTTAATATTATCCAAAAAGAAAATGGAAATATGCAAAGAAAAAATTAACTTCCTTGGACATGAAATAGGAGAGGGCAAAATTCATTTGCAAGAACATATTGCTAAGAAAATTTTACAATTTCCTGATGCTATGAATGATAAAAAGAAATTACAGCAATTCTTAGGACTTGTAAATTATGCTAGAAATCACATCAATAATTTAGCAAAGTTAGCAGGACCGTTATATGCTAAATTAATAAAAAATGGTCAGAGATATTTTAATTCTGAAGACATTTAATTAGTAAGATTAATAAAAGAGAGGGTGAAAGAATTAAAACCTCTAGAATTACCATTAGAAGAAAGTTACTTTATCATTGAAACTGATGCATCACAACACGGTTGGGGTGCTATATTAAAGCAAAGACCTACTAAATTTTCCGCTAAATCAGAAGAAAAAATATGTAGATATGCTTCTGGAAGTTATAAATTAAAAACTGTCAATAATACAGATAGAGAGATCATGGCAATAATCAATGCAATCAATGCCTTTAGGTTGTACTTAGGATTTAAAGAACTCACGGTTAGAACCGATTGTGAAGCCATTTGTAGGTACTATAATCAGCTAAATAGCAAGAAAAGCTCAACTAGAAGATGGGTTTTATTTGAAGATATTATAACAGGAAACGGCTATAAAGTTATATTTGAACATATTAAGGGGAAATATAATAATTTGGCTGACATGCTTTCTCGTTTACCTGAATTGCAGGTATGA
>chr12:25149873-25152671R
GTTAGAGGTAAATCTAGGATGGTCATAAATTATAAAAGACTAAATGATAATACTATAGAAGATGCCTATAATATCCCAAATAAGCAAGAATGGATTAATAGAATACAAGGTAGTAAATATTTCTCAAAATTTGACTTGAAAGCTGGATTCTGGTAAGTAAAGATGACAGAAGAATCTATAGAATGGACTGCATTTACATGTCCTCAAGGACATTATGAATGGCTTGTTATGCCATTAGGATTAAAAAATGCACCAGCAATTTTCCAAAGGAAAATGCAGAATATATTTAACGAAAACCAAGAATTCATATTAGTCTACATAGATGACCTGTTAGTCTTCTCAAGGACTTACAAAGAACATATTGCTCATCTTGAAATATTTTTTAGAAAGGTGGAACAAAATGGGTTAATATTATCCAAAAAGAAAATGGAAATATGCAAAGAAAAAATTAACTTCCTTGGACATGAAATAGGAGAGGGCAAAATTCATTTGCAAGAACATATTGCTAAGAAAATTTTACAATTTCCTGATGCTATGAATGATAAAAAGAAATTACAACAATTCTTAGGACTTGTAAATTATGCTAGAAATCACATCAATAATTTAGCAAAGTTAGGAGGACCGTTATATGCTAAATTAAGAAAAAATGGTCAGAGATATTTTAATTCTGAAGACATTAAATTAGTAAGATTAATAAAAGAGAGGGTGAAAGAATTAAAATCTCTAGAATTACCATTAGAAGAAAGTTACTTTATCATTGAAACTGATGCATCATAACACGGTTGGGGTGCTATATTAAAGCAAAGACCTACTAAATTTTCCGCTAAATCAGAAGAAAAAATATGTAGATATGCTTCTGGAAGTTATAAATTAAAAACTGTCAATAATACAGATAGAGAGATCATGGCAATAATCAATGCAATCAATGCCTTTAGGTTGTACTTAGGATTTAAAGAATTCACGGTTAGAATCGATTGTGAAGCCATTTGTAGGTACTATAATCAGCTAAATAGCAAGAAAAGCTCAACTAGAAGATGGGTTTTATTTGAAGATATTATAACAGGAAACGGCTATAAAGTTATATTTGAACATATTAAGGGGAAAGATAATAATTTGCCTGACATGCTTTCTCGTTTATCTGAATTACAGGTATGA
>chr04:20676080-20678462F
GTTAGAGGTAAATCTAGGATGGTCATAAATTATAAAAGACTAAATGATAATACTATAGAAGATGCCTATAATATCCCAAATAAGCAAGAATGGATTAATAGAATACAAGGTAGTAAATATTTCTCAAAATTTGACTTGAAAGCTGGATTCTGGCAAGTAAAGATGGCAGAAGAATCTATAGAATGGACTGCATTTACATGTCCTCAAGGACATTATGAATGGCTTGTTATGCCATTAGGATTAAAAAATGCACCAGC-------------AAAATGCAGAATATATTTAACGAAAACCAAGAATTCATATTAGTCTACATAGATGACCTGTTAGTCTTCTCAAGGACTTACAAAGAACATATTGCTCATCTTGAAATATTTTTTAGAAAGGTGGAACAAAATGGGTTAATATTATCCAAAAAGAAAATGGAAATATGCAAAGAAAAAATTAACTTCCTTGGACATGAAATAGGAGAGGGCAAAATTCATTTGCAAGAACATATTGCTAAGAAAATTTTACAATTTCCTGATGCTATGAATGATAAAAAGAAATTACAGCAATTCTTAGGACTTGTAAATTATGCTAGAAATCACATCAATAATTTAGCAAAGATAGCAGGACCGTTATATGCTAAATTAAGAAAAAATGGTCAGAGATATTTTAATTCTGAAGACATTAAATTAGTAAGATTAATAAAAGAGAGGGTGAAAGAATTAAAACCTCTAGAATTACCATTAGAAGAAAGTTACTTTATCATTGAAACTGATGCATCACAACACGGTTGGGGTGCTATATTAAAGCAAAGACCTACTAAATTTTCCGCTAAATCAGAAGAAAAAATATGTAGATATGCTTCTGGAAGTTATAAATTAAAAACTGTCAATAATACAGATAGAGAGATCATGGCAATAATCAATGCAATCAATGCCTTTAGGTTGTACTTAGGATTTAAAGAATTCACGGTTAGAACCGATTGTGAAGCCATTTGTAGGTACTATAATCAGCTAAATAGCAAGAAAAGCTCAACTAGAAGATGGGTTTTATTTGAAGATATTATAACAGGAAACGGCTATAAAGTTATATTTGAACATATTAAGGGGAAAGATAATAATTTGCCTGACATGCTTTCTCGTTTACCTGAATTGCAGGTATGA
>chr12:26543474-26545864R
GTTAGAGGTAAATCTAGGATGGTCATAAATTATAAAAGACTAAATGATAATACTATAGAAGATGCCTATAATATCCCAAATAAGCAAGAATGGATTAATAGAATACAAGGTAGTAAATATTTCTCAAAATTTGACTTGAAAGCTGGATTCTGGCAAGTAAAGATGGCAGAAGAATCTATAGAATGGACTGCATTTACATGTCCTCAAGGACATTATGAATGGCTTGTTATGCCATTAGGATTAAAAAATGCACCAGCAATTTTCCAAAGGAAAATGCAGAATATATTTAACGAAAACCAAGAATTCATATTAGTCTACATAGATGACCTGTTAGTCTTCTCAAGGACTTACAAAGAACATATTGCTCATCTTGAAATATTCTTTAGAAAGGTGGAACAAAATGGGTTAATATTATCCAAAAAGAAAATGGAAATATGCAAAGAAAAAATTAACTTCCTTGGACATGAAATAGGAGAGGGCAAAATTCATTTGCAAGAACATATTGCTAAGAAAATTTTACAATTTCCTGATGCTATGAATGATAAAAAGAAATTACAGCAATTCTTAGGACTTGTAAATTATGCCAGAAATTACATCAATAATTTAGCAAAGTTAGCAGGACCGTTATATGCTAAATTAAGAAAAAATAGTCAGAGATATTTTAATTCTGAAGACATTAAATTAGTAAGACTAATAAAAGAGAAGGTGAAAGAATTAAAACCTCTAGAATTACCATTAGAAGAAAGTTACTTTATCATTGAAACTGATGCATCACAATACGGTTGGGGTGCTATATTAAAGCAAAGACCTACTAAATTTTCCGCTAAATCAGAAGAAAAAATATGTAGATATGCTTCTGGAAGTTATAAATTAAAAACTGTCAATAATACAGATAGAGAGATCATGGCAATAATCAATGCAATCAATGCCTTTAGGTTGTACTTAGGATTTAAAGAATTCACGGTTAGAACCGATTGTGAAGCCATTTGTAGGTACTATAATCAGCTAAATAGCAAGAAAAGCTCAACTAGAAGATGGGTTTTATTTGAAGATATTATAACAGGAAACGGTTATAAAGTTATATTTGAACATATTAAGGGGAAAGATAATAATTTGCCTGACATGCTTTCTCGTTTACCTGAATTGCAGGTATGA
>chr06:1714980-1717215F
GTTAGAGGTAAATCTAGGATGGTCATAAATTATAAAAGACTAAATGATAATACTATAGAAGATGCCTATAATATCCCAAATAAGAAAGAATGGATTAATAGAATACAAGGTAGTAAATATTTCTCAAAATTTGACTTGAAAGCTGGATTCTGGCAAGTAAAGATGGCAGAAGAATCTATAGAATGGACTGCATTTACATGTCCTCAAGGACATTATGAATGGCTTGTTATGCCATTAGGATTAAAAAATGCACCAGCAATTTTCCAAAGGAAAATGCAGAATATATTTAACGAAAACCAAGAATTCATATTAGTTTACATAGATGACCTGTTAGTCTTCTCAAGGACTTACAAAGAACATATTGCTCATCTTGAAATATTTTTTAGAAAGGTGGAACAAAATGGGTTAATATTATCCAAAAAGAAAATGGAAATATGCAAAGAAAAAATTAACTTTCTTGGACATGAAATAGGAGAGGGCAAAATTCATTTGCAAGAACATATTGCTAAGAAAATTTTACAATTCCCTGATGCTATGAATGATAAAAAGAAATTACAGCAATTCTTAGGACTTGTAAATTATGCTAGAAATCACATCAATAATTTAGCAAAGTTAGCAGGACCGTTATATGCTAAATTAAGAAAAAATGGTCAGAGATATTTTAATTCTGAAGACATTAAATTAGTAAGATTAATAAAAGAGAGGGTGAAAGAATTAAAACCTCTAGAATTATCATTAGAAGAAAGTTACTTTATCATTGAAACTGATGCATCACAACACGGTTGGGGTGCTATATTAAAGCAAAGACCTACTAAATTTTCCGCTAAATCAGAAGAAAAAATATGTAGATATGCTTCTGGAAATTATAAATTAAAAACTGTCAATAATACAGATAGAGAGATCATGGCAATAATCAATGCAATCAATGCCTTTAGGTTGTACTTAGGATTTAAAGAATTCACGGTTAGAACCGATTGTGAAGCCATTTGTAGGTACTATAATCAGCTAAATAGCAAGAAAAACTCAACTAGAAGATGGGTTTTATTTGAAGATATTATAACAGGAAACGGCTATAAAGTTATATTTGAACATATTAAGGGGAAAGATAATAATTTGCCTGAAATGCTTTCTCGTTTACCTGAATTGCAGGTATGA
>chr05:18218317-18220512F
GTTAGAGGTAAATCTAGGATGGTCAAAAACTATAAAAGACTAAATGATAATACTATAGAAGATGCCTATAATATCCCAAATAAGCAAGAATGGATTAATAGAATACAAGGTAGTAAATATTTCTCAAAATTTGACTTGAAAACTGGATTCTGGCAAGTAAAGATGGCAGAAGAATCTATAGAATGGACTGCATTTACATGTCCTCAAGGACATTATGAATGGCTTGTTATGCCATTAGGATTAAAAAATGCACCAGCAATTTTCCAAAGGAAAATGCAGAATATATTTAACGAAAACCAAGAATTCATATTAGTCTACATAAATGACCTGTTAGTCTTCTCAAGGACTTACAAAGAACATATTGCTCATCTTGAAATATTTTTTAGAAAGGTGGAACAAAATGGGTTAATATTATCCAAAAAGAAAATGGAAATATGCAAAGAAAAAATTAACTTCCTTGGACATGAAATAAGAGAGGGCAAAATTCATTTGCAAGAACATATTGCTAAGAAAATTTTACAATTTCCTGATGCTATAAATGATAAAAAGCAATTACAGCAATTCTTAGGACTTGTAAATTATGCTAGAAATCACATCAATAATTTAGCAAAGTTAGCAGGACCGTTATATGCTAAATTAAGAAAAAATGGTCAGAGATATTTTAATTCTGAAGACATTAAATTAGTAATATTAATAAAAGAGAGGGTGAAAGAATTAAAACCTCTAGAATTACCATTAGAAGAAAGTTACTTTATCATTGAAACTGATGCATCACAACACGGTTGGGGTGCTATATTAAAGCAAAGACCTACTAAATTTTCCGCTAAATCAGAAGAAAAAATATGTAGATATGCTTCTGGAAGTTATAAATTAAAAACTGTCAATAATACAGATAGAGAGATCATGGCAATAATCAATGCAATCAATGCCTTTAGGTTGTACTTAGGATTTAAAGAATTCACGGTTAGAACCGATTGTGAAGCCATTTGTAGGTACTATAATCAGCTAAATAGCAAGAAAAGCTCAACTAGAAGATGGGTTTTATTTGAAGATATTATAACAGGAAACGGCTATAAAGTTATATTTGAACATATTAAGGGGAAAGATAATAATTTGCCTGACATGCTTTCTCGTTTACCTGAATTGCAGGTATGA
>chr01:11549982-11552831R
GTTAGAGGTAAATCTAGGATGGTCATAAATTATAAAAGACTAAATGATAATACTATAGAAGATGCCTATAATATCCCAAATAAGCAAGAATGGATTAATAGAATACAAGCTAGTAAATATTTCTCAAAATTTGACTTGAAAGCTGGATTCTGGCAAGTAAAGATGGCAGAAGAATCTATAGAATGGACTGCATTTACATGTCCTCAAGGACATTATGAATGGCTTGTTATGCCATTAGGATTAAAAAATGCACCAGCAATTTTCCAAAGGAAAATGCAGAATATATTTAACGAAAACCAAGAATTCATATTAGTCTACATAGATGACCTGTTAGTCTTCTCAAGGACTTACAAAGAACATATTGCTCATCTTGAAATATTTTTTAGAAAGGTGGAACAAAATGGGTTAATATTATCCAAAAAGAAAATGGAAATATGCAAAGAAAAAATTAACTTCCTTGGACATGAAATAGGAGAGGGCAAAATTCATTTGCAAGAACATATTGCTAAGAAAATTTTAGAATTTCCTGATGCTATGAATGATAAAAAGAAATTACAACAATTCTTAGGACTTGTAAATTATGCTAGAAATCACATCAATAATTTAGCAAAGTTAGCAGGACCGTTATATGCTAAATTAAGAAAAAATGGTCAGAGATATTTTAATTCTGAAGACATCAAATTAGTAAGATTAATAAAAGAGAAGGTGAAAGAATTAAAACCTCTAGAATTACCATTAGAAGAGAGTTACTTTATTATTGAAACTGATGCATCGCAGCTTGGTTGGAGTGCTGTATTAAAACAAAGGCCTACTAAATATTCATCTAAGTCAGAAGAAAAAGTTTGTAGGTATGCTTCTGGAAGCTATAAATTAAAAACCGTAGGCAATACAGATAGAGAAATACTTGCAATAATCAATGCGATAAATGCCTTTAGGTTATATCTAGGGTTCAAAGAATTTACGGTTAGAACAGATTGCGAAGCTATATGTAGATATTATAATCAGCTTAATAGCAAGAAGAGTTCCACTAGAAGGTGGATTTTATTTGAAGATATCATTACTGGCAACGGATATAAAGTTATAGTTGAACATATTAAGGGAAAAGATAATCATTTACCTGATCTACTCTCGCGATTGCCTATTTTGCAGGAATGA
>chr02:9093681-9096528F
GTTAGAGGTAAATCTAGGATGGTCATAAATTATAAAAGACTAAATGATAATACTATAGAAGATGCCTATAATATCCCAAATAAGCAAGAATGGATTAATAGAATACAAGGTAGTAAATATTTCTCAAAATTTGACTTGAAAGCTGGATTCTGGCAAGTAAAGATGGCAGAAGAATCTATAGAATGGACTGCATTTACATGTCCTCAAGGACATTATGAATGGCTTGTTATGCCATTAGGATTAAAAAATGCACCAGCAATTTTCCAAAGGAAAATGCAGAATATATTTAACGAAAACCAAGAATTCATATTAGTCTACATAGATGACCTGTTAGTCTTCTCAAGGACTTACAAAGAACATATTGCTCATCTTGAAATATTTTTTAGAAAGGTGGAACAAAATGGGTTAATATTATCCAAAAAGAAAATGGAAATATGCAAAGAAAAAATTAACTTCCTTGGACATGAAATAGGAGAGGGCAAAATTCATTTGCAAGAACATATTGCTAAGAAAATTTTAGAATTTCCTGATGCTATGAATGATAAAAAGAAATTACAGCAATTCTTAGGACTTGTAAATTATGCTAGAAATCACATCAATAATTTAGCAAAGTTAGCAGGACCGTTATATGCTAAATTAAGAAAAAATGGTCAGAGATATTTTAATTCTGAAGACATTAAATTAGTAAGATTAATAAAAGAGAGGGTGAAAGAATTAAAACCTCTAGAATTACCATTAGAAGAGAGTTACTTTATTATTGAAACTGATGCATCGCAGCTTGGTTGGGGTGCTGTATTAAAACAAAGGCCTACTAAATATTCATCTAAGTCAGAAGAAAAAGTTTGTAGGTATGCTTCTGGAAGCTATAAATTAAAAACCGTAGGCAATACAGATAGAGAAATACTTGCAATAATCAATGCGATAAATGCCTTTAGGCTATATTTAGGGTTCAAAGAATTTACGGTTAGAACAGATTGCGAAGCTATATGTAGATATTATAATCAGCTTAATAGCAAGAAGAGTTCCACTAGGAGGTGGATTTTATTTGAAGATATCATTACTGGCAACGGATATAAAGTTATATTTGAACATATTAAGGGAAAAGATAATCATTTACTTGATCTACTCTCGCGATTGCCTATTTTGCAGGAATGA
>chr07:2786395-2789235F
GTTAGAGGTAAATCTAGGATGGTCATAAATTATAAAAGACTAAATGATAATACTATAGAAGATGCCTATAATATCCCAAATAAGCAAGAATGGATTAATAGAATACAAGGTAGTAAATATTTCTCAAAATTTGACTTGAAAGCTGGATTCTGGCAAGTAAAGATGGCAGAAGAATCTATAGAATGGACTGCATTTACATGTCCTCAAGGACATTATGAATGGCTTGTTATGCCATTAGGATTAAAAAATGCACCAGCAATTTTCCAAAGGAAAATGCAGAATATATTTAACGAAAACCAAGATTTTATATTAGTCTACATAGATGACCTGTTAGTCTTCTCAAGGACTTACAAAGAACATATTGCTCATCTTGAAATATTTTTTAGAAAGGTGGAACAAAATGGGTTAATATTATCGAAAAAGAAATTGGAAATATGCAAAGAAAAAATTAACTTCCTTGGACATAAAATAGGAGAGGGCAAAATTCATTTGCAAGAACATATTGCTAAGAAAATTTTAGAATTTCCTGATGCTATGAATGATAAAAAGAAATTACAGCAATTCTTAGGACTTGTAAATTATGCTAGAAATCACATCAATAATTTAGCAAAGTTAGCAGGACCGTTATATGCTAAATTAAGAAAAAATGGTCAGAGATATTTTAATTCTGAAGACATTAAATTAGTAAGATTAATAAAAGAGAGGGTGAAAGAATTAAGACCTCTAGAATTACCATTAGAAGAGAGTTACTTTATTATTGAAACTGATGCATCGCAGCTTGGTTGGGGTGCTGTATTAAAACAAAGGCCTACTAAATATTCATCTAAGTCAGAAGAAAAAGTTTGTAGGTATGCTTCTGGAAGCTATAAATTAAAAACCGTAGGCAATACAGATAGAGAAATACTTGCAATAATCAATGCGATAAATGCCTTTAGGTTATATTTAGGGTTCAAAGAATTTACGGTTAGAACAGATTGCGAAGCTATATGTAGATATTATAATCAGCTTAATAGCAAGAAGAGTTCCACTAGGAGGTGGATTTTATTTGAAGATATCATTACTGGCAACGGATATAAAGTTATATTTGAACATATTAAGGGAAAAGATAATCATTTACCTGATCTACTCTCGCGATTGCCTATTTTGCAGGAATGA
>chr04:9571295-9574136R
GTTAGAGGTAAATCTAGGATGGTCATAAATTATAAAAGACTAAATGATAATACTATAGAAGATGCCTATAATATCCCAAATAAGCAAGAATGGATTAATAGAATACAAGGTAGTAAATATTTCTCAAAATTTGACTTGAAAGCTGGATTCTGGCAAGTAAAGATGGCAGAAGAATCTATAGAATGGACTGCATTTACATGTCCTCAAGGACATTATGAATGGCTTGTTATGCCATTAGGATTAAAAAATGCACCAGCAATTTTCCAAAGGAAAATGCAGAATATATTTAACGAAAACTAAGAATTCATATTAGTCTACATAGATGACCTGTTAGTCTTCTCAAGGACTTACAAAGAACATATTGCTCATCTTGAAATATTTTTTAGAAAGGTGGAAAAAAATGGGTTAATATTATCCAAAAAGAAAATGGAAATATGCAAAGAAAAAATTAACTTCCTTGGACATGAAATAGGAGAGGGCAAAATTCATTTGCAAGAACATATTGCTAAGAAAATTTTAGAATTTCCTGATGCTATGAATGATAAAAAGAAATTACAGCAATTCTTAGGACTTGTAAATTATGCTAGAAATCACATCAATAATTTAGCAAAGTTAGCAGGACCGTTATATGCTAAATTAAGAAAAAATGGTCAGAAATATTTTAATTCTGAAGACATTAAATTAGTAAGATTAATAAAAGAGAGGGTGAAAGAATTAAAACCTCTAGAATTACCATTAGAAGAGAGTTACTTTATTATTGAAACTGATGCATCGCAGCTTGGTTGGGGTGCTGTATTAAAACAAAGGCCTACTAAATATTCATCTAAGTCAGAAGAAAAAGTTTGTAGGTATGCTTCTGGAAGCTATAAATTAAAAACCGTAGGCAATACAGATAGAGAAATACTTGCAATAATCAATGCGATAAATGCCTTTAGGTTATATTTAGGGTTCAAAGAATTTACGGTTAGAACAGATTGCAAAGCTATATGTAGATATTATAATCAGCTTAATAGCAAGAAGAGTTCCACTAGGAGGTGGATTTTATTTGAAGATATCATTACTGGCAACGGATATAAAGTTATATTTGAACATATTAAGGGAAAAGATAATCATTTACCTGATCTACTCTCGCGATTGCCTATTTTGCAGGAATGA
>chr07:6650164-6652993R
GTTAGAGGTAAATCTAGGATGGTCATAAATTATAAAAGACTAAATGATAATACTATAGAAGATGCCTATAATATCCCAAATAAGCAAGAATGGATTAATAGAATACAAGGTAGTAAATATTTCTCAAAATTTGACTTGAAAGCTGGATTCTGGCAAGTA----------AAGAATCTATAGAATGGACTGCATTTACATGTCCTCAAGGACATTATGAATGGCTTGTTATGCCATTAGGATTAAAAAATGCACCAGCAATTTTCCAAAGGAAAATGCAGAATATATTTAACGAAAACCAAGAATTCATATTAGTCTACATAGATGACCTGTTAGTCTTCTCAAGGACTTACAAAGAACATATTGCTCATCTTGAAATATTTTTTAGAAAGGTGGAACAAAATGGGTTAATATTATCCAAAAAGAAAATGGAAATATACAAAGAAAAAATTAACTTCCTTGGACATGAAATAGGAGAGGGCAAAATTCATTTGCAAGAACATATTGCTAAGAAAATTTTAGAATTTCCTGATGCTATGAATGATAAAAAGAAATTACAGCAATTCTTAGGACTTGTAAATTATGCTAGAAATCACATCAATAATTTGGCAAAGTTAGCAGGACCGTTATATGCTAAATTAAGAAAAAATGGTCAGAGATATTTTAATTCTGAAGACATTAAATTAGTAAGATTAATAAAAGAGAGGGTGAAAGAATTAAAACCTCTAGAATTACCATTAGAAGAGAGTTACTTTATTATTGAAACTGATGCATCGCAGCTTGGTTGGGGTGCTGTATTAAAACAAAGGCCTACTAAATATTCATCTAAGTCAGAAGAAAAAGTTTGTAGGTATGCTTCTGGAAGCTATAAATTAAAAACCGTAGGCAATACAGATAGAGAAATACTTGCAATAATCAATGCGATAAATGCCTTTAGGTTATATTTAGGGTTCAAAGAATTTACGGTTAGAACAGATTGCGAAGCTATATGTAGATATTATAATCAGCTTAATAGCAAGAAGAGTTCCACTAGGAGGTGGATTTTATTTGAAGATATCATTACTGGCAACGGATATAAAGTTATATTTGAACATATTAAGGGAAAAGATAATCATTTACCTGATCTACTCTCGCGATTGCCTATTTTGCAGGAATGA
>chr01:756084-758922R
GTTAGAGGTAAATCTAGGATGGTCATAAATTATAAAAGACTAAACGATAATACTATAGAAGATGCCTATAATATCCCAAATAAGCAAGAATGGATTAATAGAATACAAGGTAGTAAATATTTCTCAAAATTTGACTTGAAAGCTGGATTCTGGCAAGTAAAGATGGCAGAAGAATCTATAGAATGGACTGCATTTACATGTCCTCAAGGACATTATGAATGGCTTGTTATGCCATTAGGATTAAAAAATGCACCAGCAATTTTCTAAAGGAAAATGCAGAATATATTTAACGAAAACCAAGAATTCATATTAGTCTACATAGATGACCTGTTAGTCTTCTCAAGGACTTACAAAGAACATATTGCTCATCTTGAAATATTTTTTAGAAAGGTGGAACAAAATGGGTTAATATTATCCAAAAAGAAAATGGAAATATGCAAAGAAAAAATTAACTTCCTTGGACATGAAATAGGAGAGGGCAAAATTCATTTGCAAGAACATATTGCTAAGAAAATTTTAGAATTTCCTGATGCTATGAATGATAAAAAGAAATTACAGCAATTCTTAGGACTTGTAAATTATGCTAGAAATCACATCAATAATTTAGCAAAGTTAGCAGGACCGTTATATGCTAAATTAAGAAAAAATGGTCAGAGATATTTTAATTCTGAAGACATCAAATTAGTAAGATTAATAAAAGAGAGGGTGAAAGAATTAAAACCTCTAGAATTACCATTAGAAGAGAGTTACTTTATTATTGAAACTGATGCATCGCAGCTTGGTTGGGGTGCTGTATTAAAACAAAGGCCTACTAAATATTCATCTAAGTCAGAAGAAAAAGTTTGTAGGTATGCTTCTGGAAGCTATAAATTAAAAACCGTAGGCAATACATATAGAGAAATACTTGCAATAATCAATGCGATAAATGCCTTTAGGTTATATTTAGGGTTCAAAGAATTTACGGTTAGAACAGATTGCGAAGCTATATGTAGATATTATAATCAGCTTAATAGCAAAAAGAGTTCCACTAGGAGGTGGATTTTATTTGAAGATATCATTACTGGCAACGGATATAAAGTTATATTTGAACATATTAAGGGAAAAGATAATCATTTACCTGATCTACTCTCGCGATTGCCTATTTTGCAGGAATGA
>chr06:4978343-4981183R
GTTAGAGGTAAATCTAGGATGGTCATAAATTATAAAAGACTAAATGATAATACTATAGAAGATGCCTATAATATCCCAAATAAGCAAGAATGGATTAATAGAATACAAGGTAGTAAATATTTCTCAAAATTTGACTTGAAAGCTGGATTCTAGCAAGTAAAGATGGCAGAAGAATCTATAGAATGGACTGCATTTACATGTCCTCAAGGACATTATGAATGGCTTGTTATGCCATTAGGATTAAAAAATGCACCAGCAATTTTACAAAGGAAAATGCAGAATATATTTAACGAAAACCAAGAATTCATATTAGTCTACATAGATGACCTGTTAGTCTTCTCAAGGACTTACAAAGAACATATTGCTCATCTTGAAATATTTTTTAGAAAGGTGGAACAAAATGGGTTAATATTATCCAAAAAGAAAATGGAAATATGCAAAGAAAAAATTAACTTCCTTGGACATGAAATAGGAGAGGGCAAAATTCATTTGCAAGAACATATTGCTAAGAAAATTTTAGAATTTCCTGATGCTATGAATGATAAAAAGAAATTACAGCAATTCTTAGGGCTTGTAAATTATGCTAGAAATCACATCAATAATTTAGCAAAGTTAGCAGGATCGTTATATGCTAAATTAAGAAAAAATGGTCAGAGATATTTTAATTCTGAAGACATCAAATTAGTAAGATTAATAAAAGAGAGGGTGAAAGAATTAAAACCTCTAGAATTACCATTAGAAGAGAGTTACTTTATTATTGAAACTGATGCATCGCAGCTTGGTTGGGGTGCTGTATTAAAACAAAGGCCTACTAAATATTCATCTAAGTCAGAAGAAAAAGTTTGTAGGTATGCTTCTGGAAGCTATAAATTAAAAACCGTAGGCAATACAGATAGAGAAATACTTGCAATAATCAATGCGATAAATGCCTTTAGGTTATATCTAGGGTTCAAAGAATTTACGGTTAGAACAGATTGCGAAGCTATATGTAGATATTATAATCAGCTTAATAGCAAGAAGAGTTCCACTAGGAGGTGGATTTTATTTGAAGATATCATTACTGGCAACGGATATAAAGTTATATTTGAACATATTAAGGGAAAAGATAATCATTTACCTGATCTACTCTCGCGATTGCCTATTTTGCAGGAATGA
>chr08:24917374-24920212R
GTTAGAGGTAAATCTAGGATGGTCATAAATTATAAAAGACTAAATGATAATACTATAGAAGATGCCTATAATATCCCAAATAAGCAAGAATGGATTAATAGAATACAATGTAGTAAATATTTCTCAAAATTTGACTTGAAAGCTGGATTTTGGCAAGTAAAGATGGCAGAAGAATCTATATAATGGACTGCATTTACATGTCCTCAAGGACATTATGAATGGCTTGTTATGCCATTAGGATTAAAAAATGCACCAGCAATTTTCCAAAGGAAAATGCAGAATATATTTAACGAAAACCAAGAATTCATATTAGTCTACATAGATGACCTGTTAGTCTTCTCAAGGACTTACAAAGAACATATTGCTCATCTTGAAATATTTTTTAGAAAGGTGGAACAAAATGGGTTAATATTATCCAAAAAGAAAATGGAAATATGCAAAGAAAAAATTAACTTCCTTGGACATGAAATAGGAGAGGGCAAAATTCATTTGCAAGAACATATTGCTAAGAAAATTTTAGAATTTCCTGATGCTATGAATGATAAAAAGAAATTACAACAATTCTTAGGGCTTGTAAATTATGCTAGAAATCACATCAATAATTTAGCAAAGTTAGCAGGACCGTTATATGCTAAATTAAGAAAAAATGGTCAGAGATATTTTAATTCTGAAGACATCAAATTAGTAAGATTAATAAAAGAGAGGGTGAAAGAATTAAAACCTCTAGAATTACCATTAGAAGAGAGTTACTTTATTATTGAAACTGATGCATCGCAGCTTGGTTGGGGTGCTGTATTAAAACAAAGGCCTACTAAATATTCATCTAAGTCAGAAGAAAAAGTTCGTAGGTATGCTTCTGGAAGCTATAAATTAAAAACCGTAGGCAATACAGATAGAGAAATACTTGCAATAATCAATGCGATAAATGCCTTTAGGTTATATTTAGGGTTCAAAGAATTTACGGTTAGAACAGATTGCGAAGCTATATGTAGATATTATAATCAGCTTAATAGCAAGAAGAGTTCCACTAGGAGGTGGATTTTATTTGAAGATATCATTACTGGCAACGGATATAAAGTTATATTTGAACATATTAAGGGAAAAGATAATCATTTACCTGATCTACTCTCGTGATTGCCTATTTTGCAGGAATGA
>chr05:18209035-18211827R
GTTAGAGGTAAATCTAGGATGGTCATAAATTATAAAAGACTAAATGATAATACTATAGAAGATGCCTATAATATCCCAAATAAGCAAGAATGGATTAATAGAATACAAGGTAGTAAATATTTCTCAAAATTTGACTTGAAAGGTGGATTCTGGCAAGTAAAGATGGCAGAAGAATCTATAGAATGGACTGCATTTACATGTCCTCAAGGACATTATGAATGGCTTGTTATGCCATTAGGATTAAAAAATGCACCAGCAATTTTTCAAAGGAAAATGCAGAATATATTTAACGAAAACCAAGAATTCATATTAGTCTACATAGATGACCTGTTAGTCTTCTCAAGGACTTACAAAGAACATATTGCTCATCTTGAAATATTTTTTAGAAAGGTGGAACAAAATGGGTTAATATTATCCAAAAAGAAAATGGAAATATGCAAAGAAAAAATTAACTTCCTTGGACATGAAATAGGAGAGGGCAAAATTCATTTGCAAGAACATATTGCTAAGAAAATTTTAGAATTTCCTGATGCTATGAATGATAAAAAGAAATTACAGCAATTCTTAGGACTTGTAAATTATGCTAGAAATCACATCAATAATTTAGCAAAGTTAGCAGGACCGTTATATGCTAAATTAAGAAAAAATGGTCAGAGATATTTTAATTCTGAAGACATCAAATTAGTAAGATTAATAAAAGAGAAGGTGAAAGAATTAAAACCTCTAGAATTACCATTAGAAGAGAGTTACTTTATTATTGAAACTGATGCATCGCAGCTTGGTTGGGTTGCTGTATTAAAACAAAGGCCTACTAAATATTCATCTAAGTCAGAAGAAAAAGTTTGTAGGTATGCTTCTGGAAGCTATAAATTAAAAACCGTAGGCAATACAGATAGAGAAATACTTGCAATAATCAATGCGATAAATGCCTTTAGGTTATATCTAGGGTTCAAAGAATTTACGGTTAGAACAGATTGCGAAGCTATATGTAGATATTATAATCAGCTTAATAGCAAGAAGAGTTCCACTAGGAGGTGGATTTTATTTGAAGATATCATTACTGGCAACGGATATAAAGTTATATTTGAACATATTAAGGGAAAAGATAATCATTTACCTGATCTACTCTCGCGATTGCCTATTTTGCAGGAATGA
>chr09:16165112-16167397F
GTTCGAGGTAAATCTAGGATGGTCATAAATTATAAAAGACTAAATGATAATACTATAGAAGATGCCTATAATATCCCAAATAAGCAAGAATGGATTAATAGAATACAAGGTAGTAAATATTTCTCAAAATTTAACTTGAAAGCTGGATTTTGGCAAGTAAAGATGGCAGAAGAATCTATAGAATGGACTGCATTTACATGTCCTCAAGGACATTATGAATGGCTTGTTATGCCATTAGGATTAAAAAATGCACCAGCAATTTTCCAAAGGAAAATGCAGAATATATTTAACGAAAACCAAGAATTCATATTAGTCTACATAGATGACCTGTTAGTCTTCTCAAGGACTTACAAAGAACATATTGCTCATCTTGAAATATTTTTTAGAAAGGTGGAACAAAATGGGTTAATATTATCCAAAAAGAAAATGGAAATATGCAAAGAAAAAATTAACTTCCTTGGACATGAAATAGGAGAGGGCAAAATTCATTTGCAAGAACATATTGCTAAGAAAATTTTAGAATTTCCTGATGCTATGAATGATAAAAAGAAATTACAGCAATTCTTAGGGCTTGTAAATTATGCTAGAAATCACATCAATAATTTAGCAAAGTTAGCAGGACCGTTATATGCTAAATTAAGAAAAAATGGTCAGAGATATTTTAATTCTGAAGACATCAAATTAGTAAGATTAATAAAAGAGAGGGTGAAAGAATTAAAACCTCTAGAATTACCATTAGAAGAGAGTTACTTTATTATTGAAACTGATGCATCGCAGCTTGGTTGGGGTGCTGTATTAAAACAAAGGCCTACTAAATATTCATCTAAGTCAGAAGAAAAAGTTTGTAGGTATGCTTCTGGAAGCTATAAATTAAAAACCGTAGGCAATACAGATAGAGAAATACTTGCAATAATCAATGCGATAAATGCCTTTAGGTTATATTTAGGGTTCAAAGAATTTACGGTTAGAACAGATTGCGAAGCTATATGTAGATATTATAATCAGCTTAATAGCAAGAAGAGTTCCACTAGGAGGTGGATTTTATTTGAAGATATCATTACTGGCAACGGATATAAAGTTATATTTGAACATATTAAGGGAAAAGATAATCATTTACCTGATCTACTCTCGCGATTGCCTATTTTGCAGGAATGA
>chr08:4254527-4256651R
GTTAGAGGTAAATCTAGGATGGTCATAAATTATAAAAGACTAAATGATAATACTATAGAAGATGCCTATAATATCCCAAATAAGCAAGAATGGATTAATAGAATACAAGGTAGTAAATATTTCTCAAAATTTGACTTGAAAGCTGGATTCTAGCAAGTAAAGATGGCAGAAGAATCTATAGAATGGACTGCATTTACATGTCCTCAAGGACATTATGAATGGCTTGTTATGCCATTAGGATTAAAAAATGCACCAGCAACTTTCCAAAGGAAAATGCAGAATATATTTAACGAAAACCAAGAATTCATATTAGTCTACATAGATGACCTGTTAGTCTTCTCAAGGACTTACAAAGAACATATTGCTCATCTTGAAATATTTTTTAGAAAAGTGGAACAAAATGGGTTAATATTATCCAAAAAGAAAATGGAAATATGCAAAGAAAAAATTAACTTCCTTGGACATGAAATAGGAGAGGGCAAAATTAATTTGCAAGAACATATTGCTAAGAAAATTTTAGAATTTCCTGATGCTATGAATGATAAAAAGAAATTACAGCAATTCTTAGGACTTGTAAATTATGCTAGAAATCACATCAATAATTTAGCAAAGTTAGCAGGACCGTTATATGCTAAATTAAGAAAAAATGGTCAGAGATATTTTAATTCTGAAGACATCAAATTAGTAAGATTTATAAAAGAGAGGGTGAAAGAATTAAAACCTCTAGAATTACCATTAGAAGAGAGTTACTTTATTATTGAAACTGATGCATCGCAGCTTGGTTGGGGTGCTGTATTAAAACAAAGGCCTACTAAATATTCATCTAAGTCAGAAGAAAAAGTTTGTAGGTATGCTTCTGGAAGCTATAAATTAAAAACCGTAGGCAATACAGATAGAGAAATACTTGCAATAATCAATGCGATAAATGCCTTTAGGTTATATTTAGGGTTCAAAGAATTTACGGTTAGAACAGATTGCGAAGCTATATGTAGATATTATAATCAGCTTAATAGCAAGAAAAGTTCCACTAGGAGGTGGATTTTATTTGAAGATATCATTACTGGCAACGGATATAAAGTTATATTTGAACATATTAAGGGAAAAGATAATCATTTACCTGATCTACTCTCGCGATTGCCTATTTTGCAGGAATGA
>chr08:11176522-11179362F
GTTAGAGGTAAATCTAGGATGGTCATAAATTATAAAAGACTAAATGATAATACTATAGAAGATGCCTATAATATTCCAAATAAGCAAGAATGGATTAATAGAATACAAGGTAGTAAATATTTCTCAAAATTTGACTTGAAAGCTGGATTCTGGCAAATAAAGATGGCAGAAGAATCTATAGAATGGACTGCATTTACATGTCCTCAAGGACATTATGAATGGCTTGTTATGCCATTAGGATTAAAAAATGCACCAGCAATTTTCCAAAGGAAAATGCAGAATATATTTAACGAAAACCAAGAATTCATATTAGTCTACATAGATGACCTGTTAGTCTTCTCAAGGACTTACAAAGAACATATTGCTCATCTTGAAATATTTTTTAGAAAGGTGGAACAAAATGGGTTAATATTATCCAAAAAGAAAATGGAAATATGCAAAGAAAAAATTAATTTCCTTGGACATGAAATAGGAGAGGGCAAAATTCATTTGCAAGAACATATTGCTAAGAAAATTTTAGAATTTCCTGATGCTATGAATGATAAAAAGAAATTACAGCAATTCTTAGGGCTTGTAAATTATGCTAGAAATCACATCAATAATTTAGCAAAGTTAGCAGGACCGTTATATGCTAAATTAAGAAAAAATGGTCAGAGATATTTTAATTCTGAAGACATCAAATTAGTAAGATTAATAAAAGAGAGGGTGAAAGAATTAAAACCTCTAGAATTACCATTAGAAGAGAGTTACTTTATTATTGAAACTGATGCATCGCAGCTTGGTTGGGGTGCTGTATTAAAACAAAGGCCTACTAAATATTCATCTAAGTCAGAAGAAAAAGTTTGTAGGTATGCTTCTGGAAGCTATAAATTAAAAACCGTAGGCAATACAGATAGAGAAATACTTGCAATAATCAATGCGATAAATGCCTTTAGGTTATATTTAGGATTCAAAGAATTTACGGTTAGAACAGATTGCGAAGCTATATGTAGATATTATAATCAGCTTAATAGCAAGAAGAGTTCCACTAGGAGGTGGATTTTATTTGAAGATATCATTACTGGCAACGGATATAAAGTTATATTTGAACATATTAAGGGAAAAGATAATCATTTACCTGATCTACTCTCGCGATCGCCTATTTTGCAGGAATGA
>chr08:11207853-11210686F
GTTAGAGGTAAATCTAGGATGGTCATAAATTATAAAAGACTAAATGATAATACTATAGAAGATGCCTATAATATTCCAAATAAGCAAGAATGGATTAATAGAATACAAGGTAGTAAATATTTCTCAAAATTTGACTTGAAAGCTGGATTCTGGCAAATAAAGATGGCAGAAGAATCTATAGAATGGACTGCATTTACATGTCCTCAAGGACATTATGAATGGCTTGTTATGCCATTAGGATTAAAAAATGCACCAGCAATTTTCCAAAGGAAAATGCAGAATATATTTAACGAAAACCAAGAATTCATATTAGTCTACATAGATGACCTGTTAGTCTTCTCAAGGACTTACAAAGAACATATTGCTCATCTTGAAATATTTTTTAGAAAGGTGGAACAAAATGGGTTAATATTATCCAAAAAGAAAATGGAAATATGCAAAGAAAAAATTAATTTCCTTGGACATGAAATAGGAGAGGGCAAAATTCATTTGCAAGAACATATTGCTAAGAAAATTTTAGAATTTCCTGATGCTATGAATGATAAAAAGAAATTACAGCAATTCTTAGGGCTTGTAAATTATGCTAGAAATCACATCAATAATTTAGCAAAGTTAGCAGGACCGTTATATGCTAAATTAAGAAAAAATGGTCAGAGATATTTTAATTCTGAAGACATCAAATTAGTAAGATTAATAAAAGAGAGGGTGAAAGAATTAAAACCTCTAGAATTACCATTAGAAGAGAGTTACTTTATTATTGAAACTGATGCATCGCAGCTTGGTTGGGGTGCTGTATTAAAACAAAGGCCTACTAAATATTCATCTAAGTCAGAAGAAAAAGTTTGTAGGTATGCTTCTGGAAGCTATAAATTAAAAACCGTAGGCAATACAGATAGAGAAATACTTGCAATAATCAATGCGATAAATGCCTTTAGGTTATATTTAGGGTTCAAAGAATTTACGGTTAGAACAGATTGCGAAGCTATATGTAGATATTATAATCAGCTTAATAGCAAGAAGAGTTCCACTAGGAGGTGGATTTTATTTGAAGATATCATTACTGGCAACGGATATAAAGTTATATTTGAACATATTAAGGGAAAAGATAATCATTTACCTGATCTACTCTCGCGATCGCCTATTTTGCAGGAATGA
>chr08:11201781-11204621R
GTTAGAGGTAAATCTAGGATGGTCATAAATTATAAAAGACTAAATGATAATACTATAGAAGATGCCTATAATATTCCAAATAAGCAAGAATGGATTAATAGAATACAAGGTAGTAAATATTTCTCAAAATTTGACTTGAAAGCTGGATTCTGGCAAATAAAGATGGCAGAAGAATCTATAGAATGGACTGCATTTACATGTCCTCAAGGACATTATGAATGGCTTGTTATGCCATTAGGATTAAAAAATGCACCAGCAATTTTCCAAAGGAAAATGCAGAATATATTTAACGAAAACCAAGAATTCATATTAGTCCACATAGATGACCTGTTAGTCTTCTCAAGGACTTACAAAGAACATATTGCTCATCTTGAAATATTTTTTAGAAAGGTGGAACAAAATGGGTTAATATTATCCAAAAAGAAAATGGAAATATGCAAAGAAAAAATTAATTTCCTTGGACATGAAATAGGAGAGGGCAAAATTCATTTGCAAGAACATATTGCTAAGAAAATTTTAGAATTTCCTGATGCTATGAATGATAAAAAGAAATTACAGCAATTCTTAGGGCTTGTAAATTATGCTAGAAATCACATCAATAATTTAGCAAAGTTAGCAGGACCGTTATATGCTAAATTAAGAAAAAATGGTCAGAGATATTTTAATTCTGAAGACATCAAATTAGTAAGATTAATAAAAGAGAGGGTGAAAGAATTAAAACCTCTAGAATTACCATTAGAAGAGAGTTACTTTATTATTGAAACTGATGCATCGCAGCTTGGTTGGGGTGCTGTATTAAAACAAAGGCCTACTAAATATTCATCTAAGTCAGAAGAAAAAGTTTGTAGGTATGCTTCTGGAAGCTATAAATTAAAAACCGTAGGCAATACAGATAGAGAAATACTTGCAATAATCAATGCGATAAATGCCTTTAGGTTATATTTAGGGTTCAAAGAATTTACGGTTAGAACAGATTGCGAAGCTATATGTAGATATTATAATCAGCTTAATAGCAAGAAGAGTTCCACTAGGAGGTGGATTTTATTTGAAGATATCATTACTGGCAACGGATATAAAGTTATATTTGAACATATTAAGGGAAAAGATAATCATTTACCTGATCTACTCTCGCGATCGCCTATTTTGCAGGAATGA
>chr08:11168412-11171224F
GTTAGAGGTAAATCTAGGATGGTCATAAATTATAAAAGACTAAATGATAATACTATAGAAGATGCCTATAATATTCCAAATAAACAAGAATGGATTAATAGAATACAAGGTAGTAAATATTTCTCAAAATTTGACTTGAAAGCTGGATTCTGGCAAATAAAGATGGCAGAAGAATCTATAGAATGGACTGCATTTACATGTCCTCAAGGACATTATGAATGGCTTGTTATGCCATTAGGATTAAAAAATGCACCAGCAATTTTCCAAAGGAAAATGCAGAATATATTTAACGAAAACCAAGAATTCATATTAGTCTACATAGATGACCTGTTAGTCTTCTCAAGGACTTACAAAGAACATATTGCTCATCTTGAAATATTTTTTAGAAAGGTGGAACAAAATGGGTTAATATTATCCAAAAAGAAAATGGAAATATGCAAAGAAAAAATTAATTTCCTTGGACATGAAATAGGAGAGGGCAAAATTCATTTGCAAGAACATATTGCTAAGAAAATTTTAGAATTTCCTGATGCTATGAATGATAAAAAGAAATTACAGCAATTCTTAGGGCTTGTAAATTATGCTAGAAATCACATCAATAATTTAGCAAAGTTAGCAGGACCGTTATATGCTAAATTAAGAAAAAATGGTCAGAGATATTTTAATTCTGAAGACATCAAATTAGTAAGATTAATAAAAGAGAGGGTGAAAGAATTAAAACCTCTAGAATTACCATTAGAAGAGAGTTACTTTATTATTGAAACTGATGCATCGCAGCTTGGTTGGGGTGCTGTATTAAAACAAAGGCCTACTAAATATTCATCTAAGTCAGAAGAAAAAGTTTGTAGGTATGCTTCTGGAAGCTATAAATTAAAAACCGTAGGCAATACAGATAGAGAAATACTTGCAATAATCAATGCGATAAATGCCTTTAGGTTATATTTAGGATTCAAAGAATTTACGGTTAGAACAGATTGCGAAGCTATATGTAGATATTATAATCAGCTTAATAGCAAGAAGAGTTCCACTAGGAGGTGGATTTTATTTGAAGATATCATTACTGGCAACGGATATAAAGTTATATTTGAACATATTAAGGGAAAAGATAATCATTTACCTGATCTACTCTCGCGATCGCCTATTTTGCAGGAATGA
>chr08:11243780-11246466F
GTTAGAGGTAAATCTAGGATGGTCATAAATTATAAAAGACTAAATGATAATACTATAGAAGATGCCTATAATATTCCAAATAAGCAAGAATGGATTAATAGAATACAAGGTAGTAAATATTTCTCAAAATTTGACTTGAAAGCTGGATTCTGGCAAATAAAGATGGCAGAAGAATCTATAGAATGGACTGCATTTACATGTCCTCAAGGACATTATGAATGGCTTGTTATGCCATTAGGATTAAAAAATGCACCAGCAATTTTCCAAAGGAAAATGCAGAATATATTTAACGAAAACCAAGAATTCATATTAGTCCACATAGATGACCTGTTAGTCTTCTCAAGGACTTACAAAGAACATATTGCTCATCTTGAAATATTTTTTAGAAAGGTGGAACAAAATGGGTTAATATTATCCAAAAAGAAAATGGAAATATGCAAAGAAAAAATTAATTTCCTTGGACATGAAATAGGAGAGGGCAAAATTCATTTGCAAGAACATATTGCTAAGAAAATTTTAGAATTTCCTGATGCTATGAATGATAAAAAGAAATTACAGCAATTCTTAGGGCTTGTAAATTATGCTAGAAATCACATCAATAATTTAGCAAAGTTAGCAGGACCGTTATATGCTAAATTAAGAAAAAATGGTCAGAGATATTTTAATTCTGAAGACATCAAATTAGTAAGATTAATAAAAGAGAGGGTGAAAGAATTAAAACCTCTAGAATTACCATTAGAAGAGAGTTACTTTATTATTGAAACTGATGCATCGCAGCTTGGTTGGGGTGCTGTATTAAAACAAAGGCCTACTAAATATTCATCTAAGTCAGAAGAAAAAGTTTGTAGGTATGCTTCTGGAAGCTATAAATTAAAAACCGTAGGCAATACAGATAGAGAAATACTTGCAATAATCAATGCGATAAATGCCTTTAGGTTATATTTAGGGTTCAAAGAATTTACGGTTAGAACAGATTGCGAAGCTATATGTAGATATTATAATCAGCTTAATAGCAAGAAGAGTTCCACTAGGAGGTGGATTTTATTTGAAGATATCATTACTGGCAACGGATATAAAGTTATATTTGAACATATTAAGGGAAAAGATAATCATTTACCTGATCTACTCTCGCGATCGCCTATTTTGCAGGAATGA

#d3_raw_ORFz
>chr01:5195123-5198055F
ATGAAGAAATCTATGAATTATAATGGAGTTGAATTCTTCACTTTTGGGGAAGATAATAAACTCAGAATATTCCCACCAAACTCTTATAAATTTAAACCAAAGGACCATATAATCATATATGAAGTGCAAGAATGTATTCTGGACAATTTTTGGTATCAATATAATAATATGAAG---------GGCTATATCCTATCAATATTAAATAGTCTTGCTGAATATTTTCATTTGATAAATGA---ATTAATGCCAGTTGCAAAAAATATTGAAGCCATACAGCAAAAGCCCATTTATGTGGTTTTTGAAGGAAGAGTACCAGGCGTCTATATATCCTTTGAAGAGATAATATCTCAAAAAATAGACGCAAAGCTAACAGTAGGAATATCATGGAAGAAATATAAAGACATTGAAGAACCATTAGGACAAGCTAGGAAAATATTGGGAATAAATTATTATCTAGAGCCAGCGGCAAAGGAATATATTCAAAAGTGC-AAGAGGCTAGAAACAAGAAAAATCCAGAGCCCCCACATTATAC-AAATATAAAGGAAGAAGGGTCATCCAGAAAATTGACATATAAAGAATGCTTAACAAAGGGATTAGACCCCTTAGATAGTGAATATATTGATTTAAAGATAAATGAAAAAATTGCAGAAGTCTCGACTCAGTGAAAGAAAGATTTAAAGGAAGAAATTTTCAAAGAATTAAAGCAAGAATTAAATGAAAATTTTGAAGCTCTGAAGAAAGCATATGATGAGAAATTTGAAATAGCCTTTTCTGATGATGACACTATGGATATCGGTGGTCATGGGCAACCAGAC
>chr09:1110854-1113697R
ATGAAAAGATCAATGAATTACGCCGGAGTCGAGTGCTTCACATTTGGAGATGACAACAAACTCAGAATATTCCCACCAAATTCATATAAATTTAAGCCAAAGGACCATATAATCCTAGATGAAGTTCAAGAGTGCATCTTGGATAATTTCTGGTACCAATACAATAATAAAAGGGAAGAAAAAGGGTATTTGTTATCAATATTGAATAGCCTCTCTGAATATTTTCACCTAATAAATGGGTCATTAATGCCTGCCAATGAAGATCATGAAGTAATCCAACAAAAGCCTATATATGTAGTATTTGATGGAAAGCTCCCTGGGGTCTACATTTCTTTTGAAGAAATTGTGGCTCAAAA-ATAGATGCTAAATTAATGGGAGGAATATCTTGGAAGAAATATAAGGATATTGATGAAGCATTAAGCCAAGCTAGAAAAATATTAGGAATAAATTATTATCTAGAGCCTGCTGCAAAAGAATATATTCAAAAATGCAAAAAAGCTAAAGGAAAGAAGACTTCAGAAATACC-CATTAAGATGACTATAAAAGAAGAAGGGTTTTTTAAAAAACCCACATACAAGGAATGCTTAACAAAAGGAGTGGATCCATTAGATGGGGAATATATTGATTGGAAGATAATAGAAAAATTTGAAGAAGCCTCCCCACAGTTAAAGAAGGAATTGAAGGAAGAAATACTTAAAGAATTAAAACAAGAAATGGATCAGAAATTTGAGCAAATAAAAAAGGCAGTAGATGAGAAATTAGAAGTTTCTTTTTCTGATTTGGACACAATGGATCTTGGTGGCCATGGGCAACCAGAT
>chr06:12626338-12629181F
ATGAAAAGATCAATGAATTACGCCGGAGTCGAGTGCTTCACATTTGGAGATGACAACAAACTTAGAATATTCCCACCAAATTCATATAAATTTAAGCCAAAGGACCATATAATCCTAGATGAAGTTCAAGAGTGCATCTTGGATAATTTCTGGTACCAATACAATAATAAAAGGGAAGAAAAAGGGTATATGTTATCAATATTGAATAGCCTCTCTGAATATTTTCACCTAATAAATGGGTCATTAATGCCTACCAATGAAGATCATGAAGTAATCCAACAGAAGCCTATATATGTAGTATTTGATGGAAAGCTCCCTGGGGTCTACATTTCTTTTGAAGAAATTGTGGCTCAAAAAATAGATGCTAAATTAATGGGAGGAATATCTTGGAAGAAATATAAGGATATTGATGAAGCATTAAGCCAAGCTAGAAAAATATTAGGAATAAATTATTATCTAGAGCCTGCTGCAAAAGAATATATTCAAAAATGCAAAAAAGCTAAAGGAAAGAAGACTTCAGAAATACC-CATTAAGATGACTATAAAAGAAGAAGGGTTTTTTAAAAAACCCACATACAAGGAATGCTTAACAAAAGGAGTGGATCCATTAGATGGGGAATATATTGATTGGAAGATAATAGAAAAATTTAAAGAAGCCTCCCCACAATTAAAGAAGGAATTGAAGGAAGAAATACTTAAAGAATTAAAACAAGAAATGGATCAGAAATTTGAGCAAATAAAAAAGGTAGTAGATGAGAAATTAGAAGTTTCTTTTTCTGATTTGGACACAATGGATCTTGGTGGCCATGGGCAACCAGAT
>chr11:9616272-9619115F
ATGAAAAGATCAATGAATTACGCCGGAGTCGAGTGCTTCACATTTGGAGATGACAACAAACTCAGAATATTCCCACCAAATTCATATAAATTTAAGCCAAAGGACCATATAATCCTAGATGAAGTTCAAGAGTGCATCTTGGATAATTTCTGGTACCAATACAATAATAAAAGGGAAGAAAAAGGGTATTTGTTATCAATATTGAATAGCCTCTCTGAATATTTTCACCTAATAAATGGGTCATTAATGCCTGCCAATGAAGATCATGAAGTAATCCAACAAAAGCCTATATATGTAGTATTTGATGGAAAGCTCCCTGGGGTCTACATTTCTTTTGAAGAAATTGTGGCTCAAAAAATAGATACTAAATTAATGGGAGGAATATCTTGGAAGAAATATAAGGATATTGATGAAGCATTAAGCCAAGCTAGAAAAATATTAGGAATAAATTATTATCTAGAACCTGCTGCAAAAGAATATATTCAAAAATGCAAAAAAGCTAAAGGAAAGAAGACTTCAGAAATACC-CATTAAGATGACTATAAAAGAAGAAGGGTTTTTTAAAAAACCCACATACAAGGAATGCTTAACAAAAGGAGTGGATCCATTAGATGAGGAATATATTGATTGGAAGATAATAGAAAAATTTGAAGAAGCCTCCCCACAGTTAAAGAAGGAATTGAAGGAAGAAATACTTAAAGAATTAAAACAAGAAATGGATCAGAAATTTGAGCAAATAAAAAAGGCAGTAGATGAGAAATTAGAAGTTTCTTTTTCTGATTTGGACACAATGGATCTTGGTGGCCATGGGCAACCAGAT
>chr12:4595766-4598609F
ATGAAAAGATCAATGAATTACGCCGGAGTCGAGTGCTTCACATTTGGAGATGACAACAAACTCAGAATATTCCCACCAAATTCATATAAATTTAAGCCAAAGGACCATATAATCCTAGATGAAGTTCAAGAGTGCATCTTGGACAATTTCTAGTACCAATACAATAATAAAAGGGAAGAAAAAGGGTATATGTTATCAATATTGAATAGCCTCTCTGAATATTTTCACTTAATAAATGGGTCATTAATGCCTGCCAATGAAGATCATGAAGTAATCCAACAGAAGCCTATATATGTAGTATTTGATGGAAAGCTCCCTGGGGTCTACATTTCTTTTGAAGAAATTGTGGCTCAAAAAATAGATGCTAAATTAATGGGAGGAATATCTTGGAAGAAATATAAGGATATTGATGAAGCATTAAGCCAAGCTAGAAAAATATTAGGAATAAATTATTATCTAGAGCCTGCTGCAAAAGAATATATTCAAAAATGCAAAAAAGCTAAAGGAAAGAAGACTTCAGAAATACC-CATTAAGATGACTATAAAAGAAGAAGGGTTTTTTAAAAAACCCACATACAAGGAATGCTTAACAAAAGGAGTGGATCCATTAGATGGGGAATATATTGATTGGAAGATAATAGAAAAATTTGAAGAAGCCTCCCCACAATTAAAGAAGGAATTGAAGGAAGAAATACTTAAAGAATTAAAACAAGAAATTGATCAGAAATTTGAGCAAATAAAAAAGGCAGTAGATGAGAAATTAGAAGTTTCTTTTTCTGATTTGGACACAATGGATCTTGGTGGCCATGGGCAACCAGAT
>chr08:20179762-20182584F
ATGAAAAGATCAATGAATTACGCCGGAGTCGAGTGCTTCACATTTGGAGATGACAACAAACTCAGAATATTCCCACCAAATTCATATAAATTTAAGCCAAAGGACCATATAATCCTAGATGAAGTTCAAGAGTGCATCTTGGATAATTTCTGGTACTAATACAATAATAAAAGGGAAGAAAAAGGGTATATGTTATCAATATTGAATAGCCTCTCTAAATATTTTCACCTAATAAATGGGTCATTAATGCCTGCCAATGAAGATCATGAAGTAATCCAACAGAAGCCTATATATGTAGTATTTGATGGAAAGCTCCCTGGGGTCTACATTTCTTTTGAAGAAATTGTGGCTCAAAAAATAGATGCTAAATTAATGGGAGGAATATCTTGGAAGAAATATAAGGATATTGATGAAGCATTAAGCCAAGCTAGAAAAATATTAGGAATAAATTATTATCTAGAGCCTGCTGCAAAAGAATATATTCAAAAATGCAAAAAAGCTAAAGGAAAGAAGACTTCAGAAATACC-CATTAAGATGACTATAAAAGAAGAAGGGTTTTTTAAAAAACCCACATACAAGGAATGCTTAACAAAAGGAGTGGATCCATTAGATGGGGAATATATTGATTGGAAGATAATAGAAAAATTTGAAGAAGCCTCCCCACAATTAAAGAAGAAATTGAAGGAAGAAATACTTAAAGAATTAAAACAAGAAATGGATCAGAAATTTGAGCAAATAAAAAAAGCAGTAGATGAGAAATTAGAAGTTTCTTTTTCTGATTTGGACACAATGGATCTTGGTGGCCATGGGCAACCAGAT
>chr08:11158391-11161228R
ATGAAAAGATCAATGAATTACGCCGGAGTCGAGTGCTTCACATTTGGAGATGACAACAAACTCAGAATATTCCCACCAAATTCATATAAATTTAAGCCAAAGGACCATATAATCCTAGATGAAGTTCAAGAGTGCATCTTGGATAATTTCTGGTACCAATACAATAATAAAAGGGAAGAAAAAGGGTATTTGTTATCAATATTGAATAGCCTCTCTGAATATTTTCACCTAATAAATGGGTCATTAATGCCTGCCAATGAAGATCATGAAGTAATCCAACAAAAGCCTATATATATAGTATTTGATGGAAAGCTCCCTGGGGTCTACATTTCTTTTGAAGAAATTGTGGCTCAAAAAATAGATGCTAAATTAATGGGAGGAATATCTTGGAAGAAATATAAGGATATTGATGAAGCATTAAGCCAAGCTAGAAAAATATTAGGAATAAATTAAT---TAGAGCCTGCTGCAA---AATATATTCAAAAATGCAAAAAAGCTAAAGGAAAGAAGACTTCAGAAATACC-CATTAAGATGACTATAAAAGAAGAAGGGTTTTTTAAAAAACCCACATACAAGGAATGCTTAACAAAAGGAGTGGATCCATTAGATGGGGAATATATTGATTGGAAGATAATAGAAAAATTTGAAGAAGCCTCCCCACAGTTAAAGAAGGAATTGAAGGAAGAAATACTTAAAGAATTAAAACAAGAAATGGATCAGAAATTTGAGCAAATAAAAAAGGCAGTAGATGAGAAATTAGAAGTTTCTTTTTCTGATTTGGACACAATGGATCTTGGTGGCCATGGGCAACCAGAT
>chr07:17892265-17895108R
ATGAAAAGATCAATGAATTACGCCGGAGTCGAGTGCTTCACATTTGGAGATGACAACAAACTCAGAATATTCCCACCAAATTCATATAAATTTAAGCCAAAGGACCATATAATCCTAGATGAAGTTCAAGAGTGCATCTTGGACAATTTCTGGTACCAATACAATAATAAAAGGGAAGAAAAAGGGTATATGTTATCAATATTGAATAGCCTCTCTGAATATTTTCACCTAATAAATGGGTCATTAATGCCTGCCAATGAAGATCATGAAGTAATCCAACAGAAGCCTATATATGTAGTATTTGATGGAAAGCTCCCTGGGGTCTACATTTCTTTTGAAGAAATTGTGGCTCAAAAAATAGATGCTAAATTAATGGGAGGAATATCTTGGAAGAAATATAAGGATATTGATGAAGCATTAAGCCAAGCTAGAAAAATATTAGGAATAAATTATTATCTAGAGCCTGCTGCAAAAGAATATATTCAAAAATGCAAAAAAGCTAAAGGAAAGAAGACTTCAGAAATACC-CATTAAGATGACTATAAAAGAAGAAGGGTTTTTTAAAAAACCCACATACAAGGAATGCTTAACAAAAGGAGTGGATCCATTAGATGGGGAATATATTGATTGGAAGATAATAGAAAAATTTGAAGAAGCCTCCCCACAATTAAAGAAGGAATTGAAGGAAGAAATACTTAAAGAATTAAAACAAGAAATGGATCAGAAATTCGAGCAAATAAAAAAGGCAGTAGATGAGAAATTAGAAGTTTCTTTTTCTGATTTGGACACAATGGATCTTGGTGGCCATGGGCAACCAGAT
>chr10:21934380-21937223R
ATGAAAAGATCAATGAATTACGCCGGAGTCGAGTGCTTCACATTTGGAGATGACAACAAACTCAGAATATTCCCACCAAATTCATATAAATTTAAGCCAAAGGACCATATAATCCTAGATGAAGTTCAAGAGTGCATCTTGGATAATTTCTGGTACCAATACAATAATAAAAGGGAAGAAAAAGGGTATTTGTTATCAATATTGAATAGCCTCTCTGAATATTTTCACCTAATAAATGGGTCATTAATGCCTGCCAATGAAGATCATGAAGTAATCCAACAAAAGCCTATATATGTAGTATTTGATGGAAAGCTCCCTGGGGTCTACATTTCTTTTGAAGAAATTGTGGCTCAAAAAATAGATGCTAAATTAATGGGAGGAATATCTTGGAAGAAATATAAGGATATTGATGAAGCATTAAGCCAAGCTAGAAAAATATTAGGAATAAATTATTATCTAGAGCCTGCTGCAAAAGAATATATTCAAAAATGCAAAAAAGCTAAAGGAAAGAAGACTTCAGAAATACC-TATTAAGATGACTATAAAAGAAGAAGGGTTTTTTAAAAAACCCACATACAAGGAATGCTTAACAAAAGGAGTGGATCCATTAGATGGGGAATATATTGATTGGAAGATAATAGAAAAATTTGAAGAAGCCTCCCCACAGTTAAAGAAGGAATTGAAGGAAGAAATACTTAAAGAATTAAAACAAGAAATGGATCAGAAATTTGAGCAAATAAAAAAGGCAGTAGATGAGAAATTAGAAGTTTCTTTTTCTGATTTGGACACAATGGATCTTGGTGGCCATGGGCAACCAGAT
>chr02:8789249-8792092F
ATGAAAAGATCAATGAATTACGCCGGAGTCGAGTGCTTCACATTTGGAGATGACAACAAACTCAGAATATTCCCACCAAATTCATATAAATTTAAGCCAAAGGACCATATAATCCTAGATGAAGTTCAAGAGTGCATCTTGGATAATTTCTGGTACCAATACAATAATAAAAGGGAAGAAAAAGGGTATTTGTTATCAATATTGAATAGCCTCTCTGAATATTTTTACCTAATAAATGGGTCATTAATGCCTGCCAATGAAGATCATGAAGTAATCCAACAAAAGCCTATATATGTAGTATTTGATGGAAAGCTCCCTGGGGTCTACATTTCTTTTGAAGAAATTGTGGCTCAAAAAATAGATGCTAAATTAATGGGAGGAATATCTTGGAAGAAATATAAGGATATTGATGAAGCATTAAGCCAAGCTAGAAAAATATTAGGAATAAATTATTATCTAGAGCCTGCTGCAAAAGAATATATTCAAAAATGCAAAAAAGCTAAAGGAAAGAAGACTTCAGAAATACC-CATTAAGATGACTATAAAAGAAGAAGGGTTTTTTAAAAAACCCACATACAAGGAATGCTTAACAAAAGGAGTGGATCCATTAGATGGGGAATATATTGATTGGAAGATAATAGAAAAATTTGAAGAAGCCTCCCCACAGTTAAAGAAGGAATTGAAGGAAGAAATACTTAAAGAATTAAAACAAGAAATGGATCAGAAATTTGAGCAAATAAAAAAGGCAGTAGATGAGAAATTAGAAGTTTCTTTTTCTGATTTGGACACAATGGATCTTGGTGGCCATGGGCAACCAGAT
>chr04:18355854-18358697F
ATGAAAAGATCAATGAATTACGCCGGAGTCGAGTGCTTCACATTTGGAGATGACAACAAACTCAGAATATTCCCACCAAATTCATATAAATTTAAGCCAAAGGACCATATAATCCTAGATGAAGTTCAAGAGTGCATCTTGGATAATTTTTGGTACCAATACAATAATAAAAGGGAAGAAAAAGGGTATATGTTATCAATATTGAATAGCCTCTCTGAATATTTTCACCTAATAAATGGGTTATTAATGCCTGCCAATGAAGATCATGAAGTAATCCAACAGAAGCCTATATATGTAGTATTTGATGGAAAGCTCCCTGGGGTCTACATTTCTTTTGAAGAAATTGTGGCTCAAAAAATAGATGCTAAATTAATGGGAGGAATATCTTGGAAGAAATATAAGGATATTGATGAAGCATTAAGCCAAGCTAGAAAAATATTAGGAATAAATTATTATCTAGAGCCTGCTGCAAAAGAATATATTCAAAAATGCAAAAAAGCTAAAGGAAAAAAGACCCCAGAAATACC-CATTAAGATGACTATAAAAGAAGAAGGGTTTTTTAAAAAACCCACAAACAAGGAATGCTTAACAAAAGGAGTGGATCCATTAGATGGGGAATATATTGATTGGAAGATAATAGAAAAATTTGAAGAAGCCTCCCCACAATTAAAGAAGGAATTGAAGGAAGAGATACTTAAAGAATTAAAACAAGAAATGGATCAGAAATTGGAGCAAATAAAAAAGGTAGAAGATGAGAAATTAGAAGTTTCTTTTTCTGATTTGGACACAATGGATCTTGGTGGCCATGGGCAACCAGAT
>chr12:25849300-25852251F
ATGAAAAGATCAATGAATTACGCCGGAGTCGAGTGCTTCACATTTGGAGATGACAACAAACTCAGAATATTCCCACCAAATTCATATAAATTTAAGCCAAAGGACCATATAATCCTAGATGAAGTTCAAGAGTGCATCTTGGATAATTTCTGGTACCAATACAATAATAAAAGGGAAGAAAAAGGGTATTTGTTATCAATATTGAATAGCCTCTCTGAATATTTTCACCTAATAAATGGGTCATTAATGCCTGCCAATGAAGATCATGAAGTAATCCAACAAAAGCCTATATATGTAGTATTTGATGGAAAGCTCCCTGGGGTCTACATTTCTTTTGAAGAAATTGTGGCTCAAAAAATAGATGCTAAATTAATGGGAGGAATATCTTGGAAGAAATATAAGGATATTGATGAAGCATTAAGCCAAGCTAGAAAAATATTAGGAATAAATTATTATCTAGAGCCTGCTGCAAAAGAATATATTCAAAAATGCAAAAAAGCTAAAGGAAAGAAGACTTCAGAAATACC-CGTTAAGATGACTATAAAAGAAGAAGGGTTTTTTAAAAAACCCACATACAAGGAATGCTTAACAAAAGGAGTGGATCCATTAGATGGGGAATATATTGATTGGAAGATAATAGAAAAATTTGAAGAAGCCTCCCCACAGTTAAAGAAGGAATTGAAGGAAGAAATACTTAAAGAATTAAAACAAGAAATGGATCAGAAATTTGAGCAAATAAAAAAGGCAGTAGATGAGAAATTAGAAGTTTCTTTTTCTGATTTGGACACAATGGATCTTGGTGGCCATGGGCAACCAGAT
>chr10:14376059-14378456R
ATGAAAAGATCAATGAATTACGCCGGAGTCGAGTGCTTCACATTTGGAGATGACAACAAACTCAGAATATTCCCACCAAATTCATATAAATTTAAGCCAAAGGACCATATAATCCTAGATGAAGTTCAAGAGTGCATCTTGGATAATTTCTGGTACCAATACAATAATAAAAGGGAAGAAAAAGGGTATTTGTTATCAATATTGAATAGCCTCTCTGAATATTTTCACCTAATAAATGGGTCATTAATGCCTGCCAATGAAGATCATGAAGTAATCCAACAAAAGCCTATATATGTAGTATTTGATGGAAAGCTCCCTGGGGTCTACATTTCTTTTGAAGAAATTGTGGCTCAAAAAATAGATGCTAAATTAATGGGAGGAATATCTTGGAAGAAATATAAGGATATTGATGAAGCATTAAGCCAAGCTAGAAAAATATTAGGAATAAATTATTATCTAGAGCCTGCTGCAAAAGAATATATTCAAAAATGCAAAAAAGCTAAAGGAAAGAAGACTTCAGAAATACC-CATTAAGATGACTATAAAAGAAGAAGGGTTTTTTAAAAAACCCACATACAAGGAATGCTTAACAAAAGGAGTGGATCCATTAGATGGGGAATATATTGATTGGAAGATAATAGAAAAATTTGAAGAAGCCTCCCCACAGTTAAAGAAGGAATTGAAGGAAGAAATACTTAAAGAATTAAAACAAGAAATGGATCAGAAATTTGAGCAAATAAAAAAGGCAGTAGATGAGAAATTAGAAGTTTCTTTTTCTGATTTGGACACAATGGATCTTGGTGGCCATGGGCAACCAGAT
>chr04:21716624-21719468F
ATGAAAAGATCAATGAATTACAGCGGAATTGAATGCTTCACATTTGGAGATGACAACAAGCTCAGAATATTCCCACCAAATTCATATAAATTTAAGGCAAAAGACCATATAATCTTAGATGAAGTGCAAGAATGCATCTTGGATAATTTTTGGTACCAATACAATAATAAAAGGGAAGAAAAAGGATATATGTTATCAATATTGAATAGCCTCTCTGAATATTTTCACTTAATAAATGGGTTATTAATGTCAGCTAATGAAGATCATGAAATAATCCAACAGAAGCCTATATATGTCGTATTTGATGGAAAGCTCCCAGGGGTCTATATATCTCTTGAAGAAATTGTGGCCCAAAAGATAGATGCTAAATTAATGGGAGGAATATCTTGGAAGAAAGATAAAGACATTGATGAAGCACTAAGCCAGGCTAGAAAAATACTAGGAATAAATTATTATCTAGAGCCTGCTGCAAATGAATATATTCAAAAATGCAAAAAAGCTAAAGGAAAGAAGACTCCAGAAATACC-CATTAAAACGACTATAAAAGAAGAAGGGTATTCTAAAAAACCCACATACAAGGAATGCCTAACAAAAGGAGTGGATCCATTAGATGGGGAATATATTGATTGGAAAATAATAGAAAAATTTGAAGAAGCCTCCCCACAATTAAAGAAGGAATTAAAGGAAGAAATACTTAAAGAATTAAAACAAGAAATGGATCAGAAATTTGAATAAATAAAAAAGGCAGTAGATGAGAAATTAGAAGTTTCTTTTTCTGATCTGGACACTATGGATCTTGGTGGTCATGGGCAACCAGAT
>chr08:21256360-21259202R
ATGAAAAGATCAATGAATTACAGCGGAATTGAATGCTTCATATTTGGAGATGACAACAAGCTCAGAATATTCCCACCAAATTCATATAAATTTAAGCCAAAAGACCATATAATCTTAGATGAAGTGCAAGAATGCATCTTGGATAATTTTTGGTACCAATACAATAATAAAAGGGAAGAAAAAGGATATATGTTATCAATATTGAATAGCCTCTCTGAATATTTTCACTTAATAAACGGGTTATTAATGCCAGCTAATAAAGATCATGAAATAATCCAACAGAAGCCTATATATGTCGTATTTGATGGAAAGCTCCCAGGGGTCTATATATCTTTTGAAGAAATTGTGGCCCAAAAGATAGATGCTAAATTAATGGGAGGAATATCTTGGAAGAAATATAAAGACATTGATGAAGCACTAAGCCAGGCTAGAAAAATACTAGGAATAAATTATTATCTAGAGCCTACTACAAAAGAATATATTCAAAAATACAAAAAAGCTAAAGGAAAGAAGACTCCAGAAATACC-CATTAAAACGACTATAAAAGAAGAAGGGTATTCTAAAAAACCCACATACAAGGAATGCCTAACAAAAGGAGTGGATCCATTAGATGGGGAATATATTGATTGGAAAATAATAGAAAAATTTGAAGAAGCCTCCCCACAATTAAAGAACGAATTAAAGGAAGAAATACTTAAAGAATTAAAACAAGAAATGGATCAGAAATTTGAACAAATAAAAAAGGCAGTAGATGAGAAATTAGAAGTTTCTTTTTCTGATCTGGACACTATGGATCTTGGTGGTCATGGGCAACCAGAT
>chr05:18999313-19002149R
ATGAAAAGATCAATGAATTACAGCGGAATTGAATGCTTCACATTTGGAGATGACAACAAGCTCAGAATATTCCCACCAAATTCATATAAATTTAAGCCAAAAGACCATATAATCTTAGATGAAGTACAAGAATGCATCTTGGATAATTTTTGGTACCAATACAATAATAAAAGGGAAGAAAAAGGATATATGTTATCAATATTGAATAGCCTCTCTGAATATTTTCACTTAATAAACGGGTTATTAATGCCAGCTAATGAAGATCATGAAATAATCCAACAGAAGCCTATATATGTCGTATTTGATGGAAAGCTCCCAGGGGTCTATATATCTTTTGAAGAAATTGTGGCCCAAAAGATATATGCTAAATTAATGGGAGGAATATCTTGGAAGAAATATAAAGACATTGATGAAGCACTAAGCCAGGCTAGAAAAATACTAGGAATAAATTATTATCTAGAGTCTGCTGCAAAAGAATATATTCAAAAATGCAAAAAAGCTAAAGGAAAGAAGACTCCAGAAATACC-CATTAAAACGACTATAAAAGAAGAAGGGTATTCTAAAAAACCCACATACAAGGAATGCCTAACAAAAGGAGTGGATCCATTAGATGAGGAATATATTGATTGGAAAATAATAGAAAAATTTGAAGAAGCCTCCCCACAATTAAAGAAGGAATTAAAGGAAGAAATACTTAAAGAATTAAAACAAGAAATGGATCAGAAATTTGAACAAATAAAAAAGGCAGTAGATGAGAAATTAGAAGTTTCTTTTTCTGATCTGGACACTATGGATCTTGGTGGTCATGGGCAACCAGAT
>chr10:9481774-9484616R
ATGAAAAGATCAATGAATTACAGCGGAATTGAATGCTTCACATTTGGAGATGACAACAAGCTCAGAATATTCCCACCAAATTCATATAAATTTAAGCCAAAAGACCATATAATCTTAGATGAAGTGCAAGAATGCATCTTGGATAATTTTTGGTACCAATACAATAATAAAAGGGAAGAAAAAGGATATATGTTATCAATATTGAATAGCCTCTCTGAATATTTTCACTTAATAAACGGGTTATTAATGCCAGCTAATGAAGATCATGAAATAATCCAACAGAAGCCTATATATGTCGTATTTGATGGAAAGCTCCCAGGGGTCTATATATCTTTTGAAGAAATTGTGGCCCAAAAGATAGATGCTAAATTATTGGGAGGAATATCTTGGAAGAAATATAAAGACATTGATGAAGCACTAAGCCAGGCTAGAAAAATAGTAGGAATAAATTATTATCTAGAGCCTGCTGCAAAAGAATATATTCAAAAATGCAAAAAAGCTAAAGGAAAGAAGACTCTAGAAATACC-CATTAAAACGACTATAAAAGAAGAAGGGTATTCTAAAAAACCCACATACAAGGAATGCCTAACAAAAGGAGTGGATCCATTAGATGGGGAATATATTGATTGGAAAATAATAGAAAAATTTGAAGAAGCCTCCCCATAATTAAAGAAGGAATTAAAGGAAGAAATACTTAAAGAATTAAAACAAGAAATGGATCAGAAATTTGAACAAATAAAAAAGGCAGTAGATGAGAAATTAGAAGTTTCTTTTTCTGATCTGGACACTATGGATCTTGGTGGTCATGGGCAACCAGAT
>chr12:25149873-25152671R
ATGAAAAGATCAATGAATTACAGCGGAATTGAATGCTTCACATTTGGAGATGACAACAAGCTCAGAATATTCCCACCAAATTCATATAAATTTAAGCCAAAAGACCATATAATCTTAGATGAAGTGCAAGAATGCATCTTGGATAATTTTTGGTACCAATACAATAATAAAAGGGAAGAAAAAGGATATATGTTATCAATATTGAATAGCCTCTCTGAATATTTTCACTTAATAAACGGGTTATTAATGCCAGCTAATGAAGATCATGAAATAATCCAACAGAAGCCTATATATGTCGTATTTGATGGAAAGCTCCCAGGGGTCTATGTATCTTTTGAAGAAATTGTGGCCCAAAAGATAGATGCTAAATTAATAGGAGGAATATCTTGGAAGAAATATAAAGACATCGATGAAGCACTAAGCCAGGCTAGAAAAATACTAGGAATAAATTATTATCTAGAGCTTGCTGCAAAAGAATATATTCAAAAATGCAAAAAAGCTAAAGGAAAGAAGACTCCAGAAATACC-CATTAAAACGACTATAAAAGAAGAAGGGTATTCTAAAAAACCCACATACAAGGAATGCCTAACAAAAGGAGTGGATCCATTAGATGGGGAATATATTCATTGGAAAATAATAGAAAAATTTGAAGAAGCCTCCCCACAATTAAAGAAGGAATTAAAGGAAGAAATACTTAAAGAATTAAAACAAGAAATGGATCAGAAATTTGAACAAATGAAAAAGGCAGTAGATGAGAAATTAGAAGTTTCTTTTTCTGATCTGGACACTATGGATCTTGGTGGTCATGGGCAACCAGAT
>chr12:26543474-26545864R
ATGAAAAGATCAATGAATTACAGCGGAATTGAATGCTTCACATTTGGAGATGACAACAAGCTCAGAATATTCCCACCAAATTCATATAAATTTAAGCCAAAAGACCATATAATCTTAGATGAAGTGAAAGAATGCATCTTGGATAATTTTTGGTACCAATACAATAATAAAAGGGAAGAAAAAGGATATATGTTATCAATATTGAATAGCCTCTCTGAATATTTTCACTTAATAAACGGGTTATTAATGCCAGCTAATGAAGATCATGAAATAATCCAACAGAAGCCTATATATGTCGTATTTGATGGAAAGCTCCCAGGGGTCTATATATCTTTTGAAGAAATTGTGGCCCAAAAGATAGATGCTAAATTAATGGGAGGAATATCTTGGAAGAAATATAAAGACATTGATGAAGCATTAAGCCAGGCTAGAAAAATACTAGGAATAAATTATTATCTAGAGCCTGCTGCAAAAGAATATATTCAAAAATGCAAAAAAGCTAAAGGAAAGAAGACTCCAGAAATACC-CATTAAAACGACTATAAAAGAAGAAGGGTATTCTAAAAAACCCACATACAAGGAATGCCTAACAAAAGGAGTGGATCCATTAGATGGGGAATATATTGATTGGAAAATAATAGAAAAATTTGAAGAAGCCTCCCCACAATTAAAGAAGGAATTAAAGGAGGAAATACTTAAAGAATTAAAACAAGAGATGGATCAGAAATTTGAACAAATAAAAAAGGCAGTAGATGAGAAATTAGAAGTTTCTTTTTCTGATCTGGACACTATAGATCTTGGTGGTCATGGGCAGCCAGAT
>chr06:1714980-1717215F
ATGAAAAGATCAATGAATTACAGCGGAATTGAATGCTTCACATTTGGAGATGACAACAAGCTCAGAATATTCCCACCAAATTCATATAAATTTAAGCCAAAAGACCATATAATCTTAGATGAAGTGCAAGAATGCATCTTGGATAATTTTTGGTACCAATACAATAATAAAAGGGAAGAAAAAGGATATATGTTATCAATATTGAATAGCCTCTCTAAATATTTTCACTTAATAAACGGGTTATTAATGCCAGCTAATGAAGATCATGAAATAATACAACAGAAGCCTATATATGTCGTATTTGATGGAAAGCTCCCAGGGGTCTATATATCTTTTGAAGAAATTGTGGCCCAAAAGATAGATGCTAAATTAATTGGAGGAATATCTTGGAAGAAATATAAAGACATTGATGAAGCACTAAGCCAGGCTAGAAAAATACTAGGAATAAATTATTATCTAGAGCCTGCTGCAAAAGAATATATTCAAAAATGCAAAAAAGCTAAAGGAAAGAAGACTCCAGAAATACC-CATTAAAACGACTATAAAAGAAGAAGGGTATTCTAAAAAACCCACATACAAGGAATGCCTAACAAAAGGAGTGGATCTATTAGATGGGGAATATATTGATTGGAAAATAATAGAAAAATTTGAAGAAGCCTCCCCACAATTAAAGAAAGAATTAAAGGAAGAAATACTTAAAGAATTAAAACAAGAAATGGATCAGAAATTTGAACAAATAAAAAAGGCAGTAGATGAGAGATTAGAAGTTTCCTTTTCTGATCTGGACACTATGGATCTTGGTGGTCAAGGGCAACCAGAT
>chr01:11549982-11552831R
ATGAAGAAGTCCATGAATTATAATGGAGTTGAGTTCTTCACGTTTGGAGAAGACAATAAGCTCAAAGTATTCCCACAGAATACCTATAAGTTTAAGCCAAAAACCCACATAATATTAGATGAAGTCCAAGAATGCATTTTAGATAATTTCTGGTATCAATACAATAATAAGAGGGAAGAAAAAGGCTATATGCTATCAATATTAAACAGTCTTGCTGAATATTTCCATCTAATGAATGA---TATAATGCCAACATCAGAAAATAATGAAGTAATACAGCAAAAACCCATATATGTTGTTTTTGACGGAAAGCTTCCTGGAGTGTACATATCTTTTGAAGAGATAGTAGCCCAAAAAATAGATGCAAAATTAATGGGTGGATTGTCATGGAAAAAATATATAGATTTTGATGAAGCTTTAACTCAGGCCAGAAAAATATTAGGAATAAACTACTACTTGGAACCAGCAGCAAAAGAATATATACAAAAATGCAAAAAAGCCAAAAATAAGAAAGCTCCAGAGAACCCATATTGTTC-AAATATTAAGAATGAAGGATCATCCCAAAAACCTACGTATAAGGAATGCTTGACTAAGGGAGTAGATCCTTTGGATGGCGAATATATCGATTGGAAAATAATTGAAAAATTTGAAGAAGCATCCCCCCAAATTAAAAAAGAATTGAAAGAAGAAATACTTAAAGAATTAAAGAAAGAAATGAATGATAAATTTGAAGAAATGAAAAAAGCATATGATGAAAAATTTGAAATCTCCTTTTCTGATGTAGATACTATGGATTTAGGTGGTCATGGGCAGCCTGAC
>chr02:9093681-9096528F
ATGAAGAAGTCCATGAATTATAGTGGAGTTGAGTTCTTCACATTTGGAGAAGACAATAAGCTCAAAGTATTCCCACCGAATACCTATAAGTTTAAGCCAAAAACCCACATAATATTAGATGAAGTCCAAGAATGCATTTTAGATAATTTCTGGTATCAATACAATAATAAGAGGGAAGAAAAAGGCTATATGCTATCAATATTAAACAGTCTTGCTGAATATTTCCATCTAATAAATGA---TATAATGCCAACATCAGAAAATAATGAAGTAATACAGCAAAAACCCATATATGTTGTTTTTGACGGAAAGCTTCCTGGAGTGTACATATCTTTTGAAGAGATAGTAGCCCAAAAAATAGATGCAAAATTAATGGGTGGATTGTCATGGAAAAAATATATAGATATTGATGAAGCTTTAACTCAGGCCAGAAAAATATTAGGAATAAACTACTACTTGGAACCAGCAGCAAAAGAATATATACAAAAATGCAAAAAAGCCAAAAATAAGAAAGCTCCAGAGAACCCATATTGTTC-AAATATTAAGAATGAAGGATCATCCCAAAAACCTACGTATAAGGAATGCTTGACTAAGGGAGTAGATCCTTTGGATGGCGAATATATCGATTGGAAAATAATTGAAAAATTTGAAGAAGCATCCCCCCAAATTAAAAAAGAATTGAAAGAAGAAATATTTAAAGAATTAAAGAAAGAAATGAATGATAAATTTGAAGAAATGAAAAAAGCATATGATGAAAAATTTGAGGTCTCCTTTTCTGATGTAGATACTATGGATTTAGGTGGTCATGGGCAGCCTGAC
>chr07:2786395-2789235F
ATGAAGAAGTCCATGAATTATAGTGGAGTTGAGTTCTTCACGTTTGGAGAAGACAATAAGCTCAAAGTATTCCCACCGAATACCTATAAGTTTAAGCCAAAAACCCACATAATATTAGATGAAGTCCAAGAATGCATTTTAGATAATTTCTGGTATCAATACAATAATAAGAGGGAAGAAAAAGGCTATATGCTATCAATATTAAACAGTCTTGCTGAATATTTCCATCTAATAAATGA---TATAATGCCAACATCAGAAAATAATGAAGTAATACAGCAAAAACCCATATATGTTGTTTTTGACGGAAAGCTTCCTGGAGTGTACATATCTTTTGAAGAGATAGTAGCCCAAAAAATAGATGCAAAATTAATGGGTGGATTGTCATGGAAAAAATATATAGATATTGATGAAGCTTTAACTCAGGCCAGAAAAATTTTAGGAATAAACTACTACTTGGAACCAGCAGCAAAAGAATATATACAAAAATGCAAAAAAGCCAAAAATAAGAAAGCTCCAGAGAACCCATATTGTTC-AAATATTAAGAATGAAGGATCATCCCAAAAACCTACGTATAAGGAATGCTTGACTAAGGGAGTAGATCCTTTGGATGGCGAATATATCGATTGGAAAATAATTGAAAAATTTGAAGAAGCATCCCCCAAATTTAA-AAAGAATTGAAAGAAGAAATACTTAAAGAATTAAAGAAATAAATGAATGATAAATTTGAAGAAATGAAAAAAGCATATGATGAAAAATTTGAAGTCTCCTTTTCTGATGTAGATACTATGGATTTAGGTGGTCATGGGCAGCCTGAC
>chr04:9571295-9574136R
ATGAAGAAGTCCATGAATTATAGTGGAGTTGAGTTCTTCACGTTTGGAGAAGACAATAAGCTCAAAGTATTCCCACCGAATACCTATAAGTTTAAGCCAAAAACCCACATAATATTAGATGAAGTCCAAGAATGCATTTTAGATAATTTCTGGTATCAATACAATAATAAGAGGGAAGAAAAAGGCTATATGCTATCAATATTAAACAGTCTTGCTGAATATTTCCATCTAATAAATGA---TATAATGCCAACATCAGAAAATAATGAAGTAATACAGCAAAAACCCATATATGTTGTTTTTGACGGAAAGCTTCCTGGAGTGTACATATCTTTTGAAGAGATAGTAGCCCAAAAAATAGATGCAAAATTAATGGGTGGATTGTCATGGAAAAAATATATAGATATTGATGAAGCTTTAACTCAAGCCAGAAAAATATTAGGAATAAACTACTACTTGGAACCAGCAGCAAAAGAATATATACAAAAATGCAAAAAAGCCAAAAATAAGAAAGCTCCAGAGAACCCATATTGTTC-AAATATTAAGAATGAAGGATCATCCCAAAAACCTACGTATAAGGAATGCTTGACTAAGGGAGTAGATCCTTTGGATGGCGAATATATCGATTGGAAAATAATTGAAAAATTTGAAGAAGCATCCCCCCAAATTAAAAAAGAATTGAAAGAAGAAATACTTAAAGAATTAAAGAAAGAAATGAATGATAAATTTGAAGAAATGAAAAAAGCATATGATGAAAAATTTGAAGTCTCCTTTTCTGATGTAGATACTGTGGATTTAGGTGGTCATGGGCAGCCTGAC
>chr07:6650164-6652993R
ATGAAGAAGTCCATGAATTATAGTGGAGTTGAGTTCTTCACGTTTGGAGAAGACAATAAGCTCAAAGTATTCCCACTGAATACCTATAAGTTTAAGCCAAAAACCCACATAATATTAGATGAAGTCCAAGAATGCATTTTAGATAATTTCTGGTATCAATACAATAATAAGAGGGAAGAAAAAGGCTATATGCTATCAATATTAAACAGTCTTGCTGAATATTTCCATCTAATAAATGA---TATAATGCCAACATCAGAAAATAATGAAGTAATACAGCAAAAACCCATATATGTTGTTTTTGACGGAAAGCTTCCTGGAGTGTACATATCTTTTGAAGAGATAGTAGCCCAAAAAATAGATGCAAAATTAATGGGTGGATTGTCATGGAAAAAATATATAGATATTGATGAAGCTTTAACTCAGGCCAGAAAAATATTAGGAATAAACTACTACTTGGAACCAGCAGCAAAAGAATATATACAAAAATGCAAAAAAGCCAAAAATAAGAAAGCTCCAGAGAACCCATATTGTTC-AAATATTAAGAATGAAGGATCATCCCAAAAACCTACGTATAAGGAATGCTTGACTAAGGGAGTAGATCCTTTGGATGGCGAATATATCGATTGGAAAATAATTGAAAAATTTGAAGAAGCATCCCCCAAATTAAA-AAAGAATTGAAAGAAGAAATATTTAAAGAATTAAAGAAAGAAATGAATGATAAATTTGAAGAAATGAAAAAAGCATATGATGAAAAATTTGAAGTCTCCTTTTCTGATGTAGATACTATGGATTTAGGTGGTCATGGGCAGCCTGAC
>chr01:756084-758922R
ATGAAGAAGTCCATGAATTATAATGGAGTTGAGTTCTTCACGTTTGGAGAAGACAATAAGCTCAAAGTATTCCCACCGAATACCTATAAGTTTAAGCCAAAA-CCCACATAATATTAGATGAAGTCCAAGAATGCATTTTAGATAATTTCTGGTATCAATACAATAATAAGAGGGAAGAAAAAGGCTATATGCTATCAATATTAAACAGTCTTGCTGAATATTTCCATCTAATGAATGA---TATAATGCCAACATCAGAAAATAATGAAGTAATACAGCAAAAACCCATATATGTTGTTTTTGACGGAAAGCTTCCTGGAGTGTACATATCTTTTGAAGAGATAGTAGCCCAAAAAATAGATGCAAAATTAATGGGTGGATTGTCATGGAAAAAATATATAGATTTTGATGAAGCTTTAACTCAGGCCAGAAAAATATTAGGAATAAACTACTACTTGGAACCAGCAGCAAAAGAATATATACAAAAATGCAAAAAAGCCAAAAATAAGAAAGCTCCAGAGAACCCATATTGTTC-AAATATTAAGAATGAAGGATCATCCCAAAAACCTACGTATAAGGAATGCTTGACTAAGGGAGTAGATCCTTTGGATGGCGAATATATCGATTGGAAAATAATTGAAAAATTTGAAGAAGCATCCCCCAAATTAAA-AAAGAATTGAAAGAAGAAATACTTAAAGAATTAAAGAAAGAAATGAATGATAAATTTGAAGAAATGAAAAAAGCATATGATGAAAAATTTGAAGTCTCCTTTTCTGATGTAGATACTATGGATTTAGGTGGTCATGGGCAGCCTGAC
>chr06:4978343-4981183R
ATGAAGAAGTCCATGAATTATAATGGAGTTGAGTTCTTCACGTTTGGAGAAGACAATAAGCTCAAAGTATTCCCACAGAATACCTATAAGTTTAAGCCAAAAACCCACATAATATTAGATGAAGTCCAAGAATGCATTTTAGATAATTTCTGGTATCAATACAATAATAAGAGGGAAGAAAAAGGCTATATGCTATCAATATTAAACAGTCTTGCTGAATATTTCCATCTAATGAATGA---TATAATGCCAACATCAGAAAATAATGAAGTAATACAGCAAAAACCCATATATGTTGTTTTTGACGGAAAGCTTCCTGGAGTGTACATATCTTTTGAAGAGATAGTAGCCCAAAAAATAGATGCAAAATTAATGGGTGGATTGTCATGGAAAAAATATATAGATTTTGATGAAGCTTTAACTTAGGCCAGAAAAATATTAGGAATAAACTACTACTTGGAACCAGCAGCAAAAGAATATATACAAAAATGCAAAAAAGCCAAAAATAAGAAAGCTCCAGAGAACCCATATTGTTC-AAATATTAAGAATGAAGGATCATCCCAAAAACCTACGTATAAGGAATGCTTGACTAAGGGAGTAGATCCTTTGGATGGCGAATATATCGATTGGAAAATAATTGAAAAATTTGAAGAAGCATCCCCCCAAATTAAAAAAGAATTGAAAGAAGAAATACTTAAAGAATTAAAGAAAGAAATGAATGATAAATTTGAAGAAATGAAAAAAGCATATGATGAAAAATTTGAAGTCTCCTTTTCTGATGTAGATACTATGGATTTAGGTGGTCATGGGCAGCCTGAC
>chr08:24917374-24920212R
ATGAAGAAGTCCATGAATTATAATGGAGTTGAGTTCTTCACGTTTGGAGAAGACAATAAGCTCAAAGTATTCCCACCGAATACCTATAAGTTTAAGCCAAAAACCCACATAATATTAGATGAAGTCCAAGAATGCATTTTAGATAATTTCTGGTATCAATACAATAATAAGAGGGAAGAAAAAGGCTATATGCTATCAATATTAAACAGTCTTGCTGAATATTTCCATCTAATGAATGA---TATAATGCCAACATCAGAAAATAATGAAGTAATACCACAAAAACCCATATATGTTGTTTTTGACGGAAAGCTTCCTGGAGTGTACATATCTTTTGAAGAGATAGTAGCCCAAAAAATAGATGCAAAATTAATGGGTGGATTGTCATGGAAAAAATATATAGATTTTGATGAAGCTTTAACTCAGGCCAGAAAAATATTAGGAATAAACTACTACTTGGAACCAGCAGCAAAAGAATATATACAAAAATGCAAAAAAGCCAAAAATAAGAAAGCTCCAGAGAACCCATATTGTTC-AAATATTAAGAATGAAGGATCATCCCAAAAACCTACGTATAAGGAATGCTTGACTAAGGGAGTAGATCCTTTGGATGGCGAATATATCGATTGGAAAATAATTGAAAAATTTGAAGAAGCATCCCCCCAAATTAAAAAAGAATTGAAAGAAGAAATACTTAAAGAATTAAAGAAAGAAATGAATGACAAATTTGAAGAAATGAAAAAAGCATATGATGAAAAATTTGAAGTCTCCTTTTCTGATGTAGATACTATGGATTTAGGTGGTCATGGGCAGCCTGAC
>chr05:18209035-18211827R
ATGAAGAAGTCCATGAATTATAATGGAGTTGAGTTCTTCACGTTTGGAGAAGACAATAAGCTCAAAGTATTCCCACAGAATACCTATAAGTTTAAGCCAAAAACCCACATAATATTAGATGAAGTCCAAGAATGCATTTTAGATAATTTCTGGTATCAATACAATAATAAGAGGGAAGAAAAAGGCTATATGCTATCAATATTAAACAGTCTTGCTGAATATTTCCATCTAATGAATGA---TATAATGCCAACATCAGAAAATAATGAAGTAATACAGCAAAAACCCATATATGTTGTTTTTGACGGAAAGCTTCCTGGAGTGTACATATCTTTTGAAGAGATAGTAGCCCAAAAAATAGATGCAAAATTAATGGGTGGATTGTCATGGAAAAAATATATAGATTTTGATGAAGCTTTAACTCAGGCCAGAAAAATATTAGGAATAAACTACTACTTGGAACCAGCAGCAAAAGAATATATACAAAAATGCAAAAAAGCCAAAAATAAGAAAGCTCCAGAGAACCCATATTGTTC-AAATATTAAGAATGAAGGATCATCCTAAAAACCTACGTATAAGGAATGCTTGACTAAGGGAGTAGATCCTTTGGATGGCGAATATATCGATTGGAAAATAATTGAAAAATTTGAAGAAGCATCCCCCCAAATTAAAAAAGAATTGAAAGAAGAAATACTTAAAGAATTAAAGAAAGAAATGAATGATAAATTTGAAGAAATGAAAAAAGCATATGATGAAAAATTTGAAGTCTCCTTTTCTGATGTAGATACTATGGATTTAGGTGGTCATGGGCAGCCTGAC
>chr08:4254527-4256651R
ATGAAGAAGTCCATGAATTATAATGGAGTTGAGTTCTTCACGTTTGGAGAAGACAATAAGCTCAAAGTATTCCCACCGAATACCTATAAGTTTAAGCCAAAAACCCACATAATATTAGATGAAGTCCAAGAATGCATTTTAGATAATTTCTGGTATCAATACAATAATAAGAGGGAAGAAAAAGGCTATATGCTATCAATATTAAACAGTCTTGCTGAATATTTCCATCTAATGAATGA---TATAATGCCAACATCAGAAAATAATGAAGTAATACAGCAAAAACCCATATATGTTGTTTTTGACGGAAAGCTTCCTGGAGTGTACATATCTTTTGAAGAGATAGTAGCCCAAAAAATAGATGCAAAATTAATGGGTGGATTGTCATGGAAAAAATATATAGATTTTGATGAAGCTTTAACTCAGGCCAGAAAAATATTAGGAATAAACTACTACTTGGAACCAGCAGCAAAAGAATATATACAAAAATGCAAAAAAGCCAAAAATAAGAAAGCTCCAGAGAACCCATATTGTTC-AAATATTAAGAATGAAGGATCATCCCAAAAACCTACGTATAAGGAATGCTTGACTAAGGGAGTAGATCCTTTGGATGGCGAATATATCGATTGGAAAATAATTGAAAAATTTGAAGAAGCATCCCCCCAAATTAAAAAAGAATTGAAAGAAGAAATACTTAATGAATTAAAAAAAGAAATGAATGATAAATTTGAAGAAATGAAAAAAGCATATGATGAAAAATTTGAAGTCTCCTTTTCTGATGTAGATACTATGGATTTAGGTGGTCATGGGCAGCCTGAC
>chr08:11176522-11179362F
ATGAAGAAGTCCATGAATTATAATGGAATTGAGTTCTTCACGTTTGGAGAAGACAATAAGCTCAAAGTATTCCCACCGAATACCTATAAGTTTAAGCCAAAAACCCACATAACATTAGATGAAGTCCAAGAATGCATTTTAGATAATTTCTGGTATCAATACAATAATAAGAGGGAAGAAAAAGGCTATATGCTATCAATATTAAACAGTCTTGCTGAATATTTCCATCTAATGAATGA---TATAATGCCAACATCAGAAAATAATGAAGTGATACCGCAAAAACCCATATATGTTGTTTTTGACGGAAAGCTTCCTGGAGTGTACATATCTTTTGAAGAGATAGTAGCCCAAAAAATAGATGCAAAATTAATGGGTGGATTGTCATGGAAAAAATATATAGATTTTGATGAAGCTTTAACTCAGGCTAGAAAAATATTAGGAATAAATTATTATCTAGAGCCTGCTGCAAAAGAATATATTCAAAAATGCAAAAAAGCTAAAGGAAAGAAGACTTCAGAAATACC-CATTAAGATGACTATAAAAGAAGAAGGGTTTTTTAAAAAACCCACATACAAGGAATGCTTAACAAAAGGAGTGGATCCATTAGATGGGGAATATATTGATTGGAAGATAATAGAAAAATTTGAAGAAGCCTCCCCACAGTTAAAGAAGGAATTGAAGGAAGAAATACTTAAAGAATTAAAACAAGAAATGGATCAGAAATTTGAGCAAATAAAAAAGGCAATAGATGAGAAATTAGAAGTTTCTTTTTCTGATTTGGACACAATGGATCTTGGTGGCCATGGGCAACCAGAT
>chr08:11207853-11210686F
ATGAAGAAGTCCATGAATTATAATGGAATTGAGTTCTTCACGTTTGGAGAAGACAATAAGCTCAAAGTATTCCCACCGAATACCTATAAGTTTAAGCCAAAAACCCACATAACATTAGATGAAGTCCAAGAATGCATTTTAGATAATTTCTGGTATCAATACAATAATAAGAGGGAAGAAAAAGGCTATATGCTATCAATATTAAACAGTCTTGCTGAATATTTCCATCTAATGAATGA---TATAATGCCAACATCAGAAAATAATGAAGTGATACCGCAAAAACCCATATATGTTGTTTTTGACGGAAAGCTTCCTGGAGTGTACATATCTTTTGAAGAGATAGTAGCCCAAAAAATAGATGCAAAATTAATGGGTGGATTGTCATGGAAAAAATATATAGATTTTGATGAAGCTTTAACTCAGGCTAGAAAAATATTAGGAATAAATTATTATCTAGAGCCTGCTGCAAAAGAATATATTCAAAAATGCAAAAAAGCTAAAGGAAAGAAGACTTCAGAAATACC-CATTAAGATGACTATAAAAGAAGAAGGGTTTTTTAAAAAACCCACATACAAGGAATGCTTAACAAAAGGAGTGGATCCATTAG-------ATATATTGATTGGAAGATAATAGAAAAATTTGAAGAAGCCTCCCCACAGTTAAAGAAGGAATTGAAGGAAGAAATACTTAAAGAATTAAAACAAGAAATGGATCAGAAATTTGAGCAAATAAAAAAGGCAATAGATGAGAAATTAGAAGTTTCTTTTTCTGATTTGGACACAATGGATCTTGGTGGCCATGGGCAACCAGAT
>chr08:11201781-11204621R
ATGAAGAAGTCCATGAATTATAATGGAATTGAGTTCTTCACGTTTGGAGAAGACAATAAGCTCAAAGTATTCCCACCGAATACCTATAAGTTTAAGCCAAAAACCCACATAATATTAGATGAAGTCCAAGAATGCATTTTAGATAATTTCTGGTATCAATACAATAATAAGAGGGAAGAAAAAGGCTATATGCTATCAATATTAAACAGTCTTGCTGAATATTTCCATCTAATGAATGA---TATAATGCCAACATCAGAAAATAATGAAGTGATACCGCAAAAACCCATATATGTTGTTTTTGACGGAAAGCTTCCTGGAGTGTACATATCTTTTGAAGAGATAGTAGCCCAAAAAATAGATGCAAAATTAATGGGTGGATTGTCATGGAAAAAATATATAGATTTTGATGAAGCTTTAACTCAGGCTAGAAAAATATTAGGAATAAATTATTATCTAGAGCCTGCTGCAAAAGAATATATTCAAAAATGCAAAAAAGCTAAAGGAAAGAAGACTTCAGAAATACC-CATTAAGATGACTATAAAAGAAGAAGGGTTTTTTAAAAAACCCACATACAAGGAATGCTTAACAAAAGGAGTGGATCCATTAGATGGGGAATATATTGATTGGAAGATAATAGAAAAATTTGAAGAAGCCTCCCCACAGTTAAAGAAGGAATTGAAGGAAGAAATACTTAAAGAATTAAAACAAGAAATGGATCAGAAATTTGAGCAAATAAAAAAGGCAATAGATGAGAAATTAGAAGTTTCTTTTTCTGATTTGGACACAATGGATCTTGGTGGCCATGGGCAACCAGAT
>chr08:11168412-11171224F
ATGAAGAAGTCCATGAATTATAATGGAATTGAGTTCTTCACGTTTGGAGAAGACAATAAGCTCAAAGTATTCCCACCGAATACCTATAAGTTTAAGCCAAAAACCCACATAATATTAGATGAAGTCCAAGAATGCATTTTAGATAATTTCTGGTATCAATACAATAATAAGAGGGAAGAAAAAGGCTATATGCTATCAATATTAAACAGTCTTGCTGAATATTTCCATCTAATGAATGA---TATAATGCCAACATCAGAAAATAATGAAGTGATACCGCAAAAACCCATATATGTTGTTTTTGACGGAAAGCTTCCTGGAGTGTACATATCTTTTGAAGAGATAGTAGCCCAAAAAATAGATGCAAAATTAATGGGTGGATTGTCATGGAAAAAATATATAGATTTTGATGAAGCTTTAACTCAGGCTAGAAAAATATTAGGAATAAATTATTATCTAGAGCCTGCTGCAAAAGAATATATTCAAAAATGCAAAAAAGCTAAAGGAAAGAAGACTTCAGAAATACC-CATTAAGATGACTATAAAAGAAGAAGGGTTTTTTAAAAAACCCACATACAAGGAATGCTTAACAAAAGGAGTGGATCCATTAGATGGGGAATATATTGATTGGAAGATAATAGAAAAATTTGAAGAAGCCTCCCCACAGTTAAAGAAGGAATTGAAGGAAGAAATACTTAAAGAATTAAAACAAGAAATGGATCAGAAATTTGAGCAAATAAAAAAGGCAATAGATGAGAAATTAGAAGTTTCTCTTTCTGATTTGGACACAAT----------------------------
>chr08:11243780-11246466F
ATGAAGAAGTCCATGAATTATAATGGAATTGAGTTCTTCACGTTTGGAGAAGACAATAAGCTCAAAGTATTCCCACCGAATACCTATAAGTTTAAGCCAAAAACCCACATAATATTAGATGAAGTCCAAGAATGCATTTTAGATAATTTCTGGTATCAATACAATAATAAGAGGGAAGAAAAAGGCTATATGCTATCAATATTAAACAGTCTTGCTGAATATTTCCATCTAATGAATGA---TATAATGCCAACATCAGAAAATAATGAAGTGATACCGCAAAAACCCATATATGTTGTTTTTGACGGAAAGCTTCCTGGAGTGTACATATCTTTTGAAGAGATAGTAGCCCAAAAAATAGATGCAAAATTAATGGGTGGATTGTCATGGAAAAAATATATAGATTTTGATGAAGCTTTAACTCAGGCTAGAAAAATATTAGGAATAAATTATTATCTAGAGCCTGCTGCAAAAGAATATATTCAAAAATGCAAAAAAGCTAAAGGAAAGAAGACTTCAGAAATACC-CATTAAGATGACTATAAAAGAAGAAGGGTTTTTTAAAAAACCCACATACAAGGAATGCTTAACAAAAGGAGTGGATCCATTAGATGGGGAATATATTGATTGGAAGATAATAGAAAAATTTGAAGAAGCCTCCCCACAGTTAAAGAAGGAATTGAAGGAAGAAATACTTAAAGAATTAAAACAAGAAATGGATCAGAAATTTGAGCAAATAAAAAAGGCAATAGATGAGAAATTAGAAGTTTCTCTTTCTGATTTGGACACAATGGATCTTGGTGGCCATGGGCAACCAGAT

#d10_raw_whole length
>chr07:8902620-8907950F
TTAAGGGAAAAGACAATCATTTACCTGGCCTGCTCTCTCGTTTACCCTTGTTGCAGGCATGAAGAAATCCATGAATTACAATGGAGTAGAATTCTTCACTTTTGGAGAAGATAACAAGCTCAAAGTATTTCCACCAAATACCTATAAATTCAAGCAAAAAAACCACATAATATTAGACGAACTCCAGGAATGCATATTAGGCAATTTTCGGTACCAATAAAATAGTAAGAGGGAAGAAAAACGTTACATGCTGTCTATACTAAACAGTCTTGCTGAATATTTCCATTTACTAAATGA---CCTAATGCCAGCCTCAGAAAATAATGAAATAATACAGCAAAAGCCTATATATGTAGTCTTTGATGGAAAGCTCCCCGGAGTTTATATATCCTTTGAAGAAATAATAGCCTAAAAAATAGATGCAAAAATAATGGGCGGCCTATCGTGGAAAAAATATATAGATGTTGATGAAGCTTTAAGTCAAGCCATGAAAATTTTGGGAATAAACTATTATATGGAGCCAGCTGCAAAGGAATATATACAAAAATGCAAAAGAGCCAAAAATAAGAAAGCTCCAGAAACCCCATACTATACGAATATAAAAGTTGAAGGATCTTCTAAAAAACCTTCATATAAAGAATGCTTAACTAAAGGGATGTATCCCTTAGATGGTGAATACATTGACTGAAAAATAATTGAAAAATTTGAAGAAGCCTCCTC--AATTGAAAAAAGAGTTAAAAGAAGAAATACTTAAAGAATTAAA------AATGATTGACAAATTTGAAGAAATAAAAAAGTTTTATGATGAGGAATTCGATGTATCTTTTTCTGATGTTGATACCGTAGATATGGGCGGCCATGGGCAGCCAGAC
>chr09:1110854-1113697R
TTAAGGGGAAAGATAATAGTTTACCTGACATGCTTTCTCGTTTAACCATATTTCAGGTATGAAAAGATCAATGAATTACGCCGGAGTCGAGTGCTTCACATTTGGAGATGACAACAAACTCAGAATATTCCCACCAAATTCATATAAATTTAAGCCAAAGGACCATATAATCCTAGATGAAGTTCAAGAGTGCATCTTGGATAATTTCTGGTACCAATACAATAATAAAAGGGAAGAAAAAGGGTATTTGTTATCAATATTGAATAGCCTCTCTGAATATTTTCACCTAATAAATGGGTCATTAATGCCTGCCAATGAAGATCATGAAGTAATCCAACAAAAGCCTATATATGTAGTATTTGATGGAAAGCTCCCTGGGGTCTACATTTCTTTTGAAGAAATTGTGGCTCAAAAA-TAGATGCTAAATTAATGGGAGGAATATCTTGGAAGAAATATAAGGATATTGATGAAGCATTAAGCCAAGCTAGAAAAATATTAGGAATAAATTATTATCTAGAGCCTGCTGCAAAAGAATATATTCAAAAATGCAAAAAAGCTAAAGGAAAGAAGACTTCAGAAATACCCATTAAGATGACTATAAAAGAAGAAGGGTTTTTTAAAAAACCCACATACAAGGAATGCTTAACAAAAGGAGTGGATCCATTAGATGGGGAATATATTGATTGGAAGATAATAGAAAAATTTGAAGAAGCCTCCCCACAGTTAAAGAAGGAATTGAAGGAAGAAATACTTAAAGAATTAAAACAAGAAATGGATCAGAAATTTGAGCAAATAAAAAAGGCAGTAGATGAGAAATTAGAAGTTTCTTTTTCTGATTTGGACACAATGGATCTTGGTGGCCATGGGCAACCAGAT
>chr06:12626338-12629181F
TTAAGGGGAAAGATAATAGTTTACCTGACATGCTTTCTCGTTTACCCATATTTCAGGTATGAAAAGATCAATGAATTACGCCGGAGTCGAGTGCTTCACATTTGGAGATGACAACAAACTTAGAATATTCCCACCAAATTCATATAAATTTAAGCCAAAGGACCATATAATCCTAGATGAAGTTCAAGAGTGCATCTTGGATAATTTCTGGTACCAATACAATAATAAAAGGGAAGAAAAAGGGTATATGTTATCAATATTGAATAGCCTCTCTGAATATTTTCACCTAATAAATGGGTCATTAATGCCTACCAATGAAGATCATGAAGTAATCCAACAGAAGCCTATATATGTAGTATTTGATGGAAAGCTCCCTGGGGTCTACATTTCTTTTGAAGAAATTGTGGCTCAAAAAATAGATGCTAAATTAATGGGAGGAATATCTTGGAAGAAATATAAGGATATTGATGAAGCATTAAGCCAAGCTAGAAAAATATTAGGAATAAATTATTATCTAGAGCCTGCTGCAAAAGAATATATTCAAAAATGCAAAAAAGCTAAAGGAAAGAAGACTTCAGAAATACCCATTAAGATGACTATAAAAGAAGAAGGGTTTTTTAAAAAACCCACATACAAGGAATGCTTAACAAAAGGAGTGGATCCATTAGATGGGGAATATATTGATTGGAAGATAATAGAAAAATTTAAAGAAGCCTCCCCACAATTAAAGAAGGAATTGAAGGAAGAAATACTTAAAGAATTAAAACAAGAAATGGATCAGAAATTTGAGCAAATAAAAAAGGTAGTAGATGAGAAATTAGAAGTTTCTTTTTCTGATTTGGACACAATGGATCTTGGTGGCCATGGGCAACCAGAT
>chr11:9616272-9619115F
TTAAGGGGAAAGATAATAGTTTACCTGACATGCTTTCTCGTTTAACCATATTTCAGGTATGAAAAGATCAATGAATTACGCCGGAGTCGAGTGCTTCACATTTGGAGATGACAACAAACTCAGAATATTCCCACCAAATTCATATAAATTTAAGCCAAAGGACCATATAATCCTAGATGAAGTTCAAGAGTGCATCTTGGATAATTTCTGGTACCAATACAATAATAAAAGGGAAGAAAAAGGGTATTTGTTATCAATATTGAATAGCCTCTCTGAATATTTTCACCTAATAAATGGGTCATTAATGCCTGCCAATGAAGATCATGAAGTAATCCAACAAAAGCCTATATATGTAGTATTTGATGGAAAGCTCCCTGGGGTCTACATTTCTTTTGAAGAAATTGTGGCTCAAAAAATAGATACTAAATTAATGGGAGGAATATCTTGGAAGAAATATAAGGATATTGATGAAGCATTAAGCCAAGCTAGAAAAATATTAGGAATAAATTATTATCTAGAACCTGCTGCAAAAGAATATATTCAAAAATGCAAAAAAGCTAAAGGAAAGAAGACTTCAGAAATACCCATTAAGATGACTATAAAAGAAGAAGGGTTTTTTAAAAAACCCACATACAAGGAATGCTTAACAAAAGGAGTGGATCCATTAGATGAGGAATATATTGATTGGAAGATAATAGAAAAATTTGAAGAAGCCTCCCCACAGTTAAAGAAGGAATTGAAGGAAGAAATACTTAAAGAATTAAAACAAGAAATGGATCAGAAATTTGAGCAAATAAAAAAGGCAGTAGATGAGAAATTAGAAGTTTCTTTTTCTGATTTGGACACAATGGATCTTGGTGGCCATGGGCAACCAGAT
>chr12:4595766-4598609F
TTAAGGGGAAAGATAATAGTTTACCTGACATGCTTTCTCGTTTACCCTTATTTCAGGTATGAAAAGATCAATGAATTACGCCGGAGTCGAGTGCTTCACATTTGGAGATGACAACAAACTCAGAATATTCCCACCAAATTCATATAAATTTAAGCCAAAGGACCATATAATCCTAGATGAAGTTCAAGAGTGCATCTTGGACAATTTCTAGTACCAATACAATAATAAAAGGGAAGAAAAAGGGTATATGTTATCAATATTGAATAGCCTCTCTGAATATTTTCACTTAATAAATGGGTCATTAATGCCTGCCAATGAAGATCATGAAGTAATCCAACAGAAGCCTATATATGTAGTATTTGATGGAAAGCTCCCTGGGGTCTACATTTCTTTTGAAGAAATTGTGGCTCAAAAAATAGATGCTAAATTAATGGGAGGAATATCTTGGAAGAAATATAAGGATATTGATGAAGCATTAAGCCAAGCTAGAAAAATATTAGGAATAAATTATTATCTAGAGCCTGCTGCAAAAGAATATATTCAAAAATGCAAAAAAGCTAAAGGAAAGAAGACTTCAGAAATACCCATTAAGATGACTATAAAAGAAGAAGGGTTTTTTAAAAAACCCACATACAAGGAATGCTTAACAAAAGGAGTGGATCCATTAGATGGGGAATATATTGATTGGAAGATAATAGAAAAATTTGAAGAAGCCTCCCCACAATTAAAGAAGGAATTGAAGGAAGAAATACTTAAAGAATTAAAACAAGAAATTGATCAGAAATTTGAGCAAATAAAAAAGGCAGTAGATGAGAAATTAGAAGTTTCTTTTTCTGATTTGGACACAATGGATCTTGGTGGCCATGGGCAACCAGAT
>chr08:20179762-20182584F
TTAAGGGGAAAGATAATAGTTTACCTGACATGCTTTCTCGTTTACCCATATTTCAGGTATGAAAAGATCAATGAATTACGCCGGAGTCGAGTGCTTCACATTTGGAGATGACAACAAACTCAGAATATTCCCACCAAATTCATATAAATTTAAGCCAAAGGACCATATAATCCTAGATGAAGTTCAAGAGTGCATCTTGGATAATTTCTGGTACTAATACAATAATAAAAGGGAAGAAAAAGGGTATATGTTATCAATATTGAATAGCCTCTCTAAATATTTTCACCTAATAAATGGGTCATTAATGCCTGCCAATGAAGATCATGAAGTAATCCAACAGAAGCCTATATATGTAGTATTTGATGGAAAGCTCCCTGGGGTCTACATTTCTTTTGAAGAAATTGTGGCTCAAAAAATAGATGCTAAATTAATGGGAGGAATATCTTGGAAGAAATATAAGGATATTGATGAAGCATTAAGCCAAGCTAGAAAAATATTAGGAATAAATTATTATCTAGAGCCTGCTGCAAAAGAATATATTCAAAAATGCAAAAAAGCTAAAGGAAAGAAGACTTCAGAAATACCCATTAAGATGACTATAAAAGAAGAAGGGTTTTTTAAAAAACCCACATACAAGGAATGCTTAACAAAAGGAGTGGATCCATTAGATGGGGAATATATTGATTGGAAGATAATAGAAAAATTTGAAGAAGCCTCCCCACAATTAAAGAAGAAATTGAAGGAAGAAATACTTAAAGAATTAAAACAAGAAATGGATCAGAAATTTGAGCAAATAAAAAAAGCAGTAGATGAGAAATTAGAAGTTTCTTTTTCTGATTTGGACACAATGGATCTTGGTGGCCATGGGCAACCAGAT
>chr08:11158391-11161228R
TTAAGGGGAAAGATAATAGTTTACCTGACATGCTTTCTCGTTTAACCATATTTCAGGTATGAAAAGATCAATGAATTACGCCGGAGTCGAGTGCTTCACATTTGGAGATGACAACAAACTCAGAATATTCCCACCAAATTCATATAAATTTAAGCCAAAGGACCATATAATCCTAGATGAAGTTCAAGAGTGCATCTTGGATAATTTCTGGTACCAATACAATAATAAAAGGGAAGAAAAAGGGTATTTGTTATCAATATTGAATAGCCTCTCTGAATATTTTCACCTAATAAATGGGTCATTAATGCCTGCCAATGAAGATCATGAAGTAATCCAACAAAAGCCTATATATATAGTATTTGATGGAAAGCTCCCTGGGGTCTACATTTCTTTTGAAGAAATTGTGGCTCAAAAAATAGATGCTAAATTAATGGGAGGAATATCTTGGAAGAAATATAAGGATATTGATGAAGCATTAAGCCAAGCTAGAAAAATATTAGGAATAAATTAAT---TAGAGCCTGCTGCAAAA---TATATTCAAAAATGCAAAAAAGCTAAAGGAAAGAAGACTTCAGAAATACCCATTAAGATGACTATAAAAGAAGAAGGGTTTTTTAAAAAACCCACATACAAGGAATGCTTAACAAAAGGAGTGGATCCATTAGATGGGGAATATATTGATTGGAAGATAATAGAAAAATTTGAAGAAGCCTCCCCACAGTTAAAGAAGGAATTGAAGGAAGAAATACTTAAAGAATTAAAACAAGAAATGGATCAGAAATTTGAGCAAATAAAAAAGGCAGTAGATGAGAAATTAGAAGTTTCTTTTTCTGATTTGGACACAATGGATCTTGGTGGCCATGGGCAACCAGAT
>chr07:17892265-17895108R
TTAAGGGGAAAGATAATAGTTTACCTGACATGCTTTCTCGTTTACCCATATTTCAGGTATGAAAAGATCAATGAATTACGCCGGAGTCGAGTGCTTCACATTTGGAGATGACAACAAACTCAGAATATTCCCACCAAATTCATATAAATTTAAGCCAAAGGACCATATAATCCTAGATGAAGTTCAAGAGTGCATCTTGGACAATTTCTGGTACCAATACAATAATAAAAGGGAAGAAAAAGGGTATATGTTATCAATATTGAATAGCCTCTCTGAATATTTTCACCTAATAAATGGGTCATTAATGCCTGCCAATGAAGATCATGAAGTAATCCAACAGAAGCCTATATATGTAGTATTTGATGGAAAGCTCCCTGGGGTCTACATTTCTTTTGAAGAAATTGTGGCTCAAAAAATAGATGCTAAATTAATGGGAGGAATATCTTGGAAGAAATATAAGGATATTGATGAAGCATTAAGCCAAGCTAGAAAAATATTAGGAATAAATTATTATCTAGAGCCTGCTGCAAAAGAATATATTCAAAAATGCAAAAAAGCTAAAGGAAAGAAGACTTCAGAAATACCCATTAAGATGACTATAAAAGAAGAAGGGTTTTTTAAAAAACCCACATACAAGGAATGCTTAACAAAAGGAGTGGATCCATTAGATGGGGAATATATTGATTGGAAGATAATAGAAAAATTTGAAGAAGCCTCCCCACAATTAAAGAAGGAATTGAAGGAAGAAATACTTAAAGAATTAAAACAAGAAATGGATCAGAAATTCGAGCAAATAAAAAAGGCAGTAGATGAGAAATTAGAAGTTTCTTTTTCTGATTTGGACACAATGGATCTTGGTGGCCATGGGCAACCAGAT
>chr10:21934380-21937223R
TTAAGGGGAAAGATAATAGTTTACCTGACATGCTTTCTCGTTTAACCATATTTCAGGTATGAAAAGATCAATGAATTACGCCGGAGTCGAGTGCTTCACATTTGGAGATGACAACAAACTCAGAATATTCCCACCAAATTCATATAAATTTAAGCCAAAGGACCATATAATCCTAGATGAAGTTCAAGAGTGCATCTTGGATAATTTCTGGTACCAATACAATAATAAAAGGGAAGAAAAAGGGTATTTGTTATCAATATTGAATAGCCTCTCTGAATATTTTCACCTAATAAATGGGTCATTAATGCCTGCCAATGAAGATCATGAAGTAATCCAACAAAAGCCTATATATGTAGTATTTGATGGAAAGCTCCCTGGGGTCTACATTTCTTTTGAAGAAATTGTGGCTCAAAAAATAGATGCTAAATTAATGGGAGGAATATCTTGGAAGAAATATAAGGATATTGATGAAGCATTAAGCCAAGCTAGAAAAATATTAGGAATAAATTATTATCTAGAGCCTGCTGCAAAAGAATATATTCAAAAATGCAAAAAAGCTAAAGGAAAGAAGACTTCAGAAATACCTATTAAGATGACTATAAAAGAAGAAGGGTTTTTTAAAAAACCCACATACAAGGAATGCTTAACAAAAGGAGTGGATCCATTAGATGGGGAATATATTGATTGGAAGATAATAGAAAAATTTGAAGAAGCCTCCCCACAGTTAAAGAAGGAATTGAAGGAAGAAATACTTAAAGAATTAAAACAAGAAATGGATCAGAAATTTGAGCAAATAAAAAAGGCAGTAGATGAGAAATTAGAAGTTTCTTTTTCTGATTTGGACACAATGGATCTTGGTGGCCATGGGCAACCAGAT
>chr02:8789249-8792092F
TTAAGGGGAAAGATAATAGTTTACCTGACATGCTTTCTCGTTTAACCATATTTCAGGTATGAAAAGATCAATGAATTACGCCGGAGTCGAGTGCTTCACATTTGGAGATGACAACAAACTCAGAATATTCCCACCAAATTCATATAAATTTAAGCCAAAGGACCATATAATCCTAGATGAAGTTCAAGAGTGCATCTTGGATAATTTCTGGTACCAATACAATAATAAAAGGGAAGAAAAAGGGTATTTGTTATCAATATTGAATAGCCTCTCTGAATATTTTTACCTAATAAATGGGTCATTAATGCCTGCCAATGAAGATCATGAAGTAATCCAACAAAAGCCTATATATGTAGTATTTGATGGAAAGCTCCCTGGGGTCTACATTTCTTTTGAAGAAATTGTGGCTCAAAAAATAGATGCTAAATTAATGGGAGGAATATCTTGGAAGAAATATAAGGATATTGATGAAGCATTAAGCCAAGCTAGAAAAATATTAGGAATAAATTATTATCTAGAGCCTGCTGCAAAAGAATATATTCAAAAATGCAAAAAAGCTAAAGGAAAGAAGACTTCAGAAATACCCATTAAGATGACTATAAAAGAAGAAGGGTTTTTTAAAAAACCCACATACAAGGAATGCTTAACAAAAGGAGTGGATCCATTAGATGGGGAATATATTGATTGGAAGATAATAGAAAAATTTGAAGAAGCCTCCCCACAGTTAAAGAAGGAATTGAAGGAAGAAATACTTAAAGAATTAAAACAAGAAATGGATCAGAAATTTGAGCAAATAAAAAAGGCAGTAGATGAGAAATTAGAAGTTTCTTTTTCTGATTTGGACACAATGGATCTTGGTGGCCATGGGCAACCAGAT
>chr04:18355854-18358697F
TTAAGGGGAAAGATAATAGTTTACCTGACATGCTTTCTCGTTTACCCATATTTCAGGTATGAAAAGATCAATGAATTACGCCGGAGTCGAGTGCTTCACATTTGGAGATGACAACAAACTCAGAATATTCCCACCAAATTCATATAAATTTAAGCCAAAGGACCATATAATCCTAGATGAAGTTCAAGAGTGCATCTTGGATAATTTTTGGTACCAATACAATAATAAAAGGGAAGAAAAAGGGTATATGTTATCAATATTGAATAGCCTCTCTGAATATTTTCACCTAATAAATGGGTTATTAATGCCTGCCAATGAAGATCATGAAGTAATCCAACAGAAGCCTATATATGTAGTATTTGATGGAAAGCTCCCTGGGGTCTACATTTCTTTTGAAGAAATTGTGGCTCAAAAAATAGATGCTAAATTAATGGGAGGAATATCTTGGAAGAAATATAAGGATATTGATGAAGCATTAAGCCAAGCTAGAAAAATATTAGGAATAAATTATTATCTAGAGCCTGCTGCAAAAGAATATATTCAAAAATGCAAAAAAGCTAAAGGAAAAAAGACCCCAGAAATACCCATTAAGATGACTATAAAAGAAGAAGGGTTTTTTAAAAAACCCACAAACAAGGAATGCTTAACAAAAGGAGTGGATCCATTAGATGGGGAATATATTGATTGGAAGATAATAGAAAAATTTGAAGAAGCCTCCCCACAATTAAAGAAGGAATTGAAGGAAGAGATACTTAAAGAATTAAAACAAGAAATGGATCAGAAATTGGAGCAAATAAAAAAGGTAGAAGATGAGAAATTAGAAGTTTCTTTTTCTGATTTGGACACAATGGATCTTGGTGGCCATGGGCAACCAGAT
>chr12:25849300-25852251F
TTAAGGGGAAAGATAATAGTTTACCTGACATGCTTTCTCGTTTAACCATATTTCAGGTATGAAAAGATCAATGAATTACGCCGGAGTCGAGTGCTTCACATTTGGAGATGACAACAAACTCAGAATATTCCCACCAAATTCATATAAATTTAAGCCAAAGGACCATATAATCCTAGATGAAGTTCAAGAGTGCATCTTGGATAATTTCTGGTACCAATACAATAATAAAAGGGAAGAAAAAGGGTATTTGTTATCAATATTGAATAGCCTCTCTGAATATTTTCACCTAATAAATGGGTCATTAATGCCTGCCAATGAAGATCATGAAGTAATCCAACAAAAGCCTATATATGTAGTATTTGATGGAAAGCTCCCTGGGGTCTACATTTCTTTTGAAGAAATTGTGGCTCAAAAAATAGATGCTAAATTAATGGGAGGAATATCTTGGAAGAAATATAAGGATATTGATGAAGCATTAAGCCAAGCTAGAAAAATATTAGGAATAAATTATTATCTAGAGCCTGCTGCAAAAGAATATATTCAAAAATGCAAAAAAGCTAAAGGAAAGAAGACTTCAGAAATACCCGTTAAGATGACTATAAAAGAAGAAGGGTTTTTTAAAAAACCCACATACAAGGAATGCTTAACAAAAGGAGTGGATCCATTAGATGGGGAATATATTGATTGGAAGATAATAGAAAAATTTGAAGAAGCCTCCCCACAGTTAAAGAAGGAATTGAAGGAAGAAATACTTAAAGAATTAAAACAAGAAATGGATCAGAAATTTGAGCAAATAAAAAAGGCAGTAGATGAGAAATTAGAAGTTTCTTTTTCTGATTTGGACACAATGGATCTTGGTGGCCATGGGCAACCAGAT
>chr10:14376059-14378456R
TTAAGGGGAAAGATAATAGTTTACCTGACATGCTTTCTCGTTTAACCATATTTCAGGTATGAAAAGATCAATGAATTACGCCGGAGTCGAGTGCTTCACATTTGGAGATGACAACAAACTCAGAATATTCCCACCAAATTCATATAAATTTAAGCCAAAGGACCATATAATCCTAGATGAAGTTCAAGAGTGCATCTTGGATAATTTCTGGTACCAATACAATAATAAAAGGGAAGAAAAAGGGTATTTGTTATCAATATTGAATAGCCTCTCTGAATATTTTCACCTAATAAATGGGTCATTAATGCCTGCCAATGAAGATCATGAAGTAATCCAACAAAAGCCTATATATGTAGTATTTGATGGAAAGCTCCCTGGGGTCTACATTTCTTTTGAAGAAATTGTGGCTCAAAAAATAGATGCTAAATTAATGGGAGGAATATCTTGGAAGAAATATAAGGATATTGATGAAGCATTAAGCCAAGCTAGAAAAATATTAGGAATAAATTATTATCTAGAGCCTGCTGCAAAAGAATATATTCAAAAATGCAAAAAAGCTAAAGGAAAGAAGACTTCAGAAATACCCATTAAGATGACTATAAAAGAAGAAGGGTTTTTTAAAAAACCCACATACAAGGAATGCTTAACAAAAGGAGTGGATCCATTAGATGGGGAATATATTGATTGGAAGATAATAGAAAAATTTGAAGAAGCCTCCCCACAGTTAAAGAAGGAATTGAAGGAAGAAATACTTAAAGAATTAAAACAAGAAATGGATCAGAAATTTGAGCAAATAAAAAAGGCAGTAGATGAGAAATTAGAAGTTTCTTTTTCTGATTTGGACACAATGGATCTTGGTGGCCATGGGCAACCAGAT
>chr04:21716624-21719468F
TTAAGGGGAAAGATAATAATTTGCCTGACATGCTTTCTCGTTTACCTGAATTGCAGGTATGAAAAGATCAATGAATTACAGCGGAATTGAATGCTTCACATTTGGAGATGACAACAAGCTCAGAATATTCCCACCAAATTCATATAAATTTAAGGCAAAAGACCATATAATCTTAGATGAAGTGCAAGAATGCATCTTGGATAATTTTTGGTACCAATACAATAATAAAAGGGAAGAAAAAGGATATATGTTATCAATATTGAATAGCCTCTCTGAATATTTTCACTTAATAAATGGGTTATTAATGTCAGCTAATGAAGATCATGAAATAATCCAACAGAAGCCTATATATGTCGTATTTGATGGAAAGCTCCCAGGGGTCTATATATCTCTTGAAGAAATTGTGGCCCAAAAGATAGATGCTAAATTAATGGGAGGAATATCTTGGAAGAAAGATAAAGACATTGATGAAGCACTAAGCCAGGCTAGAAAAATACTAGGAATAAATTATTATCTAGAGCCTGCTGCAAATGAATATATTCAAAAATGCAAAAAAGCTAAAGGAAAGAAGACTCCAGAAATACCCATTAAAACGACTATAAAAGAAGAAGGGTATTCTAAAAAACCCACATACAAGGAATGCCTAACAAAAGGAGTGGATCCATTAGATGGGGAATATATTGATTGGAAAATAATAGAAAAATTTGAAGAAGCCTCCCCACAATTAAAGAAGGAATTAAAGGAAGAAATACTTAAAGAATTAAAACAAGAAATGGATCAGAAATTTGAATAAATAAAAAAGGCAGTAGATGAGAAATTAGAAGTTTCTTTTTCTGATCTGGACACTATGGATCTTGGTGGTCATGGGCAACCAGAT
>chr08:21256360-21259202R
TTAAGGGGAAAGATAATAATTTGCCTGACATGCTTTCTCGTTTACCTGAATTGCAGGTATGAAAAGATCAATGAATTACAGCGGAATTGAATGCTTCATATTTGGAGATGACAACAAGCTCAGAATATTCCCACCAAATTCATATAAATTTAAGCCAAAAGACCATATAATCTTAGATGAAGTGCAAGAATGCATCTTGGATAATTTTTGGTACCAATACAATAATAAAAGGGAAGAAAAAGGATATATGTTATCAATATTGAATAGCCTCTCTGAATATTTTCACTTAATAAACGGGTTATTAATGCCAGCTAATAAAGATCATGAAATAATCCAACAGAAGCCTATATATGTCGTATTTGATGGAAAGCTCCCAGGGGTCTATATATCTTTTGAAGAAATTGTGGCCCAAAAGATAGATGCTAAATTAATGGGAGGAATATCTTGGAAGAAATATAAAGACATTGATGAAGCACTAAGCCAGGCTAGAAAAATACTAGGAATAAATTATTATCTAGAGCCTACTACAAAAGAATATATTCAAAAATACAAAAAAGCTAAAGGAAAGAAGACTCCAGAAATACCCATTAAAACGACTATAAAAGAAGAAGGGTATTCTAAAAAACCCACATACAAGGAATGCCTAACAAAAGGAGTGGATCCATTAGATGGGGAATATATTGATTGGAAAATAATAGAAAAATTTGAAGAAGCCTCCCCACAATTAAAGAACGAATTAAAGGAAGAAATACTTAAAGAATTAAAACAAGAAATGGATCAGAAATTTGAACAAATAAAAAAGGCAGTAGATGAGAAATTAGAAGTTTCTTTTTCTGATCTGGACACTATGGATCTTGGTGGTCATGGGCAACCAGAT
>chr05:18999313-19002149R
TTAAGGGGAAAGATAATAATTTGCCTGACATGCTTTCTCGTTTACCTGAATTGCAGGTATGAAAAGATCAATGAATTACAGCGGAATTGAATGCTTCACATTTGGAGATGACAACAAGCTCAGAATATTCCCACCAAATTCATATAAATTTAAGCCAAAAGACCATATAATCTTAGATGAAGTACAAGAATGCATCTTGGATAATTTTTGGTACCAATACAATAATAAAAGGGAAGAAAAAGGATATATGTTATCAATATTGAATAGCCTCTCTGAATATTTTCACTTAATAAACGGGTTATTAATGCCAGCTAATGAAGATCATGAAATAATCCAACAGAAGCCTATATATGTCGTATTTGATGGAAAGCTCCCAGGGGTCTATATATCTTTTGAAGAAATTGTGGCCCAAAAGATATATGCTAAATTAATGGGAGGAATATCTTGGAAGAAATATAAAGACATTGATGAAGCACTAAGCCAGGCTAGAAAAATACTAGGAATAAATTATTATCTAGAGTCTGCTGCAAAAGAATATATTCAAAAATGCAAAAAAGCTAAAGGAAAGAAGACTCCAGAAATACCCATTAAAACGACTATAAAAGAAGAAGGGTATTCTAAAAAACCCACATACAAGGAATGCCTAACAAAAGGAGTGGATCCATTAGATGAGGAATATATTGATTGGAAAATAATAGAAAAATTTGAAGAAGCCTCCCCACAATTAAAGAAGGAATTAAAGGAAGAAATACTTAAAGAATTAAAACAAGAAATGGATCAGAAATTTGAACAAATAAAAAAGGCAGTAGATGAGAAATTAGAAGTTTCTTTTTCTGATCTGGACACTATGGATCTTGGTGGTCATGGGCAACCAGAT
>chr10:9481774-9484616R
TTAAGGGGAAATATAATAATTTGGCTGACATGCTTTCTCGTTTACCTGAATTGCAGGTATGAAAAGATCAATGAATTACAGCGGAATTGAATGCTTCACATTTGGAGATGACAACAAGCTCAGAATATTCCCACCAAATTCATATAAATTTAAGCCAAAAGACCATATAATCTTAGATGAAGTGCAAGAATGCATCTTGGATAATTTTTGGTACCAATACAATAATAAAAGGGAAGAAAAAGGATATATGTTATCAATATTGAATAGCCTCTCTGAATATTTTCACTTAATAAACGGGTTATTAATGCCAGCTAATGAAGATCATGAAATAATCCAACAGAAGCCTATATATGTCGTATTTGATGGAAAGCTCCCAGGGGTCTATATATCTTTTGAAGAAATTGTGGCCCAAAAGATAGATGCTAAATTATTGGGAGGAATATCTTGGAAGAAATATAAAGACATTGATGAAGCACTAAGCCAGGCTAGAAAAATAGTAGGAATAAATTATTATCTAGAGCCTGCTGCAAAAGAATATATTCAAAAATGCAAAAAAGCTAAAGGAAAGAAGACTCTAGAAATACCCATTAAAACGACTATAAAAGAAGAAGGGTATTCTAAAAAACCCACATACAAGGAATGCCTAACAAAAGGAGTGGATCCATTAGATGGGGAATATATTGATTGGAAAATAATAGAAAAATTTGAAGAAGCCTCCCCATAATTAAAGAAGGAATTAAAGGAAGAAATACTTAAAGAATTAAAACAAGAAATGGATCAGAAATTTGAACAAATAAAAAAGGCAGTAGATGAGAAATTAGAAGTTTCTTTTTCTGATCTGGACACTATGGATCTTGGTGGTCATGGGCAACCAGAT
>chr12:25149873-25152671R
TTAAGGGGAAAGATAATAATTTGCCTGACATGCTTTCTCGTTTATCTGAATTACAGGTATGAAAAGATCAATGAATTACAGCGGAATTGAATGCTTCACATTTGGAGATGACAACAAGCTCAGAATATTCCCACCAAATTCATATAAATTTAAGCCAAAAGACCATATAATCTTAGATGAAGTGCAAGAATGCATCTTGGATAATTTTTGGTACCAATACAATAATAAAAGGGAAGAAAAAGGATATATGTTATCAATATTGAATAGCCTCTCTGAATATTTTCACTTAATAAACGGGTTATTAATGCCAGCTAATGAAGATCATGAAATAATCCAACAGAAGCCTATATATGTCGTATTTGATGGAAAGCTCCCAGGGGTCTATGTATCTTTTGAAGAAATTGTGGCCCAAAAGATAGATGCTAAATTAATAGGAGGAATATCTTGGAAGAAATATAAAGACATCGATGAAGCACTAAGCCAGGCTAGAAAAATACTAGGAATAAATTATTATCTAGAGCTTGCTGCAAAAGAATATATTCAAAAATGCAAAAAAGCTAAAGGAAAGAAGACTCCAGAAATACCCATTAAAACGACTATAAAAGAAGAAGGGTATTCTAAAAAACCCACATACAAGGAATGCCTAACAAAAGGAGTGGATCCATTAGATGGGGAATATATTCATTGGAAAATAATAGAAAAATTTGAAGAAGCCTCCCCACAATTAAAGAAGGAATTAAAGGAAGAAATACTTAAAGAATTAAAACAAGAAATGGATCAGAAATTTGAACAAATGAAAAAGGCAGTAGATGAGAAATTAGAAGTTTCTTTTTCTGATCTGGACACTATGGATCTTGGTGGTCATGGGCAACCAGAT
>chr12:26543474-26545864R
TTAAGGGGAAAGATAATAATTTGCCTGACATGCTTTCTCGTTTACCTGAATTGCAGGTATGAAAAGATCAATGAATTACAGCGGAATTGAATGCTTCACATTTGGAGATGACAACAAGCTCAGAATATTCCCACCAAATTCATATAAATTTAAGCCAAAAGACCATATAATCTTAGATGAAGTGAAAGAATGCATCTTGGATAATTTTTGGTACCAATACAATAATAAAAGGGAAGAAAAAGGATATATGTTATCAATATTGAATAGCCTCTCTGAATATTTTCACTTAATAAACGGGTTATTAATGCCAGCTAATGAAGATCATGAAATAATCCAACAGAAGCCTATATATGTCGTATTTGATGGAAAGCTCCCAGGGGTCTATATATCTTTTGAAGAAATTGTGGCCCAAAAGATAGATGCTAAATTAATGGGAGGAATATCTTGGAAGAAATATAAAGACATTGATGAAGCATTAAGCCAGGCTAGAAAAATACTAGGAATAAATTATTATCTAGAGCCTGCTGCAAAAGAATATATTCAAAAATGCAAAAAAGCTAAAGGAAAGAAGACTCCAGAAATACCCATTAAAACGACTATAAAAGAAGAAGGGTATTCTAAAAAACCCACATACAAGGAATGCCTAACAAAAGGAGTGGATCCATTAGATGGGGAATATATTGATTGGAAAATAATAGAAAAATTTGAAGAAGCCTCCCCACAATTAAAGAAGGAATTAAAGGAGGAAATACTTAAAGAATTAAAACAAGAGATGGATCAGAAATTTGAACAAATAAAAAAGGCAGTAGATGAGAAATTAGAAGTTTCTTTTTCTGATCTGGACACTATAGATCTTGGTGGTCATGGGCAGCCAGAT
>chr06:1714980-1717215F
TTAAGGGGAAAGATAATAATTTGCCTGAAATGCTTTCTCGTTTACCTGAATTGCAGGTATGAAAAGATCAATGAATTACAGCGGAATTGAATGCTTCACATTTGGAGATGACAACAAGCTCAGAATATTCCCACCAAATTCATATAAATTTAAGCCAAAAGACCATATAATCTTAGATGAAGTGCAAGAATGCATCTTGGATAATTTTTGGTACCAATACAATAATAAAAGGGAAGAAAAAGGATATATGTTATCAATATTGAATAGCCTCTCTAAATATTTTCACTTAATAAACGGGTTATTAATGCCAGCTAATGAAGATCATGAAATAATACAACAGAAGCCTATATATGTCGTATTTGATGGAAAGCTCCCAGGGGTCTATATATCTTTTGAAGAAATTGTGGCCCAAAAGATAGATGCTAAATTAATTGGAGGAATATCTTGGAAGAAATATAAAGACATTGATGAAGCACTAAGCCAGGCTAGAAAAATACTAGGAATAAATTATTATCTAGAGCCTGCTGCAAAAGAATATATTCAAAAATGCAAAAAAGCTAAAGGAAAGAAGACTCCAGAAATACCCATTAAAACGACTATAAAAGAAGAAGGGTATTCTAAAAAACCCACATACAAGGAATGCCTAACAAAAGGAGTGGATCTATTAGATGGGGAATATATTGATTGGAAAATAATAGAAAAATTTGAAGAAGCCTCCCCACAATTAAAGAAAGAATTAAAGGAAGAAATACTTAAAGAATTAAAACAAGAAATGGATCAGAAATTTGAACAAATAAAAAAGGCAGTAGATGAGAGATTAGAAGTTTCCTTTTCTGATCTGGACACTATGGATCTTGGTGGTCAAGGGCAACCAGAT
>chr01:11549982-11552831R
TTAAGGGAAAAGATAATCATTTACCTGATCTACTCTCGCGATTGCCTATTTTGCAGGAATGAAGAAGTCCATGAATTATAATGGAGTTGAGTTCTTCACGTTTGGAGAAGACAATAAGCTCAAAGTATTCCCACAGAATACCTATAAGTTTAAGCCAAAAACCCACATAATATTAGATGAAGTCCAAGAATGCATTTTAGATAATTTCTGGTATCAATACAATAATAAGAGGGAAGAAAAAGGCTATATGCTATCAATATTAAACAGTCTTGCTGAATATTTCCATCTAATGAATGA---TATAATGCCAACATCAGAAAATAATGAAGTAATACAGCAAAAACCCATATATGTTGTTTTTGACGGAAAGCTTCCTGGAGTGTACATATCTTTTGAAGAGATAGTAGCCCAAAAAATAGATGCAAAATTAATGGGTGGATTGTCATGGAAAAAATATATAGATTTTGATGAAGCTTTAACTCAGGCCAGAAAAATATTAGGAATAAACTACTACTTGGAACCAGCAGCAAAAGAATATATACAAAAATGCAAAAAAGCCAAAAATAAGAAAGCTCCAGAGAACCCATATTGTTCAAATATTAAGAATGAAGGATCATCCCAAAAACCTACGTATAAGGAATGCTTGACTAAGGGAGTAGATCCTTTGGATGGCGAATATATCGATTGGAAAATAATTGAAAAATTTGAAGAAGCATCCCCCCAAATTAAAAAAGAATTGAAAGAAGAAATACTTAAAGAATTAAAGAAAGAAATGAATGATAAATTTGAAGAAATGAAAAAAGCATATGATGAAAAATTTGAAATCTCCTTTTCTGATGTAGATACTATGGATTTAGGTGGTCATGGGCAGCCTGAC
>chr02:9093681-9096528F
TTAAGGGAAAAGATAATCATTTACTTGATCTACTCTCGCGATTGCCTATTTTGCAGGAATGAAGAAGTCCATGAATTATAGTGGAGTTGAGTTCTTCACATTTGGAGAAGACAATAAGCTCAAAGTATTCCCACCGAATACCTATAAGTTTAAGCCAAAAACCCACATAATATTAGATGAAGTCCAAGAATGCATTTTAGATAATTTCTGGTATCAATACAATAATAAGAGGGAAGAAAAAGGCTATATGCTATCAATATTAAACAGTCTTGCTGAATATTTCCATCTAATAAATGA---TATAATGCCAACATCAGAAAATAATGAAGTAATACAGCAAAAACCCATATATGTTGTTTTTGACGGAAAGCTTCCTGGAGTGTACATATCTTTTGAAGAGATAGTAGCCCAAAAAATAGATGCAAAATTAATGGGTGGATTGTCATGGAAAAAATATATAGATATTGATGAAGCTTTAACTCAGGCCAGAAAAATATTAGGAATAAACTACTACTTGGAACCAGCAGCAAAAGAATATATACAAAAATGCAAAAAAGCCAAAAATAAGAAAGCTCCAGAGAACCCATATTGTTCAAATATTAAGAATGAAGGATCATCCCAAAAACCTACGTATAAGGAATGCTTGACTAAGGGAGTAGATCCTTTGGATGGCGAATATATCGATTGGAAAATAATTGAAAAATTTGAAGAAGCATCCCCCCAAATTAAAAAAGAATTGAAAGAAGAAATATTTAAAGAATTAAAGAAAGAAATGAATGATAAATTTGAAGAAATGAAAAAAGCATATGATGAAAAATTTGAGGTCTCCTTTTCTGATGTAGATACTATGGATTTAGGTGGTCATGGGCAGCCTGAC
>chr07:2786395-2789235F
TTAAGGGAAAAGATAATCATTTACCTGATCTACTCTCGCGATTGCCTATTTTGCAGGAATGAAGAAGTCCATGAATTATAGTGGAGTTGAGTTCTTCACGTTTGGAGAAGACAATAAGCTCAAAGTATTCCCACCGAATACCTATAAGTTTAAGCCAAAAACCCACATAATATTAGATGAAGTCCAAGAATGCATTTTAGATAATTTCTGGTATCAATACAATAATAAGAGGGAAGAAAAAGGCTATATGCTATCAATATTAAACAGTCTTGCTGAATATTTCCATCTAATAAATGA---TATAATGCCAACATCAGAAAATAATGAAGTAATACAGCAAAAACCCATATATGTTGTTTTTGACGGAAAGCTTCCTGGAGTGTACATATCTTTTGAAGAGATAGTAGCCCAAAAAATAGATGCAAAATTAATGGGTGGATTGTCATGGAAAAAATATATAGATATTGATGAAGCTTTAACTCAGGCCAGAAAAATTTTAGGAATAAACTACTACTTGGAACCAGCAGCAAAAGAATATATACAAAAATGCAAAAAAGCCAAAAATAAGAAAGCTCCAGAGAACCCATATTGTTCAAATATTAAGAATGAAGGATCATCCCAAAAACCTACGTATAAGGAATGCTTGACTAAGGGAGTAGATCCTTTGGATGGCGAATATATCGATTGGAAAATAATTGAAAAATTTGAAGAAGCATCCCCC-AAATTTAAAAAGAATTGAAAGAAGAAATACTTAAAGAATTAAAGAAATAAATGAATGATAAATTTGAAGAAATGAAAAAAGCATATGATGAAAAATTTGAAGTCTCCTTTTCTGATGTAGATACTATGGATTTAGGTGGTCATGGGCAGCCTGAC
>chr04:9571295-9574136R
TTAAGGGAAAAGATAATCATTTACCTGATCTACTCTCGCGATTGCCTATTTTGCAGGAATGAAGAAGTCCATGAATTATAGTGGAGTTGAGTTCTTCACGTTTGGAGAAGACAATAAGCTCAAAGTATTCCCACCGAATACCTATAAGTTTAAGCCAAAAACCCACATAATATTAGATGAAGTCCAAGAATGCATTTTAGATAATTTCTGGTATCAATACAATAATAAGAGGGAAGAAAAAGGCTATATGCTATCAATATTAAACAGTCTTGCTGAATATTTCCATCTAATAAATGA---TATAATGCCAACATCAGAAAATAATGAAGTAATACAGCAAAAACCCATATATGTTGTTTTTGACGGAAAGCTTCCTGGAGTGTACATATCTTTTGAAGAGATAGTAGCCCAAAAAATAGATGCAAAATTAATGGGTGGATTGTCATGGAAAAAATATATAGATATTGATGAAGCTTTAACTCAAGCCAGAAAAATATTAGGAATAAACTACTACTTGGAACCAGCAGCAAAAGAATATATACAAAAATGCAAAAAAGCCAAAAATAAGAAAGCTCCAGAGAACCCATATTGTTCAAATATTAAGAATGAAGGATCATCCCAAAAACCTACGTATAAGGAATGCTTGACTAAGGGAGTAGATCCTTTGGATGGCGAATATATCGATTGGAAAATAATTGAAAAATTTGAAGAAGCATCCCCCCAAATTAAAAAAGAATTGAAAGAAGAAATACTTAAAGAATTAAAGAAAGAAATGAATGATAAATTTGAAGAAATGAAAAAAGCATATGATGAAAAATTTGAAGTCTCCTTTTCTGATGTAGATACTGTGGATTTAGGTGGTCATGGGCAGCCTGAC
>chr07:6650164-6652993R
TTAAGGGAAAAGATAATCATTTACCTGATCTACTCTCGCGATTGCCTATTTTGCAGGAATGAAGAAGTCCATGAATTATAGTGGAGTTGAGTTCTTCACGTTTGGAGAAGACAATAAGCTCAAAGTATTCCCACTGAATACCTATAAGTTTAAGCCAAAAACCCACATAATATTAGATGAAGTCCAAGAATGCATTTTAGATAATTTCTGGTATCAATACAATAATAAGAGGGAAGAAAAAGGCTATATGCTATCAATATTAAACAGTCTTGCTGAATATTTCCATCTAATAAATGA---TATAATGCCAACATCAGAAAATAATGAAGTAATACAGCAAAAACCCATATATGTTGTTTTTGACGGAAAGCTTCCTGGAGTGTACATATCTTTTGAAGAGATAGTAGCCCAAAAAATAGATGCAAAATTAATGGGTGGATTGTCATGGAAAAAATATATAGATATTGATGAAGCTTTAACTCAGGCCAGAAAAATATTAGGAATAAACTACTACTTGGAACCAGCAGCAAAAGAATATATACAAAAATGCAAAAAAGCCAAAAATAAGAAAGCTCCAGAGAACCCATATTGTTCAAATATTAAGAATGAAGGATCATCCCAAAAACCTACGTATAAGGAATGCTTGACTAAGGGAGTAGATCCTTTGGATGGCGAATATATCGATTGGAAAATAATTGAAAAATTTGAAGAAGCATCCCCC-AAATTAAAAAAGAATTGAAAGAAGAAATATTTAAAGAATTAAAGAAAGAAATGAATGATAAATTTGAAGAAATGAAAAAAGCATATGATGAAAAATTTGAAGTCTCCTTTTCTGATGTAGATACTATGGATTTAGGTGGTCATGGGCAGCCTGAC
>chr01:756084-758922R
TTAAGGGAAAAGATAATCATTTACCTGATCTACTCTCGCGATTGCCTATTTTGCAGGAATGAAGAAGTCCATGAATTATAATGGAGTTGAGTTCTTCACGTTTGGAGAAGACAATAAGCTCAAAGTATTCCCACCGAATACCTATAAGTTTAAGCCAAAA-CCCACATAATATTAGATGAAGTCCAAGAATGCATTTTAGATAATTTCTGGTATCAATACAATAATAAGAGGGAAGAAAAAGGCTATATGCTATCAATATTAAACAGTCTTGCTGAATATTTCCATCTAATGAATGA---TATAATGCCAACATCAGAAAATAATGAAGTAATACAGCAAAAACCCATATATGTTGTTTTTGACGGAAAGCTTCCTGGAGTGTACATATCTTTTGAAGAGATAGTAGCCCAAAAAATAGATGCAAAATTAATGGGTGGATTGTCATGGAAAAAATATATAGATTTTGATGAAGCTTTAACTCAGGCCAGAAAAATATTAGGAATAAACTACTACTTGGAACCAGCAGCAAAAGAATATATACAAAAATGCAAAAAAGCCAAAAATAAGAAAGCTCCAGAGAACCCATATTGTTCAAATATTAAGAATGAAGGATCATCCCAAAAACCTACGTATAAGGAATGCTTGACTAAGGGAGTAGATCCTTTGGATGGCGAATATATCGATTGGAAAATAATTGAAAAATTTGAAGAAGCATCCCCC-AAATTAAAAAAGAATTGAAAGAAGAAATACTTAAAGAATTAAAGAAAGAAATGAATGATAAATTTGAAGAAATGAAAAAAGCATATGATGAAAAATTTGAAGTCTCCTTTTCTGATGTAGATACTATGGATTTAGGTGGTCATGGGCAGCCTGAC
>chr06:4978343-4981183R
TTAAGGGAAAAGATAATCATTTACCTGATCTACTCTCGCGATTGCCTATTTTGCAGGAATGAAGAAGTCCATGAATTATAATGGAGTTGAGTTCTTCACGTTTGGAGAAGACAATAAGCTCAAAGTATTCCCACAGAATACCTATAAGTTTAAGCCAAAAACCCACATAATATTAGATGAAGTCCAAGAATGCATTTTAGATAATTTCTGGTATCAATACAATAATAAGAGGGAAGAAAAAGGCTATATGCTATCAATATTAAACAGTCTTGCTGAATATTTCCATCTAATGAATGA---TATAATGCCAACATCAGAAAATAATGAAGTAATACAGCAAAAACCCATATATGTTGTTTTTGACGGAAAGCTTCCTGGAGTGTACATATCTTTTGAAGAGATAGTAGCCCAAAAAATAGATGCAAAATTAATGGGTGGATTGTCATGGAAAAAATATATAGATTTTGATGAAGCTTTAACTTAGGCCAGAAAAATATTAGGAATAAACTACTACTTGGAACCAGCAGCAAAAGAATATATACAAAAATGCAAAAAAGCCAAAAATAAGAAAGCTCCAGAGAACCCATATTGTTCAAATATTAAGAATGAAGGATCATCCCAAAAACCTACGTATAAGGAATGCTTGACTAAGGGAGTAGATCCTTTGGATGGCGAATATATCGATTGGAAAATAATTGAAAAATTTGAAGAAGCATCCCCCCAAATTAAAAAAGAATTGAAAGAAGAAATACTTAAAGAATTAAAGAAAGAAATGAATGATAAATTTGAAGAAATGAAAAAAGCATATGATGAAAAATTTGAAGTCTCCTTTTCTGATGTAGATACTATGGATTTAGGTGGTCATGGGCAGCCTGAC
>chr08:24917374-24920212R
TTAAGGGAAAAGATAATCATTTACCTGATCTACTCTCGTGATTGCCTATTTTGCAGGAATGAAGAAGTCCATGAATTATAATGGAGTTGAGTTCTTCACGTTTGGAGAAGACAATAAGCTCAAAGTATTCCCACCGAATACCTATAAGTTTAAGCCAAAAACCCACATAATATTAGATGAAGTCCAAGAATGCATTTTAGATAATTTCTGGTATCAATACAATAATAAGAGGGAAGAAAAAGGCTATATGCTATCAATATTAAACAGTCTTGCTGAATATTTCCATCTAATGAATGA---TATAATGCCAACATCAGAAAATAATGAAGTAATACCACAAAAACCCATATATGTTGTTTTTGACGGAAAGCTTCCTGGAGTGTACATATCTTTTGAAGAGATAGTAGCCCAAAAAATAGATGCAAAATTAATGGGTGGATTGTCATGGAAAAAATATATAGATTTTGATGAAGCTTTAACTCAGGCCAGAAAAATATTAGGAATAAACTACTACTTGGAACCAGCAGCAAAAGAATATATACAAAAATGCAAAAAAGCCAAAAATAAGAAAGCTCCAGAGAACCCATATTGTTCAAATATTAAGAATGAAGGATCATCCCAAAAACCTACGTATAAGGAATGCTTGACTAAGGGAGTAGATCCTTTGGATGGCGAATATATCGATTGGAAAATAATTGAAAAATTTGAAGAAGCATCCCCCCAAATTAAAAAAGAATTGAAAGAAGAAATACTTAAAGAATTAAAGAAAGAAATGAATGACAAATTTGAAGAAATGAAAAAAGCATATGATGAAAAATTTGAAGTCTCCTTTTCTGATGTAGATACTATGGATTTAGGTGGTCATGGGCAGCCTGAC
>chr05:18209035-18211827R
TTAAGGGAAAAGATAATCATTTACCTGATCTACTCTCGCGATTGCCTATTTTGCAGGAATGAAGAAGTCCATGAATTATAATGGAGTTGAGTTCTTCACGTTTGGAGAAGACAATAAGCTCAAAGTATTCCCACAGAATACCTATAAGTTTAAGCCAAAAACCCACATAATATTAGATGAAGTCCAAGAATGCATTTTAGATAATTTCTGGTATCAATACAATAATAAGAGGGAAGAAAAAGGCTATATGCTATCAATATTAAACAGTCTTGCTGAATATTTCCATCTAATGAATGA---TATAATGCCAACATCAGAAAATAATGAAGTAATACAGCAAAAACCCATATATGTTGTTTTTGACGGAAAGCTTCCTGGAGTGTACATATCTTTTGAAGAGATAGTAGCCCAAAAAATAGATGCAAAATTAATGGGTGGATTGTCATGGAAAAAATATATAGATTTTGATGAAGCTTTAACTCAGGCCAGAAAAATATTAGGAATAAACTACTACTTGGAACCAGCAGCAAAAGAATATATACAAAAATGCAAAAAAGCCAAAAATAAGAAAGCTCCAGAGAACCCATATTGTTCAAATATTAAGAATGAAGGATCATCCTAAAAACCTACGTATAAGGAATGCTTGACTAAGGGAGTAGATCCTTTGGATGGCGAATATATCGATTGGAAAATAATTGAAAAATTTGAAGAAGCATCCCCCCAAATTAAAAAAGAATTGAAAGAAGAAATACTTAAAGAATTAAAGAAAGAAATGAATGATAAATTTGAAGAAATGAAAAAAGCATATGATGAAAAATTTGAAGTCTCCTTTTCTGATGTAGATACTATGGATTTAGGTGGTCATGGGCAGCCTGAC
>chr08:4254527-4256651R
TTAAGGGAAAAGATAATCATTTACCTGATCTACTCTCGCGATTGCCTATTTTGCAGGAATGAAGAAGTCCATGAATTATAATGGAGTTGAGTTCTTCACGTTTGGAGAAGACAATAAGCTCAAAGTATTCCCACCGAATACCTATAAGTTTAAGCCAAAAACCCACATAATATTAGATGAAGTCCAAGAATGCATTTTAGATAATTTCTGGTATCAATACAATAATAAGAGGGAAGAAAAAGGCTATATGCTATCAATATTAAACAGTCTTGCTGAATATTTCCATCTAATGAATGA---TATAATGCCAACATCAGAAAATAATGAAGTAATACAGCAAAAACCCATATATGTTGTTTTTGACGGAAAGCTTCCTGGAGTGTACATATCTTTTGAAGAGATAGTAGCCCAAAAAATAGATGCAAAATTAATGGGTGGATTGTCATGGAAAAAATATATAGATTTTGATGAAGCTTTAACTCAGGCCAGAAAAATATTAGGAATAAACTACTACTTGGAACCAGCAGCAAAAGAATATATACAAAAATGCAAAAAAGCCAAAAATAAGAAAGCTCCAGAGAACCCATATTGTTCAAATATTAAGAATGAAGGATCATCCCAAAAACCTACGTATAAGGAATGCTTGACTAAGGGAGTAGATCCTTTGGATGGCGAATATATCGATTGGAAAATAATTGAAAAATTTGAAGAAGCATCCCCCCAAATTAAAAAAGAATTGAAAGAAGAAATACTTAATGAATTAAAAAAAGAAATGAATGATAAATTTGAAGAAATGAAAAAAGCATATGATGAAAAATTTGAAGTCTCCTTTTCTGATGTAGATACTATGGATTTAGGTGGTCATGGGCAGCCTGAC
>chr08:11176522-11179362F
TTAAGGGAAAAGATAATCATTTACCTGATCTACTCTCGCGATCGCCTATTTTGCAGGAATGAAGAAGTCCATGAATTATAATGGAATTGAGTTCTTCACGTTTGGAGAAGACAATAAGCTCAAAGTATTCCCACCGAATACCTATAAGTTTAAGCCAAAAACCCACATAACATTAGATGAAGTCCAAGAATGCATTTTAGATAATTTCTGGTATCAATACAATAATAAGAGGGAAGAAAAAGGCTATATGCTATCAATATTAAACAGTCTTGCTGAATATTTCCATCTAATGAATGA---TATAATGCCAACATCAGAAAATAATGAAGTGATACCGCAAAAACCCATATATGTTGTTTTTGACGGAAAGCTTCCTGGAGTGTACATATCTTTTGAAGAGATAGTAGCCCAAAAAATAGATGCAAAATTAATGGGTGGATTGTCATGGAAAAAATATATAGATTTTGATGAAGCTTTAACTCAGGCTAGAAAAATATTAGGAATAAATTATTATCTAGAGCCTGCTGCAAAAGAATATATTCAAAAATGCAAAAAAGCTAAAGGAAAGAAGACTTCAGAAATACCCATTAAGATGACTATAAAAGAAGAAGGGTTTTTTAAAAAACCCACATACAAGGAATGCTTAACAAAAGGAGTGGATCCATTAGATGGGGAATATATTGATTGGAAGATAATAGAAAAATTTGAAGAAGCCTCCCCACAGTTAAAGAAGGAATTGAAGGAAGAAATACTTAAAGAATTAAAACAAGAAATGGATCAGAAATTTGAGCAAATAAAAAAGGCAATAGATGAGAAATTAGAAGTTTCTTTTTCTGATTTGGACACAATGGATCTTGGTGGCCATGGGCAACCAGAT
>chr08:11207853-11210686F
TTAAGGGAAAAGATAATCATTTACCTGATCTACTCTCGCGATCGCCTATTTTGCAGGAATGAAGAAGTCCATGAATTATAATGGAATTGAGTTCTTCACGTTTGGAGAAGACAATAAGCTCAAAGTATTCCCACCGAATACCTATAAGTTTAAGCCAAAAACCCACATAACATTAGATGAAGTCCAAGAATGCATTTTAGATAATTTCTGGTATCAATACAATAATAAGAGGGAAGAAAAAGGCTATATGCTATCAATATTAAACAGTCTTGCTGAATATTTCCATCTAATGAATGA---TATAATGCCAACATCAGAAAATAATGAAGTGATACCGCAAAAACCCATATATGTTGTTTTTGACGGAAAGCTTCCTGGAGTGTACATATCTTTTGAAGAGATAGTAGCCCAAAAAATAGATGCAAAATTAATGGGTGGATTGTCATGGAAAAAATATATAGATTTTGATGAAGCTTTAACTCAGGCTAGAAAAATATTAGGAATAAATTATTATCTAGAGCCTGCTGCAAAAGAATATATTCAAAAATGCAAAAAAGCTAAAGGAAAGAAGACTTCAGAAATACCCATTAAGATGACTATAAAAGAAGAAGGGTTTTTTAAAAAACCCACATACAAGGAATGCTTAACAAAAGGAGTGGATCCATTAGAT-------ATATTGATTGGAAGATAATAGAAAAATTTGAAGAAGCCTCCCCACAGTTAAAGAAGGAATTGAAGGAAGAAATACTTAAAGAATTAAAACAAGAAATGGATCAGAAATTTGAGCAAATAAAAAAGGCAATAGATGAGAAATTAGAAGTTTCTTTTTCTGATTTGGACACAATGGATCTTGGTGGCCATGGGCAACCAGAT
>chr08:11201781-11204621R
TTAAGGGAAAAGATAATCATTTACCTGATCTACTCTCGCGATCGCCTATTTTGCAGGAATGAAGAAGTCCATGAATTATAATGGAATTGAGTTCTTCACGTTTGGAGAAGACAATAAGCTCAAAGTATTCCCACCGAATACCTATAAGTTTAAGCCAAAAACCCACATAATATTAGATGAAGTCCAAGAATGCATTTTAGATAATTTCTGGTATCAATACAATAATAAGAGGGAAGAAAAAGGCTATATGCTATCAATATTAAACAGTCTTGCTGAATATTTCCATCTAATGAATGA---TATAATGCCAACATCAGAAAATAATGAAGTGATACCGCAAAAACCCATATATGTTGTTTTTGACGGAAAGCTTCCTGGAGTGTACATATCTTTTGAAGAGATAGTAGCCCAAAAAATAGATGCAAAATTAATGGGTGGATTGTCATGGAAAAAATATATAGATTTTGATGAAGCTTTAACTCAGGCTAGAAAAATATTAGGAATAAATTATTATCTAGAGCCTGCTGCAAAAGAATATATTCAAAAATGCAAAAAAGCTAAAGGAAAGAAGACTTCAGAAATACCCATTAAGATGACTATAAAAGAAGAAGGGTTTTTTAAAAAACCCACATACAAGGAATGCTTAACAAAAGGAGTGGATCCATTAGATGGGGAATATATTGATTGGAAGATAATAGAAAAATTTGAAGAAGCCTCCCCACAGTTAAAGAAGGAATTGAAGGAAGAAATACTTAAAGAATTAAAACAAGAAATGGATCAGAAATTTGAGCAAATAAAAAAGGCAATAGATGAGAAATTAGAAGTTTCTTTTTCTGATTTGGACACAATGGATCTTGGTGGCCATGGGCAACCAGAT
>chr08:11168412-11171224F
TTAAGGGAAAAGATAATCATTTACCTGATCTACTCTCGCGATCGCCTATTTTGCAGGAATGAAGAAGTCCATGAATTATAATGGAATTGAGTTCTTCACGTTTGGAGAAGACAATAAGCTCAAAGTATTCCCACCGAATACCTATAAGTTTAAGCCAAAAACCCACATAATATTAGATGAAGTCCAAGAATGCATTTTAGATAATTTCTGGTATCAATACAATAATAAGAGGGAAGAAAAAGGCTATATGCTATCAATATTAAACAGTCTTGCTGAATATTTCCATCTAATGAATGA---TATAATGCCAACATCAGAAAATAATGAAGTGATACCGCAAAAACCCATATATGTTGTTTTTGACGGAAAGCTTCCTGGAGTGTACATATCTTTTGAAGAGATAGTAGCCCAAAAAATAGATGCAAAATTAATGGGTGGATTGTCATGGAAAAAATATATAGATTTTGATGAAGCTTTAACTCAGGCTAGAAAAATATTAGGAATAAATTATTATCTAGAGCCTGCTGCAAAAGAATATATTCAAAAATGCAAAAAAGCTAAAGGAAAGAAGACTTCAGAAATACCCATTAAGATGACTATAAAAGAAGAAGGGTTTTTTAAAAAACCCACATACAAGGAATGCTTAACAAAAGGAGTGGATCCATTAGATGGGGAATATATTGATTGGAAGATAATAGAAAAATTTGAAGAAGCCTCCCCACAGTTAAAGAAGGAATTGAAGGAAGAAATACTTAAAGAATTAAAACAAGAAATGGATCAGAAATTTGAGCAAATAAAAAAGGCAATAGATGAGAAATTAGAAGTTTCTCTTTCTGATTTGGACACAAT----------------------------
>chr08:11243780-11246466F
TTAAGGGAAAAGATAATCATTTACCTGATCTACTCTCGCGATCGCCTATTTTGCAGGAATGAAGAAGTCCATGAATTATAATGGAATTGAGTTCTTCACGTTTGGAGAAGACAATAAGCTCAAAGTATTCCCACCGAATACCTATAAGTTTAAGCCAAAAACCCACATAATATTAGATGAAGTCCAAGAATGCATTTTAGATAATTTCTGGTATCAATACAATAATAAGAGGGAAGAAAAAGGCTATATGCTATCAATATTAAACAGTCTTGCTGAATATTTCCATCTAATGAATGA---TATAATGCCAACATCAGAAAATAATGAAGTGATACCGCAAAAACCCATATATGTTGTTTTTGACGGAAAGCTTCCTGGAGTGTACATATCTTTTGAAGAGATAGTAGCCCAAAAAATAGATGCAAAATTAATGGGTGGATTGTCATGGAAAAAATATATAGATTTTGATGAAGCTTTAACTCAGGCTAGAAAAATATTAGGAATAAATTATTATCTAGAGCCTGCTGCAAAAGAATATATTCAAAAATGCAAAAAAGCTAAAGGAAAGAAGACTTCAGAAATACCCATTAAGATGACTATAAAAGAAGAAGGGTTTTTTAAAAAACCCACATACAAGGAATGCTTAACAAAAGGAGTGGATCCATTAGATGGGGAATATATTGATTGGAAGATAATAGAAAAATTTGAAGAAGCCTCCCCACAGTTAAAGAAGGAATTGAAGGAAGAAATACTTAAAGAATTAAAACAAGAAATGGATCAGAAATTTGAGCAAATAAAAAAGGCAATAGATGAGAAATTAGAAGTTTCTCTTTCTGATTTGGACACAATGGATCTTGGTGGCCATGGGCAACCAGAT

#d10_raw_ORFz
>chr07:8902620-8907950F
ATGAAGAAATCCATGAATTACAATGGAGTAGAATTCTTCACTTTTGGAGAAGATAACAAGCTCAAAGTATTTCCACCAAATACCTATAAATTCAAGCAAAAAAACCACATAATATTAGACGAACTCCAGGAATGCATATTAGGCAATTTTCGGTACCAATAAAATAGTAAGAGGGAAGAAAAACGTTACATGCTGTCTATACTAAACAGTCTTGCTGAATATTTCCATTTACTAAATGA---CCTAATGCCAGCCTCAGAAAATAATGAAATAATACAGCAAAAGCCTATATATGTAGTCTTTGATGGAAAGCTCCCCGGAGTTTATATATCCTTTGAAGAAATAATAGCCTAAAAAATAGATGCAAAAATAATGGGCGGCCTATCGTGGAAAAAATATATAGATGTTGATGAAGCTTTAAGTCAAGCCATGAAAATTTTGGGAATAAACTATTATATGGAGCCAGCTGCAAAGGAATATATACAAAAATGCAAAAGAGCCAAAAATAAGAAAGCTCCAGAAACCCCATACTATACGAATATAAAAGTTGAAGGATCTTCTAAAAAACCTTCATATAAAGAATGCTTAACTAAAGGGATGTATCCCTTAGATGGTGAATACATTGACTGAAAAATAATTGAAAAATTTGAAGAAGCCTCCTC--AATTGAAAAAAGAGTTAAAAGAAGAAATACTTAAAGAATTAAA------AATGATTGACAAATTTGAAGAAATAAAAAAGTTTTATGATGAGGAATTCGATGTATCTTTTTCTGATGTTGATACCGTAGATATGGGCGGCCATGGGCAGCCAGAC
>chr09:1110854-1113697R
ATGAAAAGATCAATGAATTACGCCGGAGTCGAGTGCTTCACATTTGGAGATGACAACAAACTCAGAATATTCCCACCAAATTCATATAAATTTAAGCCAAAGGACCATATAATCCTAGATGAAGTTCAAGAGTGCATCTTGGATAATTTCTGGTACCAATACAATAATAAAAGGGAAGAAAAAGGGTATTTGTTATCAATATTGAATAGCCTCTCTGAATATTTTCACCTAATAAATGGGTCATTAATGCCTGCCAATGAAGATCATGAAGTAATCCAACAAAAGCCTATATATGTAGTATTTGATGGAAAGCTCCCTGGGGTCTACATTTCTTTTGAAGAAATTGTGGCTCAAAAA-TAGATGCTAAATTAATGGGAGGAATATCTTGGAAGAAATATAAGGATATTGATGAAGCATTAAGCCAAGCTAGAAAAATATTAGGAATAAATTATTATCTAGAGCCTGCTGCAAAAGAATATATTCAAAAATGCAAAAAAGCTAAAGGAAAGAAGACTTCAGAAATACCCATTAAGATGACTATAAAAGAAGAAGGGTTTTTTAAAAAACCCACATACAAGGAATGCTTAACAAAAGGAGTGGATCCATTAGATGGGGAATATATTGATTGGAAGATAATAGAAAAATTTGAAGAAGCCTCCCCACAGTTAAAGAAGGAATTGAAGGAAGAAATACTTAAAGAATTAAAACAAGAAATGGATCAGAAATTTGAGCAAATAAAAAAGGCAGTAGATGAGAAATTAGAAGTTTCTTTTTCTGATTTGGACACAATGGATCTTGGTGGCCATGGGCAACCAGAT
>chr06:12626338-12629181F
ATGAAAAGATCAATGAATTACGCCGGAGTCGAGTGCTTCACATTTGGAGATGACAACAAACTTAGAATATTCCCACCAAATTCATATAAATTTAAGCCAAAGGACCATATAATCCTAGATGAAGTTCAAGAGTGCATCTTGGATAATTTCTGGTACCAATACAATAATAAAAGGGAAGAAAAAGGGTATATGTTATCAATATTGAATAGCCTCTCTGAATATTTTCACCTAATAAATGGGTCATTAATGCCTACCAATGAAGATCATGAAGTAATCCAACAGAAGCCTATATATGTAGTATTTGATGGAAAGCTCCCTGGGGTCTACATTTCTTTTGAAGAAATTGTGGCTCAAAAAATAGATGCTAAATTAATGGGAGGAATATCTTGGAAGAAATATAAGGATATTGATGAAGCATTAAGCCAAGCTAGAAAAATATTAGGAATAAATTATTATCTAGAGCCTGCTGCAAAAGAATATATTCAAAAATGCAAAAAAGCTAAAGGAAAGAAGACTTCAGAAATACCCATTAAGATGACTATAAAAGAAGAAGGGTTTTTTAAAAAACCCACATACAAGGAATGCTTAACAAAAGGAGTGGATCCATTAGATGGGGAATATATTGATTGGAAGATAATAGAAAAATTTAAAGAAGCCTCCCCACAATTAAAGAAGGAATTGAAGGAAGAAATACTTAAAGAATTAAAACAAGAAATGGATCAGAAATTTGAGCAAATAAAAAAGGTAGTAGATGAGAAATTAGAAGTTTCTTTTTCTGATTTGGACACAATGGATCTTGGTGGCCATGGGCAACCAGAT
>chr11:9616272-9619115F
ATGAAAAGATCAATGAATTACGCCGGAGTCGAGTGCTTCACATTTGGAGATGACAACAAACTCAGAATATTCCCACCAAATTCATATAAATTTAAGCCAAAGGACCATATAATCCTAGATGAAGTTCAAGAGTGCATCTTGGATAATTTCTGGTACCAATACAATAATAAAAGGGAAGAAAAAGGGTATTTGTTATCAATATTGAATAGCCTCTCTGAATATTTTCACCTAATAAATGGGTCATTAATGCCTGCCAATGAAGATCATGAAGTAATCCAACAAAAGCCTATATATGTAGTATTTGATGGAAAGCTCCCTGGGGTCTACATTTCTTTTGAAGAAATTGTGGCTCAAAAAATAGATACTAAATTAATGGGAGGAATATCTTGGAAGAAATATAAGGATATTGATGAAGCATTAAGCCAAGCTAGAAAAATATTAGGAATAAATTATTATCTAGAACCTGCTGCAAAAGAATATATTCAAAAATGCAAAAAAGCTAAAGGAAAGAAGACTTCAGAAATACCCATTAAGATGACTATAAAAGAAGAAGGGTTTTTTAAAAAACCCACATACAAGGAATGCTTAACAAAAGGAGTGGATCCATTAGATGAGGAATATATTGATTGGAAGATAATAGAAAAATTTGAAGAAGCCTCCCCACAGTTAAAGAAGGAATTGAAGGAAGAAATACTTAAAGAATTAAAACAAGAAATGGATCAGAAATTTGAGCAAATAAAAAAGGCAGTAGATGAGAAATTAGAAGTTTCTTTTTCTGATTTGGACACAATGGATCTTGGTGGCCATGGGCAACCAGAT
>chr12:4595766-4598609F
ATGAAAAGATCAATGAATTACGCCGGAGTCGAGTGCTTCACATTTGGAGATGACAACAAACTCAGAATATTCCCACCAAATTCATATAAATTTAAGCCAAAGGACCATATAATCCTAGATGAAGTTCAAGAGTGCATCTTGGACAATTTCTAGTACCAATACAATAATAAAAGGGAAGAAAAAGGGTATATGTTATCAATATTGAATAGCCTCTCTGAATATTTTCACTTAATAAATGGGTCATTAATGCCTGCCAATGAAGATCATGAAGTAATCCAACAGAAGCCTATATATGTAGTATTTGATGGAAAGCTCCCTGGGGTCTACATTTCTTTTGAAGAAATTGTGGCTCAAAAAATAGATGCTAAATTAATGGGAGGAATATCTTGGAAGAAATATAAGGATATTGATGAAGCATTAAGCCAAGCTAGAAAAATATTAGGAATAAATTATTATCTAGAGCCTGCTGCAAAAGAATATATTCAAAAATGCAAAAAAGCTAAAGGAAAGAAGACTTCAGAAATACCCATTAAGATGACTATAAAAGAAGAAGGGTTTTTTAAAAAACCCACATACAAGGAATGCTTAACAAAAGGAGTGGATCCATTAGATGGGGAATATATTGATTGGAAGATAATAGAAAAATTTGAAGAAGCCTCCCCACAATTAAAGAAGGAATTGAAGGAAGAAATACTTAAAGAATTAAAACAAGAAATTGATCAGAAATTTGAGCAAATAAAAAAGGCAGTAGATGAGAAATTAGAAGTTTCTTTTTCTGATTTGGACACAATGGATCTTGGTGGCCATGGGCAACCAGAT
>chr08:20179762-20182584F
ATGAAAAGATCAATGAATTACGCCGGAGTCGAGTGCTTCACATTTGGAGATGACAACAAACTCAGAATATTCCCACCAAATTCATATAAATTTAAGCCAAAGGACCATATAATCCTAGATGAAGTTCAAGAGTGCATCTTGGATAATTTCTGGTACTAATACAATAATAAAAGGGAAGAAAAAGGGTATATGTTATCAATATTGAATAGCCTCTCTAAATATTTTCACCTAATAAATGGGTCATTAATGCCTGCCAATGAAGATCATGAAGTAATCCAACAGAAGCCTATATATGTAGTATTTGATGGAAAGCTCCCTGGGGTCTACATTTCTTTTGAAGAAATTGTGGCTCAAAAAATAGATGCTAAATTAATGGGAGGAATATCTTGGAAGAAATATAAGGATATTGATGAAGCATTAAGCCAAGCTAGAAAAATATTAGGAATAAATTATTATCTAGAGCCTGCTGCAAAAGAATATATTCAAAAATGCAAAAAAGCTAAAGGAAAGAAGACTTCAGAAATACCCATTAAGATGACTATAAAAGAAGAAGGGTTTTTTAAAAAACCCACATACAAGGAATGCTTAACAAAAGGAGTGGATCCATTAGATGGGGAATATATTGATTGGAAGATAATAGAAAAATTTGAAGAAGCCTCCCCACAATTAAAGAAGAAATTGAAGGAAGAAATACTTAAAGAATTAAAACAAGAAATGGATCAGAAATTTGAGCAAATAAAAAAAGCAGTAGATGAGAAATTAGAAGTTTCTTTTTCTGATTTGGACACAATGGATCTTGGTGGCCATGGGCAACCAGAT
>chr08:11158391-11161228R
ATGAAAAGATCAATGAATTACGCCGGAGTCGAGTGCTTCACATTTGGAGATGACAACAAACTCAGAATATTCCCACCAAATTCATATAAATTTAAGCCAAAGGACCATATAATCCTAGATGAAGTTCAAGAGTGCATCTTGGATAATTTCTGGTACCAATACAATAATAAAAGGGAAGAAAAAGGGTATTTGTTATCAATATTGAATAGCCTCTCTGAATATTTTCACCTAATAAATGGGTCATTAATGCCTGCCAATGAAGATCATGAAGTAATCCAACAAAAGCCTATATATATAGTATTTGATGGAAAGCTCCCTGGGGTCTACATTTCTTTTGAAGAAATTGTGGCTCAAAAAATAGATGCTAAATTAATGGGAGGAATATCTTGGAAGAAATATAAGGATATTGATGAAGCATTAAGCCAAGCTAGAAAAATATTAGGAATAAATTAAT---TAGAGCCTGCTGCAAAA---TATATTCAAAAATGCAAAAAAGCTAAAGGAAAGAAGACTTCAGAAATACCCATTAAGATGACTATAAAAGAAGAAGGGTTTTTTAAAAAACCCACATACAAGGAATGCTTAACAAAAGGAGTGGATCCATTAGATGGGGAATATATTGATTGGAAGATAATAGAAAAATTTGAAGAAGCCTCCCCACAGTTAAAGAAGGAATTGAAGGAAGAAATACTTAAAGAATTAAAACAAGAAATGGATCAGAAATTTGAGCAAATAAAAAAGGCAGTAGATGAGAAATTAGAAGTTTCTTTTTCTGATTTGGACACAATGGATCTTGGTGGCCATGGGCAACCAGAT
>chr07:17892265-17895108R
ATGAAAAGATCAATGAATTACGCCGGAGTCGAGTGCTTCACATTTGGAGATGACAACAAACTCAGAATATTCCCACCAAATTCATATAAATTTAAGCCAAAGGACCATATAATCCTAGATGAAGTTCAAGAGTGCATCTTGGACAATTTCTGGTACCAATACAATAATAAAAGGGAAGAAAAAGGGTATATGTTATCAATATTGAATAGCCTCTCTGAATATTTTCACCTAATAAATGGGTCATTAATGCCTGCCAATGAAGATCATGAAGTAATCCAACAGAAGCCTATATATGTAGTATTTGATGGAAAGCTCCCTGGGGTCTACATTTCTTTTGAAGAAATTGTGGCTCAAAAAATAGATGCTAAATTAATGGGAGGAATATCTTGGAAGAAATATAAGGATATTGATGAAGCATTAAGCCAAGCTAGAAAAATATTAGGAATAAATTATTATCTAGAGCCTGCTGCAAAAGAATATATTCAAAAATGCAAAAAAGCTAAAGGAAAGAAGACTTCAGAAATACCCATTAAGATGACTATAAAAGAAGAAGGGTTTTTTAAAAAACCCACATACAAGGAATGCTTAACAAAAGGAGTGGATCCATTAGATGGGGAATATATTGATTGGAAGATAATAGAAAAATTTGAAGAAGCCTCCCCACAATTAAAGAAGGAATTGAAGGAAGAAATACTTAAAGAATTAAAACAAGAAATGGATCAGAAATTCGAGCAAATAAAAAAGGCAGTAGATGAGAAATTAGAAGTTTCTTTTTCTGATTTGGACACAATGGATCTTGGTGGCCATGGGCAACCAGAT
>chr10:21934380-21937223R
ATGAAAAGATCAATGAATTACGCCGGAGTCGAGTGCTTCACATTTGGAGATGACAACAAACTCAGAATATTCCCACCAAATTCATATAAATTTAAGCCAAAGGACCATATAATCCTAGATGAAGTTCAAGAGTGCATCTTGGATAATTTCTGGTACCAATACAATAATAAAAGGGAAGAAAAAGGGTATTTGTTATCAATATTGAATAGCCTCTCTGAATATTTTCACCTAATAAATGGGTCATTAATGCCTGCCAATGAAGATCATGAAGTAATCCAACAAAAGCCTATATATGTAGTATTTGATGGAAAGCTCCCTGGGGTCTACATTTCTTTTGAAGAAATTGTGGCTCAAAAAATAGATGCTAAATTAATGGGAGGAATATCTTGGAAGAAATATAAGGATATTGATGAAGCATTAAGCCAAGCTAGAAAAATATTAGGAATAAATTATTATCTAGAGCCTGCTGCAAAAGAATATATTCAAAAATGCAAAAAAGCTAAAGGAAAGAAGACTTCAGAAATACCTATTAAGATGACTATAAAAGAAGAAGGGTTTTTTAAAAAACCCACATACAAGGAATGCTTAACAAAAGGAGTGGATCCATTAGATGGGGAATATATTGATTGGAAGATAATAGAAAAATTTGAAGAAGCCTCCCCACAGTTAAAGAAGGAATTGAAGGAAGAAATACTTAAAGAATTAAAACAAGAAATGGATCAGAAATTTGAGCAAATAAAAAAGGCAGTAGATGAGAAATTAGAAGTTTCTTTTTCTGATTTGGACACAATGGATCTTGGTGGCCATGGGCAACCAGAT
>chr02:8789249-8792092F
ATGAAAAGATCAATGAATTACGCCGGAGTCGAGTGCTTCACATTTGGAGATGACAACAAACTCAGAATATTCCCACCAAATTCATATAAATTTAAGCCAAAGGACCATATAATCCTAGATGAAGTTCAAGAGTGCATCTTGGATAATTTCTGGTACCAATACAATAATAAAAGGGAAGAAAAAGGGTATTTGTTATCAATATTGAATAGCCTCTCTGAATATTTTTACCTAATAAATGGGTCATTAATGCCTGCCAATGAAGATCATGAAGTAATCCAACAAAAGCCTATATATGTAGTATTTGATGGAAAGCTCCCTGGGGTCTACATTTCTTTTGAAGAAATTGTGGCTCAAAAAATAGATGCTAAATTAATGGGAGGAATATCTTGGAAGAAATATAAGGATATTGATGAAGCATTAAGCCAAGCTAGAAAAATATTAGGAATAAATTATTATCTAGAGCCTGCTGCAAAAGAATATATTCAAAAATGCAAAAAAGCTAAAGGAAAGAAGACTTCAGAAATACCCATTAAGATGACTATAAAAGAAGAAGGGTTTTTTAAAAAACCCACATACAAGGAATGCTTAACAAAAGGAGTGGATCCATTAGATGGGGAATATATTGATTGGAAGATAATAGAAAAATTTGAAGAAGCCTCCCCACAGTTAAAGAAGGAATTGAAGGAAGAAATACTTAAAGAATTAAAACAAGAAATGGATCAGAAATTTGAGCAAATAAAAAAGGCAGTAGATGAGAAATTAGAAGTTTCTTTTTCTGATTTGGACACAATGGATCTTGGTGGCCATGGGCAACCAGAT
>chr04:18355854-18358697F
ATGAAAAGATCAATGAATTACGCCGGAGTCGAGTGCTTCACATTTGGAGATGACAACAAACTCAGAATATTCCCACCAAATTCATATAAATTTAAGCCAAAGGACCATATAATCCTAGATGAAGTTCAAGAGTGCATCTTGGATAATTTTTGGTACCAATACAATAATAAAAGGGAAGAAAAAGGGTATATGTTATCAATATTGAATAGCCTCTCTGAATATTTTCACCTAATAAATGGGTTATTAATGCCTGCCAATGAAGATCATGAAGTAATCCAACAGAAGCCTATATATGTAGTATTTGATGGAAAGCTCCCTGGGGTCTACATTTCTTTTGAAGAAATTGTGGCTCAAAAAATAGATGCTAAATTAATGGGAGGAATATCTTGGAAGAAATATAAGGATATTGATGAAGCATTAAGCCAAGCTAGAAAAATATTAGGAATAAATTATTATCTAGAGCCTGCTGCAAAAGAATATATTCAAAAATGCAAAAAAGCTAAAGGAAAAAAGACCCCAGAAATACCCATTAAGATGACTATAAAAGAAGAAGGGTTTTTTAAAAAACCCACAAACAAGGAATGCTTAACAAAAGGAGTGGATCCATTAGATGGGGAATATATTGATTGGAAGATAATAGAAAAATTTGAAGAAGCCTCCCCACAATTAAAGAAGGAATTGAAGGAAGAGATACTTAAAGAATTAAAACAAGAAATGGATCAGAAATTGGAGCAAATAAAAAAGGTAGAAGATGAGAAATTAGAAGTTTCTTTTTCTGATTTGGACACAATGGATCTTGGTGGCCATGGGCAACCAGAT
>chr12:25849300-25852251F
ATGAAAAGATCAATGAATTACGCCGGAGTCGAGTGCTTCACATTTGGAGATGACAACAAACTCAGAATATTCCCACCAAATTCATATAAATTTAAGCCAAAGGACCATATAATCCTAGATGAAGTTCAAGAGTGCATCTTGGATAATTTCTGGTACCAATACAATAATAAAAGGGAAGAAAAAGGGTATTTGTTATCAATATTGAATAGCCTCTCTGAATATTTTCACCTAATAAATGGGTCATTAATGCCTGCCAATGAAGATCATGAAGTAATCCAACAAAAGCCTATATATGTAGTATTTGATGGAAAGCTCCCTGGGGTCTACATTTCTTTTGAAGAAATTGTGGCTCAAAAAATAGATGCTAAATTAATGGGAGGAATATCTTGGAAGAAATATAAGGATATTGATGAAGCATTAAGCCAAGCTAGAAAAATATTAGGAATAAATTATTATCTAGAGCCTGCTGCAAAAGAATATATTCAAAAATGCAAAAAAGCTAAAGGAAAGAAGACTTCAGAAATACCCGTTAAGATGACTATAAAAGAAGAAGGGTTTTTTAAAAAACCCACATACAAGGAATGCTTAACAAAAGGAGTGGATCCATTAGATGGGGAATATATTGATTGGAAGATAATAGAAAAATTTGAAGAAGCCTCCCCACAGTTAAAGAAGGAATTGAAGGAAGAAATACTTAAAGAATTAAAACAAGAAATGGATCAGAAATTTGAGCAAATAAAAAAGGCAGTAGATGAGAAATTAGAAGTTTCTTTTTCTGATTTGGACACAATGGATCTTGGTGGCCATGGGCAACCAGAT
>chr10:14376059-14378456R
ATGAAAAGATCAATGAATTACGCCGGAGTCGAGTGCTTCACATTTGGAGATGACAACAAACTCAGAATATTCCCACCAAATTCATATAAATTTAAGCCAAAGGACCATATAATCCTAGATGAAGTTCAAGAGTGCATCTTGGATAATTTCTGGTACCAATACAATAATAAAAGGGAAGAAAAAGGGTATTTGTTATCAATATTGAATAGCCTCTCTGAATATTTTCACCTAATAAATGGGTCATTAATGCCTGCCAATGAAGATCATGAAGTAATCCAACAAAAGCCTATATATGTAGTATTTGATGGAAAGCTCCCTGGGGTCTACATTTCTTTTGAAGAAATTGTGGCTCAAAAAATAGATGCTAAATTAATGGGAGGAATATCTTGGAAGAAATATAAGGATATTGATGAAGCATTAAGCCAAGCTAGAAAAATATTAGGAATAAATTATTATCTAGAGCCTGCTGCAAAAGAATATATTCAAAAATGCAAAAAAGCTAAAGGAAAGAAGACTTCAGAAATACCCATTAAGATGACTATAAAAGAAGAAGGGTTTTTTAAAAAACCCACATACAAGGAATGCTTAACAAAAGGAGTGGATCCATTAGATGGGGAATATATTGATTGGAAGATAATAGAAAAATTTGAAGAAGCCTCCCCACAGTTAAAGAAGGAATTGAAGGAAGAAATACTTAAAGAATTAAAACAAGAAATGGATCAGAAATTTGAGCAAATAAAAAAGGCAGTAGATGAGAAATTAGAAGTTTCTTTTTCTGATTTGGACACAATGGATCTTGGTGGCCATGGGCAACCAGAT
>chr04:21716624-21719468F
ATGAAAAGATCAATGAATTACAGCGGAATTGAATGCTTCACATTTGGAGATGACAACAAGCTCAGAATATTCCCACCAAATTCATATAAATTTAAGGCAAAAGACCATATAATCTTAGATGAAGTGCAAGAATGCATCTTGGATAATTTTTGGTACCAATACAATAATAAAAGGGAAGAAAAAGGATATATGTTATCAATATTGAATAGCCTCTCTGAATATTTTCACTTAATAAATGGGTTATTAATGTCAGCTAATGAAGATCATGAAATAATCCAACAGAAGCCTATATATGTCGTATTTGATGGAAAGCTCCCAGGGGTCTATATATCTCTTGAAGAAATTGTGGCCCAAAAGATAGATGCTAAATTAATGGGAGGAATATCTTGGAAGAAAGATAAAGACATTGATGAAGCACTAAGCCAGGCTAGAAAAATACTAGGAATAAATTATTATCTAGAGCCTGCTGCAAATGAATATATTCAAAAATGCAAAAAAGCTAAAGGAAAGAAGACTCCAGAAATACCCATTAAAACGACTATAAAAGAAGAAGGGTATTCTAAAAAACCCACATACAAGGAATGCCTAACAAAAGGAGTGGATCCATTAGATGGGGAATATATTGATTGGAAAATAATAGAAAAATTTGAAGAAGCCTCCCCACAATTAAAGAAGGAATTAAAGGAAGAAATACTTAAAGAATTAAAACAAGAAATGGATCAGAAATTTGAATAAATAAAAAAGGCAGTAGATGAGAAATTAGAAGTTTCTTTTTCTGATCTGGACACTATGGATCTTGGTGGTCATGGGCAACCAGAT
>chr08:21256360-21259202R
ATGAAAAGATCAATGAATTACAGCGGAATTGAATGCTTCATATTTGGAGATGACAACAAGCTCAGAATATTCCCACCAAATTCATATAAATTTAAGCCAAAAGACCATATAATCTTAGATGAAGTGCAAGAATGCATCTTGGATAATTTTTGGTACCAATACAATAATAAAAGGGAAGAAAAAGGATATATGTTATCAATATTGAATAGCCTCTCTGAATATTTTCACTTAATAAACGGGTTATTAATGCCAGCTAATAAAGATCATGAAATAATCCAACAGAAGCCTATATATGTCGTATTTGATGGAAAGCTCCCAGGGGTCTATATATCTTTTGAAGAAATTGTGGCCCAAAAGATAGATGCTAAATTAATGGGAGGAATATCTTGGAAGAAATATAAAGACATTGATGAAGCACTAAGCCAGGCTAGAAAAATACTAGGAATAAATTATTATCTAGAGCCTACTACAAAAGAATATATTCAAAAATACAAAAAAGCTAAAGGAAAGAAGACTCCAGAAATACCCATTAAAACGACTATAAAAGAAGAAGGGTATTCTAAAAAACCCACATACAAGGAATGCCTAACAAAAGGAGTGGATCCATTAGATGGGGAATATATTGATTGGAAAATAATAGAAAAATTTGAAGAAGCCTCCCCACAATTAAAGAACGAATTAAAGGAAGAAATACTTAAAGAATTAAAACAAGAAATGGATCAGAAATTTGAACAAATAAAAAAGGCAGTAGATGAGAAATTAGAAGTTTCTTTTTCTGATCTGGACACTATGGATCTTGGTGGTCATGGGCAACCAGAT
>chr05:18999313-19002149R
ATGAAAAGATCAATGAATTACAGCGGAATTGAATGCTTCACATTTGGAGATGACAACAAGCTCAGAATATTCCCACCAAATTCATATAAATTTAAGCCAAAAGACCATATAATCTTAGATGAAGTACAAGAATGCATCTTGGATAATTTTTGGTACCAATACAATAATAAAAGGGAAGAAAAAGGATATATGTTATCAATATTGAATAGCCTCTCTGAATATTTTCACTTAATAAACGGGTTATTAATGCCAGCTAATGAAGATCATGAAATAATCCAACAGAAGCCTATATATGTCGTATTTGATGGAAAGCTCCCAGGGGTCTATATATCTTTTGAAGAAATTGTGGCCCAAAAGATATATGCTAAATTAATGGGAGGAATATCTTGGAAGAAATATAAAGACATTGATGAAGCACTAAGCCAGGCTAGAAAAATACTAGGAATAAATTATTATCTAGAGTCTGCTGCAAAAGAATATATTCAAAAATGCAAAAAAGCTAAAGGAAAGAAGACTCCAGAAATACCCATTAAAACGACTATAAAAGAAGAAGGGTATTCTAAAAAACCCACATACAAGGAATGCCTAACAAAAGGAGTGGATCCATTAGATGAGGAATATATTGATTGGAAAATAATAGAAAAATTTGAAGAAGCCTCCCCACAATTAAAGAAGGAATTAAAGGAAGAAATACTTAAAGAATTAAAACAAGAAATGGATCAGAAATTTGAACAAATAAAAAAGGCAGTAGATGAGAAATTAGAAGTTTCTTTTTCTGATCTGGACACTATGGATCTTGGTGGTCATGGGCAACCAGAT
>chr10:9481774-9484616R
ATGAAAAGATCAATGAATTACAGCGGAATTGAATGCTTCACATTTGGAGATGACAACAAGCTCAGAATATTCCCACCAAATTCATATAAATTTAAGCCAAAAGACCATATAATCTTAGATGAAGTGCAAGAATGCATCTTGGATAATTTTTGGTACCAATACAATAATAAAAGGGAAGAAAAAGGATATATGTTATCAATATTGAATAGCCTCTCTGAATATTTTCACTTAATAAACGGGTTATTAATGCCAGCTAATGAAGATCATGAAATAATCCAACAGAAGCCTATATATGTCGTATTTGATGGAAAGCTCCCAGGGGTCTATATATCTTTTGAAGAAATTGTGGCCCAAAAGATAGATGCTAAATTATTGGGAGGAATATCTTGGAAGAAATATAAAGACATTGATGAAGCACTAAGCCAGGCTAGAAAAATAGTAGGAATAAATTATTATCTAGAGCCTGCTGCAAAAGAATATATTCAAAAATGCAAAAAAGCTAAAGGAAAGAAGACTCTAGAAATACCCATTAAAACGACTATAAAAGAAGAAGGGTATTCTAAAAAACCCACATACAAGGAATGCCTAACAAAAGGAGTGGATCCATTAGATGGGGAATATATTGATTGGAAAATAATAGAAAAATTTGAAGAAGCCTCCCCATAATTAAAGAAGGAATTAAAGGAAGAAATACTTAAAGAATTAAAACAAGAAATGGATCAGAAATTTGAACAAATAAAAAAGGCAGTAGATGAGAAATTAGAAGTTTCTTTTTCTGATCTGGACACTATGGATCTTGGTGGTCATGGGCAACCAGAT
>chr12:25149873-25152671R
ATGAAAAGATCAATGAATTACAGCGGAATTGAATGCTTCACATTTGGAGATGACAACAAGCTCAGAATATTCCCACCAAATTCATATAAATTTAAGCCAAAAGACCATATAATCTTAGATGAAGTGCAAGAATGCATCTTGGATAATTTTTGGTACCAATACAATAATAAAAGGGAAGAAAAAGGATATATGTTATCAATATTGAATAGCCTCTCTGAATATTTTCACTTAATAAACGGGTTATTAATGCCAGCTAATGAAGATCATGAAATAATCCAACAGAAGCCTATATATGTCGTATTTGATGGAAAGCTCCCAGGGGTCTATGTATCTTTTGAAGAAATTGTGGCCCAAAAGATAGATGCTAAATTAATAGGAGGAATATCTTGGAAGAAATATAAAGACATCGATGAAGCACTAAGCCAGGCTAGAAAAATACTAGGAATAAATTATTATCTAGAGCTTGCTGCAAAAGAATATATTCAAAAATGCAAAAAAGCTAAAGGAAAGAAGACTCCAGAAATACCCATTAAAACGACTATAAAAGAAGAAGGGTATTCTAAAAAACCCACATACAAGGAATGCCTAACAAAAGGAGTGGATCCATTAGATGGGGAATATATTCATTGGAAAATAATAGAAAAATTTGAAGAAGCCTCCCCACAATTAAAGAAGGAATTAAAGGAAGAAATACTTAAAGAATTAAAACAAGAAATGGATCAGAAATTTGAACAAATGAAAAAGGCAGTAGATGAGAAATTAGAAGTTTCTTTTTCTGATCTGGACACTATGGATCTTGGTGGTCATGGGCAACCAGAT
>chr12:26543474-26545864R
ATGAAAAGATCAATGAATTACAGCGGAATTGAATGCTTCACATTTGGAGATGACAACAAGCTCAGAATATTCCCACCAAATTCATATAAATTTAAGCCAAAAGACCATATAATCTTAGATGAAGTGAAAGAATGCATCTTGGATAATTTTTGGTACCAATACAATAATAAAAGGGAAGAAAAAGGATATATGTTATCAATATTGAATAGCCTCTCTGAATATTTTCACTTAATAAACGGGTTATTAATGCCAGCTAATGAAGATCATGAAATAATCCAACAGAAGCCTATATATGTCGTATTTGATGGAAAGCTCCCAGGGGTCTATATATCTTTTGAAGAAATTGTGGCCCAAAAGATAGATGCTAAATTAATGGGAGGAATATCTTGGAAGAAATATAAAGACATTGATGAAGCATTAAGCCAGGCTAGAAAAATACTAGGAATAAATTATTATCTAGAGCCTGCTGCAAAAGAATATATTCAAAAATGCAAAAAAGCTAAAGGAAAGAAGACTCCAGAAATACCCATTAAAACGACTATAAAAGAAGAAGGGTATTCTAAAAAACCCACATACAAGGAATGCCTAACAAAAGGAGTGGATCCATTAGATGGGGAATATATTGATTGGAAAATAATAGAAAAATTTGAAGAAGCCTCCCCACAATTAAAGAAGGAATTAAAGGAGGAAATACTTAAAGAATTAAAACAAGAGATGGATCAGAAATTTGAACAAATAAAAAAGGCAGTAGATGAGAAATTAGAAGTTTCTTTTTCTGATCTGGACACTATAGATCTTGGTGGTCATGGGCAGCCAGAT
>chr06:1714980-1717215F
ATGAAAAGATCAATGAATTACAGCGGAATTGAATGCTTCACATTTGGAGATGACAACAAGCTCAGAATATTCCCACCAAATTCATATAAATTTAAGCCAAAAGACCATATAATCTTAGATGAAGTGCAAGAATGCATCTTGGATAATTTTTGGTACCAATACAATAATAAAAGGGAAGAAAAAGGATATATGTTATCAATATTGAATAGCCTCTCTAAATATTTTCACTTAATAAACGGGTTATTAATGCCAGCTAATGAAGATCATGAAATAATACAACAGAAGCCTATATATGTCGTATTTGATGGAAAGCTCCCAGGGGTCTATATATCTTTTGAAGAAATTGTGGCCCAAAAGATAGATGCTAAATTAATTGGAGGAATATCTTGGAAGAAATATAAAGACATTGATGAAGCACTAAGCCAGGCTAGAAAAATACTAGGAATAAATTATTATCTAGAGCCTGCTGCAAAAGAATATATTCAAAAATGCAAAAAAGCTAAAGGAAAGAAGACTCCAGAAATACCCATTAAAACGACTATAAAAGAAGAAGGGTATTCTAAAAAACCCACATACAAGGAATGCCTAACAAAAGGAGTGGATCTATTAGATGGGGAATATATTGATTGGAAAATAATAGAAAAATTTGAAGAAGCCTCCCCACAATTAAAGAAAGAATTAAAGGAAGAAATACTTAAAGAATTAAAACAAGAAATGGATCAGAAATTTGAACAAATAAAAAAGGCAGTAGATGAGAGATTAGAAGTTTCCTTTTCTGATCTGGACACTATGGATCTTGGTGGTCAAGGGCAACCAGAT
>chr01:11549982-11552831R
ATGAAGAAGTCCATGAATTATAATGGAGTTGAGTTCTTCACGTTTGGAGAAGACAATAAGCTCAAAGTATTCCCACAGAATACCTATAAGTTTAAGCCAAAAACCCACATAATATTAGATGAAGTCCAAGAATGCATTTTAGATAATTTCTGGTATCAATACAATAATAAGAGGGAAGAAAAAGGCTATATGCTATCAATATTAAACAGTCTTGCTGAATATTTCCATCTAATGAATGA---TATAATGCCAACATCAGAAAATAATGAAGTAATACAGCAAAAACCCATATATGTTGTTTTTGACGGAAAGCTTCCTGGAGTGTACATATCTTTTGAAGAGATAGTAGCCCAAAAAATAGATGCAAAATTAATGGGTGGATTGTCATGGAAAAAATATATAGATTTTGATGAAGCTTTAACTCAGGCCAGAAAAATATTAGGAATAAACTACTACTTGGAACCAGCAGCAAAAGAATATATACAAAAATGCAAAAAAGCCAAAAATAAGAAAGCTCCAGAGAACCCATATTGTTCAAATATTAAGAATGAAGGATCATCCCAAAAACCTACGTATAAGGAATGCTTGACTAAGGGAGTAGATCCTTTGGATGGCGAATATATCGATTGGAAAATAATTGAAAAATTTGAAGAAGCATCCCCCCAAATTAAAAAAGAATTGAAAGAAGAAATACTTAAAGAATTAAAGAAAGAAATGAATGATAAATTTGAAGAAATGAAAAAAGCATATGATGAAAAATTTGAAATCTCCTTTTCTGATGTAGATACTATGGATTTAGGTGGTCATGGGCAGCCTGAC
>chr02:9093681-9096528F
ATGAAGAAGTCCATGAATTATAGTGGAGTTGAGTTCTTCACATTTGGAGAAGACAATAAGCTCAAAGTATTCCCACCGAATACCTATAAGTTTAAGCCAAAAACCCACATAATATTAGATGAAGTCCAAGAATGCATTTTAGATAATTTCTGGTATCAATACAATAATAAGAGGGAAGAAAAAGGCTATATGCTATCAATATTAAACAGTCTTGCTGAATATTTCCATCTAATAAATGA---TATAATGCCAACATCAGAAAATAATGAAGTAATACAGCAAAAACCCATATATGTTGTTTTTGACGGAAAGCTTCCTGGAGTGTACATATCTTTTGAAGAGATAGTAGCCCAAAAAATAGATGCAAAATTAATGGGTGGATTGTCATGGAAAAAATATATAGATATTGATGAAGCTTTAACTCAGGCCAGAAAAATATTAGGAATAAACTACTACTTGGAACCAGCAGCAAAAGAATATATACAAAAATGCAAAAAAGCCAAAAATAAGAAAGCTCCAGAGAACCCATATTGTTCAAATATTAAGAATGAAGGATCATCCCAAAAACCTACGTATAAGGAATGCTTGACTAAGGGAGTAGATCCTTTGGATGGCGAATATATCGATTGGAAAATAATTGAAAAATTTGAAGAAGCATCCCCCCAAATTAAAAAAGAATTGAAAGAAGAAATATTTAAAGAATTAAAGAAAGAAATGAATGATAAATTTGAAGAAATGAAAAAAGCATATGATGAAAAATTTGAGGTCTCCTTTTCTGATGTAGATACTATGGATTTAGGTGGTCATGGGCAGCCTGAC
>chr07:2786395-2789235F
ATGAAGAAGTCCATGAATTATAGTGGAGTTGAGTTCTTCACGTTTGGAGAAGACAATAAGCTCAAAGTATTCCCACCGAATACCTATAAGTTTAAGCCAAAAACCCACATAATATTAGATGAAGTCCAAGAATGCATTTTAGATAATTTCTGGTATCAATACAATAATAAGAGGGAAGAAAAAGGCTATATGCTATCAATATTAAACAGTCTTGCTGAATATTTCCATCTAATAAATGA---TATAATGCCAACATCAGAAAATAATGAAGTAATACAGCAAAAACCCATATATGTTGTTTTTGACGGAAAGCTTCCTGGAGTGTACATATCTTTTGAAGAGATAGTAGCCCAAAAAATAGATGCAAAATTAATGGGTGGATTGTCATGGAAAAAATATATAGATATTGATGAAGCTTTAACTCAGGCCAGAAAAATTTTAGGAATAAACTACTACTTGGAACCAGCAGCAAAAGAATATATACAAAAATGCAAAAAAGCCAAAAATAAGAAAGCTCCAGAGAACCCATATTGTTCAAATATTAAGAATGAAGGATCATCCCAAAAACCTACGTATAAGGAATGCTTGACTAAGGGAGTAGATCCTTTGGATGGCGAATATATCGATTGGAAAATAATTGAAAAATTTGAAGAAGCATCCCCC-AAATTTAAAAAGAATTGAAAGAAGAAATACTTAAAGAATTAAAGAAATAAATGAATGATAAATTTGAAGAAATGAAAAAAGCATATGATGAAAAATTTGAAGTCTCCTTTTCTGATGTAGATACTATGGATTTAGGTGGTCATGGGCAGCCTGAC
>chr04:9571295-9574136R
ATGAAGAAGTCCATGAATTATAGTGGAGTTGAGTTCTTCACGTTTGGAGAAGACAATAAGCTCAAAGTATTCCCACCGAATACCTATAAGTTTAAGCCAAAAACCCACATAATATTAGATGAAGTCCAAGAATGCATTTTAGATAATTTCTGGTATCAATACAATAATAAGAGGGAAGAAAAAGGCTATATGCTATCAATATTAAACAGTCTTGCTGAATATTTCCATCTAATAAATGA---TATAATGCCAACATCAGAAAATAATGAAGTAATACAGCAAAAACCCATATATGTTGTTTTTGACGGAAAGCTTCCTGGAGTGTACATATCTTTTGAAGAGATAGTAGCCCAAAAAATAGATGCAAAATTAATGGGTGGATTGTCATGGAAAAAATATATAGATATTGATGAAGCTTTAACTCAAGCCAGAAAAATATTAGGAATAAACTACTACTTGGAACCAGCAGCAAAAGAATATATACAAAAATGCAAAAAAGCCAAAAATAAGAAAGCTCCAGAGAACCCATATTGTTCAAATATTAAGAATGAAGGATCATCCCAAAAACCTACGTATAAGGAATGCTTGACTAAGGGAGTAGATCCTTTGGATGGCGAATATATCGATTGGAAAATAATTGAAAAATTTGAAGAAGCATCCCCCCAAATTAAAAAAGAATTGAAAGAAGAAATACTTAAAGAATTAAAGAAAGAAATGAATGATAAATTTGAAGAAATGAAAAAAGCATATGATGAAAAATTTGAAGTCTCCTTTTCTGATGTAGATACTGTGGATTTAGGTGGTCATGGGCAGCCTGAC
>chr07:6650164-6652993R
ATGAAGAAGTCCATGAATTATAGTGGAGTTGAGTTCTTCACGTTTGGAGAAGACAATAAGCTCAAAGTATTCCCACTGAATACCTATAAGTTTAAGCCAAAAACCCACATAATATTAGATGAAGTCCAAGAATGCATTTTAGATAATTTCTGGTATCAATACAATAATAAGAGGGAAGAAAAAGGCTATATGCTATCAATATTAAACAGTCTTGCTGAATATTTCCATCTAATAAATGA---TATAATGCCAACATCAGAAAATAATGAAGTAATACAGCAAAAACCCATATATGTTGTTTTTGACGGAAAGCTTCCTGGAGTGTACATATCTTTTGAAGAGATAGTAGCCCAAAAAATAGATGCAAAATTAATGGGTGGATTGTCATGGAAAAAATATATAGATATTGATGAAGCTTTAACTCAGGCCAGAAAAATATTAGGAATAAACTACTACTTGGAACCAGCAGCAAAAGAATATATACAAAAATGCAAAAAAGCCAAAAATAAGAAAGCTCCAGAGAACCCATATTGTTCAAATATTAAGAATGAAGGATCATCCCAAAAACCTACGTATAAGGAATGCTTGACTAAGGGAGTAGATCCTTTGGATGGCGAATATATCGATTGGAAAATAATTGAAAAATTTGAAGAAGCATCCCCC-AAATTAAAAAAGAATTGAAAGAAGAAATATTTAAAGAATTAAAGAAAGAAATGAATGATAAATTTGAAGAAATGAAAAAAGCATATGATGAAAAATTTGAAGTCTCCTTTTCTGATGTAGATACTATGGATTTAGGTGGTCATGGGCAGCCTGAC
>chr01:756084-758922R
ATGAAGAAGTCCATGAATTATAATGGAGTTGAGTTCTTCACGTTTGGAGAAGACAATAAGCTCAAAGTATTCCCACCGAATACCTATAAGTTTAAGCCAAAA-CCCACATAATATTAGATGAAGTCCAAGAATGCATTTTAGATAATTTCTGGTATCAATACAATAATAAGAGGGAAGAAAAAGGCTATATGCTATCAATATTAAACAGTCTTGCTGAATATTTCCATCTAATGAATGA---TATAATGCCAACATCAGAAAATAATGAAGTAATACAGCAAAAACCCATATATGTTGTTTTTGACGGAAAGCTTCCTGGAGTGTACATATCTTTTGAAGAGATAGTAGCCCAAAAAATAGATGCAAAATTAATGGGTGGATTGTCATGGAAAAAATATATAGATTTTGATGAAGCTTTAACTCAGGCCAGAAAAATATTAGGAATAAACTACTACTTGGAACCAGCAGCAAAAGAATATATACAAAAATGCAAAAAAGCCAAAAATAAGAAAGCTCCAGAGAACCCATATTGTTCAAATATTAAGAATGAAGGATCATCCCAAAAACCTACGTATAAGGAATGCTTGACTAAGGGAGTAGATCCTTTGGATGGCGAATATATCGATTGGAAAATAATTGAAAAATTTGAAGAAGCATCCCCC-AAATTAAAAAAGAATTGAAAGAAGAAATACTTAAAGAATTAAAGAAAGAAATGAATGATAAATTTGAAGAAATGAAAAAAGCATATGATGAAAAATTTGAAGTCTCCTTTTCTGATGTAGATACTATGGATTTAGGTGGTCATGGGCAGCCTGAC
>chr06:4978343-4981183R
ATGAAGAAGTCCATGAATTATAATGGAGTTGAGTTCTTCACGTTTGGAGAAGACAATAAGCTCAAAGTATTCCCACAGAATACCTATAAGTTTAAGCCAAAAACCCACATAATATTAGATGAAGTCCAAGAATGCATTTTAGATAATTTCTGGTATCAATACAATAATAAGAGGGAAGAAAAAGGCTATATGCTATCAATATTAAACAGTCTTGCTGAATATTTCCATCTAATGAATGA---TATAATGCCAACATCAGAAAATAATGAAGTAATACAGCAAAAACCCATATATGTTGTTTTTGACGGAAAGCTTCCTGGAGTGTACATATCTTTTGAAGAGATAGTAGCCCAAAAAATAGATGCAAAATTAATGGGTGGATTGTCATGGAAAAAATATATAGATTTTGATGAAGCTTTAACTTAGGCCAGAAAAATATTAGGAATAAACTACTACTTGGAACCAGCAGCAAAAGAATATATACAAAAATGCAAAAAAGCCAAAAATAAGAAAGCTCCAGAGAACCCATATTGTTCAAATATTAAGAATGAAGGATCATCCCAAAAACCTACGTATAAGGAATGCTTGACTAAGGGAGTAGATCCTTTGGATGGCGAATATATCGATTGGAAAATAATTGAAAAATTTGAAGAAGCATCCCCCCAAATTAAAAAAGAATTGAAAGAAGAAATACTTAAAGAATTAAAGAAAGAAATGAATGATAAATTTGAAGAAATGAAAAAAGCATATGATGAAAAATTTGAAGTCTCCTTTTCTGATGTAGATACTATGGATTTAGGTGGTCATGGGCAGCCTGAC
>chr08:24917374-24920212R
ATGAAGAAGTCCATGAATTATAATGGAGTTGAGTTCTTCACGTTTGGAGAAGACAATAAGCTCAAAGTATTCCCACCGAATACCTATAAGTTTAAGCCAAAAACCCACATAATATTAGATGAAGTCCAAGAATGCATTTTAGATAATTTCTGGTATCAATACAATAATAAGAGGGAAGAAAAAGGCTATATGCTATCAATATTAAACAGTCTTGCTGAATATTTCCATCTAATGAATGA---TATAATGCCAACATCAGAAAATAATGAAGTAATACCACAAAAACCCATATATGTTGTTTTTGACGGAAAGCTTCCTGGAGTGTACATATCTTTTGAAGAGATAGTAGCCCAAAAAATAGATGCAAAATTAATGGGTGGATTGTCATGGAAAAAATATATAGATTTTGATGAAGCTTTAACTCAGGCCAGAAAAATATTAGGAATAAACTACTACTTGGAACCAGCAGCAAAAGAATATATACAAAAATGCAAAAAAGCCAAAAATAAGAAAGCTCCAGAGAACCCATATTGTTCAAATATTAAGAATGAAGGATCATCCCAAAAACCTACGTATAAGGAATGCTTGACTAAGGGAGTAGATCCTTTGGATGGCGAATATATCGATTGGAAAATAATTGAAAAATTTGAAGAAGCATCCCCCCAAATTAAAAAAGAATTGAAAGAAGAAATACTTAAAGAATTAAAGAAAGAAATGAATGACAAATTTGAAGAAATGAAAAAAGCATATGATGAAAAATTTGAAGTCTCCTTTTCTGATGTAGATACTATGGATTTAGGTGGTCATGGGCAGCCTGAC
>chr05:18209035-18211827R
ATGAAGAAGTCCATGAATTATAATGGAGTTGAGTTCTTCACGTTTGGAGAAGACAATAAGCTCAAAGTATTCCCACAGAATACCTATAAGTTTAAGCCAAAAACCCACATAATATTAGATGAAGTCCAAGAATGCATTTTAGATAATTTCTGGTATCAATACAATAATAAGAGGGAAGAAAAAGGCTATATGCTATCAATATTAAACAGTCTTGCTGAATATTTCCATCTAATGAATGA---TATAATGCCAACATCAGAAAATAATGAAGTAATACAGCAAAAACCCATATATGTTGTTTTTGACGGAAAGCTTCCTGGAGTGTACATATCTTTTGAAGAGATAGTAGCCCAAAAAATAGATGCAAAATTAATGGGTGGATTGTCATGGAAAAAATATATAGATTTTGATGAAGCTTTAACTCAGGCCAGAAAAATATTAGGAATAAACTACTACTTGGAACCAGCAGCAAAAGAATATATACAAAAATGCAAAAAAGCCAAAAATAAGAAAGCTCCAGAGAACCCATATTGTTCAAATATTAAGAATGAAGGATCATCCTAAAAACCTACGTATAAGGAATGCTTGACTAAGGGAGTAGATCCTTTGGATGGCGAATATATCGATTGGAAAATAATTGAAAAATTTGAAGAAGCATCCCCCCAAATTAAAAAAGAATTGAAAGAAGAAATACTTAAAGAATTAAAGAAAGAAATGAATGATAAATTTGAAGAAATGAAAAAAGCATATGATGAAAAATTTGAAGTCTCCTTTTCTGATGTAGATACTATGGATTTAGGTGGTCATGGGCAGCCTGAC
>chr08:4254527-4256651R
ATGAAGAAGTCCATGAATTATAATGGAGTTGAGTTCTTCACGTTTGGAGAAGACAATAAGCTCAAAGTATTCCCACCGAATACCTATAAGTTTAAGCCAAAAACCCACATAATATTAGATGAAGTCCAAGAATGCATTTTAGATAATTTCTGGTATCAATACAATAATAAGAGGGAAGAAAAAGGCTATATGCTATCAATATTAAACAGTCTTGCTGAATATTTCCATCTAATGAATGA---TATAATGCCAACATCAGAAAATAATGAAGTAATACAGCAAAAACCCATATATGTTGTTTTTGACGGAAAGCTTCCTGGAGTGTACATATCTTTTGAAGAGATAGTAGCCCAAAAAATAGATGCAAAATTAATGGGTGGATTGTCATGGAAAAAATATATAGATTTTGATGAAGCTTTAACTCAGGCCAGAAAAATATTAGGAATAAACTACTACTTGGAACCAGCAGCAAAAGAATATATACAAAAATGCAAAAAAGCCAAAAATAAGAAAGCTCCAGAGAACCCATATTGTTCAAATATTAAGAATGAAGGATCATCCCAAAAACCTACGTATAAGGAATGCTTGACTAAGGGAGTAGATCCTTTGGATGGCGAATATATCGATTGGAAAATAATTGAAAAATTTGAAGAAGCATCCCCCCAAATTAAAAAAGAATTGAAAGAAGAAATACTTAATGAATTAAAAAAAGAAATGAATGATAAATTTGAAGAAATGAAAAAAGCATATGATGAAAAATTTGAAGTCTCCTTTTCTGATGTAGATACTATGGATTTAGGTGGTCATGGGCAGCCTGAC
>chr08:11176522-11179362F
ATGAAGAAGTCCATGAATTATAATGGAATTGAGTTCTTCACGTTTGGAGAAGACAATAAGCTCAAAGTATTCCCACCGAATACCTATAAGTTTAAGCCAAAAACCCACATAACATTAGATGAAGTCCAAGAATGCATTTTAGATAATTTCTGGTATCAATACAATAATAAGAGGGAAGAAAAAGGCTATATGCTATCAATATTAAACAGTCTTGCTGAATATTTCCATCTAATGAATGA---TATAATGCCAACATCAGAAAATAATGAAGTGATACCGCAAAAACCCATATATGTTGTTTTTGACGGAAAGCTTCCTGGAGTGTACATATCTTTTGAAGAGATAGTAGCCCAAAAAATAGATGCAAAATTAATGGGTGGATTGTCATGGAAAAAATATATAGATTTTGATGAAGCTTTAACTCAGGCTAGAAAAATATTAGGAATAAATTATTATCTAGAGCCTGCTGCAAAAGAATATATTCAAAAATGCAAAAAAGCTAAAGGAAAGAAGACTTCAGAAATACCCATTAAGATGACTATAAAAGAAGAAGGGTTTTTTAAAAAACCCACATACAAGGAATGCTTAACAAAAGGAGTGGATCCATTAGATGGGGAATATATTGATTGGAAGATAATAGAAAAATTTGAAGAAGCCTCCCCACAGTTAAAGAAGGAATTGAAGGAAGAAATACTTAAAGAATTAAAACAAGAAATGGATCAGAAATTTGAGCAAATAAAAAAGGCAATAGATGAGAAATTAGAAGTTTCTTTTTCTGATTTGGACACAATGGATCTTGGTGGCCATGGGCAACCAGAT
>chr08:11207853-11210686F
ATGAAGAAGTCCATGAATTATAATGGAATTGAGTTCTTCACGTTTGGAGAAGACAATAAGCTCAAAGTATTCCCACCGAATACCTATAAGTTTAAGCCAAAAACCCACATAACATTAGATGAAGTCCAAGAATGCATTTTAGATAATTTCTGGTATCAATACAATAATAAGAGGGAAGAAAAAGGCTATATGCTATCAATATTAAACAGTCTTGCTGAATATTTCCATCTAATGAATGA---TATAATGCCAACATCAGAAAATAATGAAGTGATACCGCAAAAACCCATATATGTTGTTTTTGACGGAAAGCTTCCTGGAGTGTACATATCTTTTGAAGAGATAGTAGCCCAAAAAATAGATGCAAAATTAATGGGTGGATTGTCATGGAAAAAATATATAGATTTTGATGAAGCTTTAACTCAGGCTAGAAAAATATTAGGAATAAATTATTATCTAGAGCCTGCTGCAAAAGAATATATTCAAAAATGCAAAAAAGCTAAAGGAAAGAAGACTTCAGAAATACCCATTAAGATGACTATAAAAGAAGAAGGGTTTTTTAAAAAACCCACATACAAGGAATGCTTAACAAAAGGAGTGGATCCATTAGAT-------ATATTGATTGGAAGATAATAGAAAAATTTGAAGAAGCCTCCCCACAGTTAAAGAAGGAATTGAAGGAAGAAATACTTAAAGAATTAAAACAAGAAATGGATCAGAAATTTGAGCAAATAAAAAAGGCAATAGATGAGAAATTAGAAGTTTCTTTTTCTGATTTGGACACAATGGATCTTGGTGGCCATGGGCAACCAGAT
>chr08:11201781-11204621R
ATGAAGAAGTCCATGAATTATAATGGAATTGAGTTCTTCACGTTTGGAGAAGACAATAAGCTCAAAGTATTCCCACCGAATACCTATAAGTTTAAGCCAAAAACCCACATAATATTAGATGAAGTCCAAGAATGCATTTTAGATAATTTCTGGTATCAATACAATAATAAGAGGGAAGAAAAAGGCTATATGCTATCAATATTAAACAGTCTTGCTGAATATTTCCATCTAATGAATGA---TATAATGCCAACATCAGAAAATAATGAAGTGATACCGCAAAAACCCATATATGTTGTTTTTGACGGAAAGCTTCCTGGAGTGTACATATCTTTTGAAGAGATAGTAGCCCAAAAAATAGATGCAAAATTAATGGGTGGATTGTCATGGAAAAAATATATAGATTTTGATGAAGCTTTAACTCAGGCTAGAAAAATATTAGGAATAAATTATTATCTAGAGCCTGCTGCAAAAGAATATATTCAAAAATGCAAAAAAGCTAAAGGAAAGAAGACTTCAGAAATACCCATTAAGATGACTATAAAAGAAGAAGGGTTTTTTAAAAAACCCACATACAAGGAATGCTTAACAAAAGGAGTGGATCCATTAGATGGGGAATATATTGATTGGAAGATAATAGAAAAATTTGAAGAAGCCTCCCCACAGTTAAAGAAGGAATTGAAGGAAGAAATACTTAAAGAATTAAAACAAGAAATGGATCAGAAATTTGAGCAAATAAAAAAGGCAATAGATGAGAAATTAGAAGTTTCTTTTTCTGATTTGGACACAATGGATCTTGGTGGCCATGGGCAACCAGAT
>chr08:11168412-11171224F
ATGAAGAAGTCCATGAATTATAATGGAATTGAGTTCTTCACGTTTGGAGAAGACAATAAGCTCAAAGTATTCCCACCGAATACCTATAAGTTTAAGCCAAAAACCCACATAATATTAGATGAAGTCCAAGAATGCATTTTAGATAATTTCTGGTATCAATACAATAATAAGAGGGAAGAAAAAGGCTATATGCTATCAATATTAAACAGTCTTGCTGAATATTTCCATCTAATGAATGA---TATAATGCCAACATCAGAAAATAATGAAGTGATACCGCAAAAACCCATATATGTTGTTTTTGACGGAAAGCTTCCTGGAGTGTACATATCTTTTGAAGAGATAGTAGCCCAAAAAATAGATGCAAAATTAATGGGTGGATTGTCATGGAAAAAATATATAGATTTTGATGAAGCTTTAACTCAGGCTAGAAAAATATTAGGAATAAATTATTATCTAGAGCCTGCTGCAAAAGAATATATTCAAAAATGCAAAAAAGCTAAAGGAAAGAAGACTTCAGAAATACCCATTAAGATGACTATAAAAGAAGAAGGGTTTTTTAAAAAACCCACATACAAGGAATGCTTAACAAAAGGAGTGGATCCATTAGATGGGGAATATATTGATTGGAAGATAATAGAAAAATTTGAAGAAGCCTCCCCACAGTTAAAGAAGGAATTGAAGGAAGAAATACTTAAAGAATTAAAACAAGAAATGGATCAGAAATTTGAGCAAATAAAAAAGGCAATAGATGAGAAATTAGAAGTTTCTCTTTCTGATTTGGACACAAT----------------------------
>chr08:11243780-11246466F
ATGAAGAAGTCCATGAATTATAATGGAATTGAGTTCTTCACGTTTGGAGAAGACAATAAGCTCAAAGTATTCCCACCGAATACCTATAAGTTTAAGCCAAAAACCCACATAATATTAGATGAAGTCCAAGAATGCATTTTAGATAATTTCTGGTATCAATACAATAATAAGAGGGAAGAAAAAGGCTATATGCTATCAATATTAAACAGTCTTGCTGAATATTTCCATCTAATGAATGA---TATAATGCCAACATCAGAAAATAATGAAGTGATACCGCAAAAACCCATATATGTTGTTTTTGACGGAAAGCTTCCTGGAGTGTACATATCTTTTGAAGAGATAGTAGCCCAAAAAATAGATGCAAAATTAATGGGTGGATTGTCATGGAAAAAATATATAGATTTTGATGAAGCTTTAACTCAGGCTAGAAAAATATTAGGAATAAATTATTATCTAGAGCCTGCTGCAAAAGAATATATTCAAAAATGCAAAAAAGCTAAAGGAAAGAAGACTTCAGAAATACCCATTAAGATGACTATAAAAGAAGAAGGGTTTTTTAAAAAACCCACATACAAGGAATGCTTAACAAAAGGAGTGGATCCATTAGATGGGGAATATATTGATTGGAAGATAATAGAAAAATTTGAAGAAGCCTCCCCACAGTTAAAGAAGGAATTGAAGGAAGAAATACTTAAAGAATTAAAACAAGAAATGGATCAGAAATTTGAGCAAATAAAAAAGGCAATAGATGAGAAATTAGAAGTTTCTCTTTCTGATTTGGACACAATGGATCTTGGTGGCCATGGGCAACCAGAT

#d11_raw_whole length
>chr07:8909007-8920257R
GCTCATTTTGAGTTATTTTTTAGAAAAGTTGAGCAGAATGGATTAATCCTATCAAAGAAAAAAATGGAAATATGCAAAGAAAAAATTAACTTTCTTGGTCATGAAATAGGAGAAGGCAAAATTCATTTGCAGGAACATATTGCTAAGAAAATTTTACAATTTCCTGATGTTATGAATGATAAAAATAAATTACAACAATTCTTAGGAATTGTAAATTATGCTAGAAATCACATTGATAATTTGGCAACGCTAGCAGGACCCTTGTATGCTAAATTAAGGAAAAATGGTCAGAAATACTTTAACTCTAAAGACATTAAATTAGTACATATAATAAAAGAAAGGGTAAAAGAGCTAAAACCTCTAGAACTACCATTAGAAGAGAATTACTTTATTATTGAAACAGATGCATCACAATAAGGTTGGGGTGCAATACTAAAGCAAAGACCTACTAAATACTCTACCAAATGAGAAGAAAATATATGTAGGTATGCTTCTGGAAGTTATAAAGTAAAAATTGTAAACAATACAGATCGAGAAATCTTAGCAATAATCAATGCGATAAATGCTTTTAGGTTATATCTGGGATTCAAAGAATTTACGGTCAGGACAGATTGTGAAGCAATATGTGGATATTATAATCAACTTAATAGGAAAAAGAGTTCTACTAGGAAATGGATTTTATTTGAAGATATCATTACTGGAAATGGATACAAAGATATATTCGAACATATTAAGGGAAAAGACAATCATTTACCTGACCTGCTCTCTTGTTTACCC-TGTTGCAGGCATGAAGAAATCCATGAATTACAATGGAGTTGAATTCTTCACTTTTGGAGAAGATAACAAGCTCAAAGTATTTCCACCAAATACCTATAAATTCAAGCCAAAATCCCACATAATATTAGACGAAGTCCAGGAATGCATATTAGGCAATTTTTGGTACCAATATAATAATAAGAGGGAAGAAAAGGG-TACATGCTGTCTATACAAAACAGTCTTGCTGAATATTTCCATTTACTAAATTA---CCTAATGCCAGCCTCAAAAAATAATGAAATAATACAACAAAAGCCTATATATGTAGTCTTTGATGGAAAGCTCCTCGGAGTTTATATATCCTTTGAAGAAATAATAGCCCAAAAAATATATGCAAAAATAATGGGCGGCCTATTGTGGAAAAAAAATATAGATGTTGATGAAGCTTTAAGTCAAGCCAGGAAAATTTTGGGAATAAACTATTATATGGAGCCAGCTGCAAAGGAATATATACAAAAATGCAAAAGAGCCAAAAATAAGAAAGCTCTAGAAA-CCCCATATTATATGAATACAAAAGTTGAAGGATCTTCTAAAAAACCTACATATAAAGAATGCTTAACTAAAGGGATGGATCCCTTAGATGGTGAATACATTGACTGGAAAATAATTGAAAATTTTGAAGATGCCTCCCCTCAATTGAAAAAAGAGTTAAAAGAAGAAATACTTAAAGAATTAAAGAAAGAAATGAATGACAAATTTGAAGAAATAAAAAAGGCTTATGATGAGGAATTTGATGTAT-TTTTTCTGATGTTGATACCGTGGATATGGG----------CAGCCAGAC
>chr09:1110854-1113697R
GCTCACCTAGAATTATTTTTTAGAAAGGTTGAGCAAAATGGTTTAATCCTATCAAAAAAGAAGATGGAGATATGCAAAGAAAAAGTTAACTTCCTTGGACATGAAATAGGAGAAGGCAAAATTCATTTGCAAGAACATATTGCTAAGAAAATTTTACAATTTCCTGATGCTATGAATGACAAAAAGAAATTACAGCAATTCCTAGGACTTGTAAATTATGCTAGAAATCACATCAACAATTTAGCAAAGCTAGCAGGACCTTTATATGCTAAATTAAGAAAAAATGGTCAGAAATATTTTAATTCTGAAGACATTAAATTAGTAAGATTAATAAAAGAAAAAGTGAAAGAACTAAAACCTCTAGAATTACCATTAGAAGAAAGTTACTTTATCATTGAAACCGATGCATCACAACAAGGTTGGGGTGCTATATTAAAGCAAAGACCTACTAAATTTTCCGCTAAATCAGAAGAAAAAATATGTAGGTATGCTTCTGGAAGTTATAAATTAAAAACTGTCAATAATACAGATAGAGAGATCATGGCAATTATCAATGCAATTAATGCCTTTAGGTTATACCTAGGGTTTAAAGAATTCACGGTTAGAACTGATTGTGAAGCCATCTGTAGATATTATAACCAGCTTAATAGCAAGAAAAGCTCAACTAGAAGATGGATTTTATTTGAAGATATTATTACAGGAAATGGTTATAGAGTTATATTTGAACATATTAAGGGGAAAGATAATAGTTTACCTGACATGCTTTCTCGTTTAACCATATTTCAGGTATGAAAAGATCAATGAATTACGCCGGAGTCGAGTGCTTCACATTTGGAGATGACAACAAACTCAGAATATTCCCACCAAATTCATATAAATTTAAGCCAAAGGACCATATAATCCTAGATGAAGTTCAAGAGTGCATCTTGGATAATTTCTGGTACCAATACAATAATAAAAGGGAAGAAAAAGGGTATTTGTTATCAATATTGAATAGCCTCTCTGAATATTTTCACCTAATAAATGGGTCATTAATGCCTGCCAATGAAGATCATGAAGTAATCCAACAAAAGCCTATATATGTAGTATTTGATGGAAAGCTCCCTGGGGTCTACATTTCTTTTGAAGAAATTGTGGCTCAAAAA-TAGATGCTAAATTAATGGGAGGAATATCTTGGAAGAAATATAAGGATATTGATGAAGCATTAAGCCAAGCTAGAAAAATATTAGGAATAAATTATTATCTAGAGCCTGCTGCAAAAGAATATATTCAAAAATGCAAAAAAGCTAAAGGAAAGAAGACTTCAGAAATACCCAT-TAAGATGACTATAAAAGAAGAAGGGTTTTTTAAAAAACCCACATACAAGGAATGCTTAACAAAAGGAGTGGATCCATTAGATGGGGAATATATTGATTGGAAGATAATAGAAAAATTTGAAGAAGCCTCCCCACAGTTAAAGAAGGAATTGAAGGAAGAAATACTTAAAGAATTAAAACAAGAAATGGATCAGAAATTTGAGCAAATAAAAAAGGCAGTAGATGAGAAATTAGAAGTTTCTTTTTCTGATTTGGACACAATGGATCTTGGTGGCCATGGGCAACCAGAT
>chr06:12626338-12629181F
GCTCACCTAGAATTATTTTTTAGAAAGGTTGAGCAAAATGGTTTAATCCTATCAAAAAAGAAGATGGAGATATGCAAAGAAAAAGTTAACTTCCTTGGACATGAAATAGGAGAAGGCAAAATTCATTTGCAAGAACATATTGCTAAGAAAATTTTACAATTTCCTGATGCTATGAACGACAAAAAGAAATTACAGCAATTCCTAGGACTTGTAAATTATGCTAGAAATCACATCAACAATTTAGCAAAGCTAGCAGGACCTTTATACGCTAAATTAAGAAAAAATGGTCAGAAATATTTTAATTCTGAAGACATTAAATTAGTAAGATTAATAAAAGAAAAAGTGAAAGAACTAAAACCTCTAGAATTACCATTAGAAGAAAGTTATTTTATCATTGAAACCGATGCATCACAACAAGGTTGGGGTGCTATATTAAAGCAAAGACCTACTAAATTTTCCGCTAAATCAGAAGAAAAAATATGTAGGTATGCTTCTGGAAGTTATAAATTAAAAACTGTCAATAATACAGATAGAGAGATCATGGCAATTATCAATGCAATCAATGCCTTTAGGTTATACCTAGGGTTTAAAGAATTCACGGTTAGAACCGATTGTGAAGCCATCTGTAGATACTATAACCAGCTTAATAGCAAGAAAAGCTCAACTAGAAGATGGATTTTATTTGAAGATATTATTACAGGAAATGGTTATAGAGTTATATTTGAACATATTAAGGGGAAAGATAATAGTTTACCTGACATGCTTTCTCGTTTACCCATATTTCAGGTATGAAAAGATCAATGAATTACGCCGGAGTCGAGTGCTTCACATTTGGAGATGACAACAAACTTAGAATATTCCCACCAAATTCATATAAATTTAAGCCAAAGGACCATATAATCCTAGATGAAGTTCAAGAGTGCATCTTGGATAATTTCTGGTACCAATACAATAATAAAAGGGAAGAAAAAGGGTATATGTTATCAATATTGAATAGCCTCTCTGAATATTTTCACCTAATAAATGGGTCATTAATGCCTACCAATGAAGATCATGAAGTAATCCAACAGAAGCCTATATATGTAGTATTTGATGGAAAGCTCCCTGGGGTCTACATTTCTTTTGAAGAAATTGTGGCTCAAAAAATAGATGCTAAATTAATGGGAGGAATATCTTGGAAGAAATATAAGGATATTGATGAAGCATTAAGCCAAGCTAGAAAAATATTAGGAATAAATTATTATCTAGAGCCTGCTGCAAAAGAATATATTCAAAAATGCAAAAAAGCTAAAGGAAAGAAGACTTCAGAAATACCCAT-TAAGATGACTATAAAAGAAGAAGGGTTTTTTAAAAAACCCACATACAAGGAATGCTTAACAAAAGGAGTGGATCCATTAGATGGGGAATATATTGATTGGAAGATAATAGAAAAATTTAAAGAAGCCTCCCCACAATTAAAGAAGGAATTGAAGGAAGAAATACTTAAAGAATTAAAACAAGAAATGGATCAGAAATTTGAGCAAATAAAAAAGGTAGTAGATGAGAAATTAGAAGTTTCTTTTTCTGATTTGGACACAATGGATCTTGGTGGCCATGGGCAACCAGAT
>chr11:9616272-9619115F
GCTCACCTAGAATTATTTTTTAGAAAGGTTGAGCAAAATGGTTTAATCCTATCAAAAAAGAAGATGGAGATATGCAAAGAAAAAGTTAACTTCCTTGGACATGAAATAGGAGAAGGCAAAATTCATTTGCAAGAACATATTGCTAAGAAAATTTTACAATTTCCTGATGCTATGAATGACAAAAAGAAATTACAGCAATTCCTAGGACTTGTAAATTATGCTAGAAATCACATCAACAATTTAGCAAAGCTAGCAGGACCTTTATACGCTAAATTAAGAAAAAATGGTCAGAAATATTTTAATTCTGAAGACATTAAATTAGTAAGATTAATAAAAGAAAAAGTGAAAGAACTAAAACCTCTAGAATTACCATTAGAAGAAAGTTACTTTATCATTGAAACCGATGCATCACAACAAGGTTGGGGTGCTATATTAAAGCAAAGACCTACTAAATTTTCCGCTAAATCAGAAGAAAAAATATGTAGGTATGCTTCTGGAAGTTATAAATTAAAAACTGTCAATAATACAGATAGAGAGATTATGGCAATTATCAATGCAATTAATGCCTTTAGGTTATACCTAGGGTTTAAAGAATTCACGGTTAGAACTGATTGTGAAGCCATCTGTAGATATTATAACCAGCTTAATAGCAAGAAAAGCTCAACTAGAAGATGGATTTTATTTGAAGATATTATTACAGGAAATGGTTATAGAGTTATATTTGAACATATTAAGGGGAAAGATAATAGTTTACCTGACATGCTTTCTCGTTTAACCATATTTCAGGTATGAAAAGATCAATGAATTACGCCGGAGTCGAGTGCTTCACATTTGGAGATGACAACAAACTCAGAATATTCCCACCAAATTCATATAAATTTAAGCCAAAGGACCATATAATCCTAGATGAAGTTCAAGAGTGCATCTTGGATAATTTCTGGTACCAATACAATAATAAAAGGGAAGAAAAAGGGTATTTGTTATCAATATTGAATAGCCTCTCTGAATATTTTCACCTAATAAATGGGTCATTAATGCCTGCCAATGAAGATCATGAAGTAATCCAACAAAAGCCTATATATGTAGTATTTGATGGAAAGCTCCCTGGGGTCTACATTTCTTTTGAAGAAATTGTGGCTCAAAAAATAGATACTAAATTAATGGGAGGAATATCTTGGAAGAAATATAAGGATATTGATGAAGCATTAAGCCAAGCTAGAAAAATATTAGGAATAAATTATTATCTAGAACCTGCTGCAAAAGAATATATTCAAAAATGCAAAAAAGCTAAAGGAAAGAAGACTTCAGAAATACCCAT-TAAGATGACTATAAAAGAAGAAGGGTTTTTTAAAAAACCCACATACAAGGAATGCTTAACAAAAGGAGTGGATCCATTAGATGAGGAATATATTGATTGGAAGATAATAGAAAAATTTGAAGAAGCCTCCCCACAGTTAAAGAAGGAATTGAAGGAAGAAATACTTAAAGAATTAAAACAAGAAATGGATCAGAAATTTGAGCAAATAAAAAAGGCAGTAGATGAGAAATTAGAAGTTTCTTTTTCTGATTTGGACACAATGGATCTTGGTGGCCATGGGCAACCAGAT
>chr12:4595766-4598609F
GCTCACCTAGAATTATTTTTTAGAAAGGTTGAGCAAAATGGTTTAATCCTATCAAAAAAGAAGATGGAAATATGCAAAGAAAAAGTTAACTTCCTTGGACATGAAATAGGAGAAGGCAAAATTCATTTGCAAGAACATATTGCTAAGAAAATTTTACAATTTCCTGATGCTATGAATGACAAAAAGAAATTACAGCAATTCCTAGGACTTGTAAATTATGCTAGAAATCACATCAACAATTTAGCAAAGCTAGCAGGACCTTTATACGCTAAATTAAGAAAAAATGGTCAGAAATATTTTAATTCTGAAGACATTAAATTAGTAAGATTAATAAAAGAAAAAGTGAAAGAACTAAAACCTCTAGAATTACCATTAGAAGAAAGTTACTTTATCATTGAAACCGATGCATCACAACAAGGTTGGGGTGCTATATTAAAGCAAAGACCTACTAAATTTTCCGCTAAATCAGAAGAAAAAATATGTAGGTATGCTTCTGGAAGTTATAAATTAAAAACTGTCAATAATACAGATAGAGAGATCATGGCAATTATCAATGCAATTAATGCCTTTAGGTTATACCTAGGGTTTAAAGAATTCACGGTTAGAACCGATTGTGAAGCCATCTGTAGATACTATAACCAGCTTAATAGCAAGAAAAGCTCAACTAGAAGATGGATTTTATTTGAAGATATTATTACAGGAAATGGTTATAGAGTTATATTTGAACATATTAAGGGGAAAGATAATAGTTTACCTGACATGCTTTCTCGTTTACCCTTATTTCAGGTATGAAAAGATCAATGAATTACGCCGGAGTCGAGTGCTTCACATTTGGAGATGACAACAAACTCAGAATATTCCCACCAAATTCATATAAATTTAAGCCAAAGGACCATATAATCCTAGATGAAGTTCAAGAGTGCATCTTGGACAATTTCTAGTACCAATACAATAATAAAAGGGAAGAAAAAGGGTATATGTTATCAATATTGAATAGCCTCTCTGAATATTTTCACTTAATAAATGGGTCATTAATGCCTGCCAATGAAGATCATGAAGTAATCCAACAGAAGCCTATATATGTAGTATTTGATGGAAAGCTCCCTGGGGTCTACATTTCTTTTGAAGAAATTGTGGCTCAAAAAATAGATGCTAAATTAATGGGAGGAATATCTTGGAAGAAATATAAGGATATTGATGAAGCATTAAGCCAAGCTAGAAAAATATTAGGAATAAATTATTATCTAGAGCCTGCTGCAAAAGAATATATTCAAAAATGCAAAAAAGCTAAAGGAAAGAAGACTTCAGAAATACCCAT-TAAGATGACTATAAAAGAAGAAGGGTTTTTTAAAAAACCCACATACAAGGAATGCTTAACAAAAGGAGTGGATCCATTAGATGGGGAATATATTGATTGGAAGATAATAGAAAAATTTGAAGAAGCCTCCCCACAATTAAAGAAGGAATTGAAGGAAGAAATACTTAAAGAATTAAAACAAGAAATTGATCAGAAATTTGAGCAAATAAAAAAGGCAGTAGATGAGAAATTAGAAGTTTCTTTTTCTGATTTGGACACAATGGATCTTGGTGGCCATGGGCAACCAGAT
>chr08:20179762-20182584F
GCTCACCTAGAATTATTTTTTAGAAAGGTTGAGCAAAATGGTTTAATCCTATCAAAAAAGAAGATGGAGATATGCAAAGAAAAAGTTAACTTCCTTGGACATGAAATAGGAGAAGGCAAAATTCATTTGGAAGAACATATTGCTAAGAAAATTTTACAATTTCCTGATGCTATGAATGACAAAAAGAAATTACAGCAATTCCTAGGACTTGTAAATTATGCTAGAAATCACATCAACAATTTAGCAAAGCTAGCAGGACCTTTATACGCTAAATTAAGAAAAAATGGTCAGAAATATTTTAATTCTGAAGACATTAAATTAGTAAGATTAATAAAAGAAAAAGTGAAAGAACTAAAACCTCTAGAATTACCATTAGAAGAAAGTTACTTCATCATTGAAACCGATGCATCACAACAAGGTTGGGGTGCTATATTAAAGCAAAGACCTACTAAATTTTCCGCTAAATCAGAAGAAAAAATATGTAGGTATGCTTCTGGAAGTTATAAATTAAAAACTGTCAATAATACAGATAGAGAGATCATGGCAATTATCAATGCAATCAATGCCTTTAGGTTATACCTAGGGTTTAAAGAATTCACGGTTAAAACCGATTGTGAAGCCATCTGTAGATACTATAACCAGCTTAATAGCAAGAAAAGCTCAACTAGAAGATGGATTTTATTTGAAGATATTATTACAGGAAATGGTTATAGAGTTATATTTGAACATATTAAGGGGAAAGATAATAGTTTACCTGACATGCTTTCTCGTTTACCCATATTTCAGGTATGAAAAGATCAATGAATTACGCCGGAGTCGAGTGCTTCACATTTGGAGATGACAACAAACTCAGAATATTCCCACCAAATTCATATAAATTTAAGCCAAAGGACCATATAATCCTAGATGAAGTTCAAGAGTGCATCTTGGATAATTTCTGGTACTAATACAATAATAAAAGGGAAGAAAAAGGGTATATGTTATCAATATTGAATAGCCTCTCTAAATATTTTCACCTAATAAATGGGTCATTAATGCCTGCCAATGAAGATCATGAAGTAATCCAACAGAAGCCTATATATGTAGTATTTGATGGAAAGCTCCCTGGGGTCTACATTTCTTTTGAAGAAATTGTGGCTCAAAAAATAGATGCTAAATTAATGGGAGGAATATCTTGGAAGAAATATAAGGATATTGATGAAGCATTAAGCCAAGCTAGAAAAATATTAGGAATAAATTATTATCTAGAGCCTGCTGCAAAAGAATATATTCAAAAATGCAAAAAAGCTAAAGGAAAGAAGACTTCAGAAATACCCAT-TAAGATGACTATAAAAGAAGAAGGGTTTTTTAAAAAACCCACATACAAGGAATGCTTAACAAAAGGAGTGGATCCATTAGATGGGGAATATATTGATTGGAAGATAATAGAAAAATTTGAAGAAGCCTCCCCACAATTAAAGAAGAAATTGAAGGAAGAAATACTTAAAGAATTAAAACAAGAAATGGATCAGAAATTTGAGCAAATAAAAAAAGCAGTAGATGAGAAATTAGAAGTTTCTTTTTCTGATTTGGACACAATGGATCTTGGTGGCCATGGGCAACCAGAT
>chr08:11158391-11161228R
GCTCACCTAGAATTATTTTTTAGAAAGGTTGAGCAAAATGGTTTAATCCTATCAAAAAAGAAGATGGAGATATGCAAAGAAAAAGTTAACTTCCTTGGACATGAAATAGGAGAAGGCAAAATTCATTTGCAAGAACATATTGCTAAGAAAATTTTACAATTTCCTGATGCTATGAATGACAAAAAGAAATTACAGCAATTCCTAGGACTTGTAAATTATGCTAGAAATCACATCAACAATTTAGCAAAGCTAGCAAGACCTTTATACGCTAAATTAAGAAAAAATGGTCAGAAATATTTTAATTCTGAAGACATTAAATTAGTAAGATTAATAAAAGAAAAAGTGAAAGAACTAAAACCTCTAGAATTACCATTAGAAGAAAGTTACTTTATCATTGAAACCGATGCATCACAACAAGGTTGGGGTGCTATATTAAAGCAAAGACCTACTAAATTTTCCGCTAAATCAGAAGAAAAAATATGTAGGTATGCTTCTGGAAGTTATAAATTAAAAACTGTCAATAATACAGATAGAGAGATCATGGCAATTATCAATGCAATTAATGCCTTTAGGTTATACCTAGGGTTTAAAGAATTCACGGTTAGAACTGATTGTGAAGCCATCTGTAGATATTATAACCAGCTTAATAGCAAGAAAAGCTCAACTAGAAGATGGATTTTATTTGAAGATATTATTACAGGAAATGGTTATAGAGTTATATTTGAACATATTAAGGGGAAAGATAATAGTTTACCTGACATGCTTTCTCGTTTAACCATATTTCAGGTATGAAAAGATCAATGAATTACGCCGGAGTCGAGTGCTTCACATTTGGAGATGACAACAAACTCAGAATATTCCCACCAAATTCATATAAATTTAAGCCAAAGGACCATATAATCCTAGATGAAGTTCAAGAGTGCATCTTGGATAATTTCTGGTACCAATACAATAATAAAAGGGAAGAAAAAGGGTATTTGTTATCAATATTGAATAGCCTCTCTGAATATTTTCACCTAATAAATGGGTCATTAATGCCTGCCAATGAAGATCATGAAGTAATCCAACAAAAGCCTATATATATAGTATTTGATGGAAAGCTCCCTGGGGTCTACATTTCTTTTGAAGAAATTGTGGCTCAAAAAATAGATGCTAAATTAATGGGAGGAATATCTTGGAAGAAATATAAGGATATTGATGAAGCATTAAGCCAAGCTAGAAAAATATTAGGAATAAATTAAT---TAGAGCCTGCTGCAAAA---TATATTCAAAAATGCAAAAAAGCTAAAGGAAAGAAGACTTCAGAAATACCCAT-TAAGATGACTATAAAAGAAGAAGGGTTTTTTAAAAAACCCACATACAAGGAATGCTTAACAAAAGGAGTGGATCCATTAGATGGGGAATATATTGATTGGAAGATAATAGAAAAATTTGAAGAAGCCTCCCCACAGTTAAAGAAGGAATTGAAGGAAGAAATACTTAAAGAATTAAAACAAGAAATGGATCAGAAATTTGAGCAAATAAAAAAGGCAGTAGATGAGAAATTAGAAGTTTCTTTTTCTGATTTGGACACAATGGATCTTGGTGGCCATGGGCAACCAGAT
>chr07:17892265-17895108R
GCTCACCTAGAATTATTTTTTAGAAAGGTTGAGCAAAATGGTTTAATCCTATCAAAAAAGAAGATGGAAATATGCAAAGAAAAAGTTAACTTCCTTGGACATGAAATAGGAGAAGGCAAAATTCATTTGCAAGAACATATTGCTAAGAAAATTTTACAATTTCCTGATGCTATGAATGACAAAAAGAAATTACAGCAATTCCTAGGACTTGTAAATTATGCTAGAAATCACATCAACAATTTAGCAAAGCTAGCAGGACCTTTATACGCTAAATTAAGAAAAAATGGTCAGAAATATTTTAATTCTGAAGACATTAAATTAGTAAGATTAATAAAAGAAAAAGTGAAAGAACTAAAACCTCTAGAATTACCATTAGAAGAAAGTTACTTTATCATTGAAACCGATGCATCACAACAAGGTTGGGGTGCTATATTAAAGCAAAGACCTACTAAATTTTCCGCTAAATCAGAAGAAAAAATATGTAGGTATGCTTCTGGAAGTTATAAATTAAAAACTGTCAATAATACAGATAGAGAGATCATGGCAATTATCAATGCAATTAATGCCTTTAGGTTATACCTAGGGTTTAAAGAATTCACGGTTAGAACCGATTGTGAAGCCATCTGTAGATACTATAACCAGCTTAATAGCAAGAAAAGCTCAACTAGAAGATGGATTTTATTTGAAGACATTATTACAGGAAATGGTTATAGAGTTATATTTGAACATATTAAGGGGAAAGATAATAGTTTACCTGACATGCTTTCTCGTTTACCCATATTTCAGGTATGAAAAGATCAATGAATTACGCCGGAGTCGAGTGCTTCACATTTGGAGATGACAACAAACTCAGAATATTCCCACCAAATTCATATAAATTTAAGCCAAAGGACCATATAATCCTAGATGAAGTTCAAGAGTGCATCTTGGACAATTTCTGGTACCAATACAATAATAAAAGGGAAGAAAAAGGGTATATGTTATCAATATTGAATAGCCTCTCTGAATATTTTCACCTAATAAATGGGTCATTAATGCCTGCCAATGAAGATCATGAAGTAATCCAACAGAAGCCTATATATGTAGTATTTGATGGAAAGCTCCCTGGGGTCTACATTTCTTTTGAAGAAATTGTGGCTCAAAAAATAGATGCTAAATTAATGGGAGGAATATCTTGGAAGAAATATAAGGATATTGATGAAGCATTAAGCCAAGCTAGAAAAATATTAGGAATAAATTATTATCTAGAGCCTGCTGCAAAAGAATATATTCAAAAATGCAAAAAAGCTAAAGGAAAGAAGACTTCAGAAATACCCAT-TAAGATGACTATAAAAGAAGAAGGGTTTTTTAAAAAACCCACATACAAGGAATGCTTAACAAAAGGAGTGGATCCATTAGATGGGGAATATATTGATTGGAAGATAATAGAAAAATTTGAAGAAGCCTCCCCACAATTAAAGAAGGAATTGAAGGAAGAAATACTTAAAGAATTAAAACAAGAAATGGATCAGAAATTCGAGCAAATAAAAAAGGCAGTAGATGAGAAATTAGAAGTTTCTTTTTCTGATTTGGACACAATGGATCTTGGTGGCCATGGGCAACCAGAT
>chr10:21934380-21937223R
GCTCACCTAGAATTATTTTTTAGAAAGGTTGAGCAAAATGGTTTAATCCTATCAAAAAAGAAGATGGAGATATGCAAAGAAAAAGTTAACTTCCTTGGACATGAAATAGGAGAAGGCAAAATTCATTTGCAAGAACATATTGCTAAGAAAATTTTACAATTTCCTGATGCTATGAATGACAAAAAGAAATTACAGCAATTCCTAGGACTTGTAAATTATGCTAGAAATCACATCAACAATTTAGCAAAGCTAGCAGGACCTTTATACGCTAAATTAAGAAAAAATGGTCAGAAATATTTTAATTCTGAAGACATTAAATTAGTAAGATTAATAAAAGAAAAAGTGAAAGAACTAAAACCTCTAGAATTACCATTAGAAGAAAGTTACTTTATCATTGAAACCGATGCATCACAACAAGGTTGGGGTGCTATATTAAAGCAAAGACCTACTAAATTTTCCGCTAAATCAGAAGAAAAAATATGTAGGTATGCTTCTGGAAGTTATAAATTAAAAACTGTCAATAATACAGATAGAGAGATCATGGCAATTATCAATGCAATTAATGCCTTTAGGTTATACCTAGGATTTAAAGAATTCACGGTTAGAACTGATTGTGAAGCCATCTGTAGATATTATAACCAGCTTAATAGCAAGAAAAGCTCAACTAGAAGATGGATTTTATTTGAAGATATTATTACAGGAAATGGTTATAGAGTTATATTTGAACATATTAAGGGGAAAGATAATAGTTTACCTGACATGCTTTCTCGTTTAACCATATTTCAGGTATGAAAAGATCAATGAATTACGCCGGAGTCGAGTGCTTCACATTTGGAGATGACAACAAACTCAGAATATTCCCACCAAATTCATATAAATTTAAGCCAAAGGACCATATAATCCTAGATGAAGTTCAAGAGTGCATCTTGGATAATTTCTGGTACCAATACAATAATAAAAGGGAAGAAAAAGGGTATTTGTTATCAATATTGAATAGCCTCTCTGAATATTTTCACCTAATAAATGGGTCATTAATGCCTGCCAATGAAGATCATGAAGTAATCCAACAAAAGCCTATATATGTAGTATTTGATGGAAAGCTCCCTGGGGTCTACATTTCTTTTGAAGAAATTGTGGCTCAAAAAATAGATGCTAAATTAATGGGAGGAATATCTTGGAAGAAATATAAGGATATTGATGAAGCATTAAGCCAAGCTAGAAAAATATTAGGAATAAATTATTATCTAGAGCCTGCTGCAAAAGAATATATTCAAAAATGCAAAAAAGCTAAAGGAAAGAAGACTTCAGAAATACCTAT-TAAGATGACTATAAAAGAAGAAGGGTTTTTTAAAAAACCCACATACAAGGAATGCTTAACAAAAGGAGTGGATCCATTAGATGGGGAATATATTGATTGGAAGATAATAGAAAAATTTGAAGAAGCCTCCCCACAGTTAAAGAAGGAATTGAAGGAAGAAATACTTAAAGAATTAAAACAAGAAATGGATCAGAAATTTGAGCAAATAAAAAAGGCAGTAGATGAGAAATTAGAAGTTTCTTTTTCTGATTTGGACACAATGGATCTTGGTGGCCATGGGCAACCAGAT
>chr02:8789249-8792092F
GCTCACCTAGAATTATTTTTTAGAAAGGTTGAGCAAAATGGTTTAATCCTATCAAAAAAGAAGATGGAGATATGCAAAGAAAAAGTTAACTTCCTTGGACATGAAATAGGAGAAGGCAAAATTCATTTGCAAGAACATATTGCTAAGAAAATTTTACAATTTCCTGATGCTATGAATGACAAAAAGAAATTACAGCAATTCCTAGGACTTGTAAATTATGCTAGAAATCACATCAACAATTTAGCAAAGCTAGCAGGACCTTTATACGCTAAATTAAGAAAAAATGGTCAGAAATATTTTAATTCTGAAGACATTAAATTAGTAAGATTAATAAAAGAAAAAGTGAAAGAACTAAAACCTCTAGAATTACCATTAGAAGAAAGTTACTTTATCATTGAAACCGATGCATCACAACAAGGTTGGGGTGCTATATTAAAGCAAAGACCTACTAAATTTTCCGCTAAATCAGAAGAAAAAATATGTAGGTATGCTTCTGGAAGTTATAAATTAAAAACTGTCAATAATACAGATAGAGAGATCATGGCAATTATCAATGCAATTAATGCCTTTAGGTTATACCTAGGGTTTAAAGAATTCACGGTTAGAACTGATTGTGAAGCCATCTGTAGATATTATAACCAGCTTAATAGCAAGAAAAGCTCAACTAGAAGATGGATTTTATTTGAAGATATTATTACAGGAAATGGTTATAGAGTTATATTTGAACATATTAAGGGGAAAGATAATAGTTTACCTGACATGCTTTCTCGTTTAACCATATTTCAGGTATGAAAAGATCAATGAATTACGCCGGAGTCGAGTGCTTCACATTTGGAGATGACAACAAACTCAGAATATTCCCACCAAATTCATATAAATTTAAGCCAAAGGACCATATAATCCTAGATGAAGTTCAAGAGTGCATCTTGGATAATTTCTGGTACCAATACAATAATAAAAGGGAAGAAAAAGGGTATTTGTTATCAATATTGAATAGCCTCTCTGAATATTTTTACCTAATAAATGGGTCATTAATGCCTGCCAATGAAGATCATGAAGTAATCCAACAAAAGCCTATATATGTAGTATTTGATGGAAAGCTCCCTGGGGTCTACATTTCTTTTGAAGAAATTGTGGCTCAAAAAATAGATGCTAAATTAATGGGAGGAATATCTTGGAAGAAATATAAGGATATTGATGAAGCATTAAGCCAAGCTAGAAAAATATTAGGAATAAATTATTATCTAGAGCCTGCTGCAAAAGAATATATTCAAAAATGCAAAAAAGCTAAAGGAAAGAAGACTTCAGAAATACCCAT-TAAGATGACTATAAAAGAAGAAGGGTTTTTTAAAAAACCCACATACAAGGAATGCTTAACAAAAGGAGTGGATCCATTAGATGGGGAATATATTGATTGGAAGATAATAGAAAAATTTGAAGAAGCCTCCCCACAGTTAAAGAAGGAATTGAAGGAAGAAATACTTAAAGAATTAAAACAAGAAATGGATCAGAAATTTGAGCAAATAAAAAAGGCAGTAGATGAGAAATTAGAAGTTTCTTTTTCTGATTTGGACACAATGGATCTTGGTGGCCATGGGCAACCAGAT
>chr04:18355854-18358697F
GCTCACCTAGAATTATTTTTTAGAAAGGTTGAGCAAAATGGTTTAATCCTATCAAAAAAGAAGATGGAGAGATGCAAAGAAAAAATTAACTTCCTTGGACATAAAATAGGAGAAGGCAAAATTCATTTGCAAGAACATATTGCTAAGAAAATTTTACAATTTCCTGATGCTATGAATGATAAAAAGAAATTACAGCAATTCTTAGGACTTGTAAATTATGCTAGAAATCACATCAACAATTTAGCAAAGCTAGCAGGACCTTTATACGCTAAATTAAGAAAAAATGGTCAGAAATATTTTAATTCTGAAGACATTAAATTAGTGAGATTAATAAAAGAAAAAGTGAAAGAACTAAAACCTCTAGAATTACCATTAGATGAAAGTTACTTTATCATTGAAACCGATGCATCACAACAAGGTTGGGGTGCTATATTAAAGCAAAGACCTACTAAATTTTCCGCTAAATCAGAAGAAAAAATATGTAGGTATGCTTCTGGAAGTTATAAAGTAAAAACTGTCAATAATACAAATAGAGAGATCATGGCAATTATCAATGCAATCAATGCCTTTAGGTTATACCTAGGGTTTAAAGAATTCACGGTTAGAACCGATTGTGAAGCCATCTGTAGGTACTATAACCAGCTTAATAGCAAGAAAAGCTCAACTAGAAGATGGATTTTATTTGAAGACATTATTACAGGAAATGGTTATAGAGTTATATTTGAACATATTAAGGGGAAAGATAATAGTTTACCTGACATGCTTTCTCGTTTACCCATATTTCAGGTATGAAAAGATCAATGAATTACGCCGGAGTCGAGTGCTTCACATTTGGAGATGACAACAAACTCAGAATATTCCCACCAAATTCATATAAATTTAAGCCAAAGGACCATATAATCCTAGATGAAGTTCAAGAGTGCATCTTGGATAATTTTTGGTACCAATACAATAATAAAAGGGAAGAAAAAGGGTATATGTTATCAATATTGAATAGCCTCTCTGAATATTTTCACCTAATAAATGGGTTATTAATGCCTGCCAATGAAGATCATGAAGTAATCCAACAGAAGCCTATATATGTAGTATTTGATGGAAAGCTCCCTGGGGTCTACATTTCTTTTGAAGAAATTGTGGCTCAAAAAATAGATGCTAAATTAATGGGAGGAATATCTTGGAAGAAATATAAGGATATTGATGAAGCATTAAGCCAAGCTAGAAAAATATTAGGAATAAATTATTATCTAGAGCCTGCTGCAAAAGAATATATTCAAAAATGCAAAAAAGCTAAAGGAAAAAAGACCCCAGAAATACCCAT-TAAGATGACTATAAAAGAAGAAGGGTTTTTTAAAAAACCCACAAACAAGGAATGCTTAACAAAAGGAGTGGATCCATTAGATGGGGAATATATTGATTGGAAGATAATAGAAAAATTTGAAGAAGCCTCCCCACAATTAAAGAAGGAATTGAAGGAAGAGATACTTAAAGAATTAAAACAAGAAATGGATCAGAAATTGGAGCAAATAAAAAAGGTAGAAGATGAGAAATTAGAAGTTTCTTTTTCTGATTTGGACACAATGGATCTTGGTGGCCATGGGCAACCAGAT
>chr12:25849300-25852251F
GCTCACCTAGAATTATTTTTTAGAAAGGTTGAGCAAAATGGTTTAATCCTATCAAAAAAGAAGATGGAGATATACAAAGAAAAAGTTAACTTCCTTGGACATGAAATAGGAGAAGGCAAAATTCATTTGCAAGAACATATTGCTAAGAAAATTTTACAATTTCCTGATGCTATGAATGACAAAAAGAAATTACAGCAATTCCTAGGACTTGTAAATTATGCTAGAAATCACATCAACAATTTAGCAAAGCTAGCAGGACCTTTATATGCTAAATTAAGAAAAAATGGTCAGAAATATTTTAATTCTGAAGACATTAAATTAGTAAGATTAATAAAAGAAAAAGTGAAAGAACTAAAACCTCTAGAATTACCATTAGAAGAAAGTTACTTTATCATTGAAACCGATGCATCACAACAAGGTTGGGGTGCTATATTAAAGCAAAGACCTACTAAATTTTCCGCTAAATCAGAAGAAAAAATATGTAGGTATGCTTCTGGAAGTTATAAATTAAAAACTGTCAATAATACAGATAGAGAGATCATGGCAATTATCAATGCAATTAATGCCTTTAGGTTATACCTAGGGTTTAAAGAATTCACGGTTAGAACTGATTGTGAAGCCATCTGTAGATATTATAACCAGCTTAATAGCAAGAAAAGCTCAACTAGAAGATGGATTTTATTTGAAGATATTATTACAGGAAATGGTTATAGAGTTATATTTGAACATATTAAGGGGAAAGATAATAGTTTACCTGACATGCTTTCTCGTTTAACCATATTTCAGGTATGAAAAGATCAATGAATTACGCCGGAGTCGAGTGCTTCACATTTGGAGATGACAACAAACTCAGAATATTCCCACCAAATTCATATAAATTTAAGCCAAAGGACCATATAATCCTAGATGAAGTTCAAGAGTGCATCTTGGATAATTTCTGGTACCAATACAATAATAAAAGGGAAGAAAAAGGGTATTTGTTATCAATATTGAATAGCCTCTCTGAATATTTTCACCTAATAAATGGGTCATTAATGCCTGCCAATGAAGATCATGAAGTAATCCAACAAAAGCCTATATATGTAGTATTTGATGGAAAGCTCCCTGGGGTCTACATTTCTTTTGAAGAAATTGTGGCTCAAAAAATAGATGCTAAATTAATGGGAGGAATATCTTGGAAGAAATATAAGGATATTGATGAAGCATTAAGCCAAGCTAGAAAAATATTAGGAATAAATTATTATCTAGAGCCTGCTGCAAAAGAATATATTCAAAAATGCAAAAAAGCTAAAGGAAAGAAGACTTCAGAAATACCCGT-TAAGATGACTATAAAAGAAGAAGGGTTTTTTAAAAAACCCACATACAAGGAATGCTTAACAAAAGGAGTGGATCCATTAGATGGGGAATATATTGATTGGAAGATAATAGAAAAATTTGAAGAAGCCTCCCCACAGTTAAAGAAGGAATTGAAGGAAGAAATACTTAAAGAATTAAAACAAGAAATGGATCAGAAATTTGAGCAAATAAAAAAGGCAGTAGATGAGAAATTAGAAGTTTCTTTTTCTGATTTGGACACAATGGATCTTGGTGGCCATGGGCAACCAGAT
>chr10:14376059-14378456R
GCTCACCTAGAATTATTTTTTAGAAAGGTTGAGCAAAATGGTTTAATCCTATCAAAAAAGAAGATGGAGATATGCAAAGAAAAAGTTAACTTCCTTGGACATGAAATAGGAGAAGGCAAAATTCATTTGCAAGAACATATTGCTAAGAAAATTTTACAATTTCCTGATGCTATGAATGACAAAAAGAAATTACAGCAATTCCTAGGACTTGTAAATTATGCTAGAAATCACATCAACAATTTAGCAAAGCTAGCAGGACCTTTATACACTAAATTAAGAAAAAATGGTCAGAAATATTTTAATTCTGAAGACATTAAATTAGTAAGATTAATAAAAGAAAAAGTGAAAGAACTAAAACCTCTAGAATTACCATTAGAAGAAAGTTACTTTATCATTGAAACCGATGCATCACAACAAGGTTGGGGTGCTATATTAAAGCAAAGACCTACTAAATTTTCCGCTAAATCAGAAGAAAAAATATGTAGGTATGCTTCTGGAAGTTATAAATTAAAAACTGTCAATAATACAGATAGAGAGATCATGGCAATTATCAATGCAATTAATGCCTTTAGGTTATACCTAGGGTTTAAAGAATTCACGGTTAGAACTGATTGTGAAGCCATCTGTAGATATTATAACCAGCTTAATAGCAAGAAAAGCTCAACTAGAAGATGGATTTTATTTGAAGATATTATTACAGGAAATGGTTATAGAGTTATATTTGAACATATTAAGGGGAAAGATAATAGTTTACCTGACATGCTTTCTCGTTTAACCATATTTCAGGTATGAAAAGATCAATGAATTACGCCGGAGTCGAGTGCTTCACATTTGGAGATGACAACAAACTCAGAATATTCCCACCAAATTCATATAAATTTAAGCCAAAGGACCATATAATCCTAGATGAAGTTCAAGAGTGCATCTTGGATAATTTCTGGTACCAATACAATAATAAAAGGGAAGAAAAAGGGTATTTGTTATCAATATTGAATAGCCTCTCTGAATATTTTCACCTAATAAATGGGTCATTAATGCCTGCCAATGAAGATCATGAAGTAATCCAACAAAAGCCTATATATGTAGTATTTGATGGAAAGCTCCCTGGGGTCTACATTTCTTTTGAAGAAATTGTGGCTCAAAAAATAGATGCTAAATTAATGGGAGGAATATCTTGGAAGAAATATAAGGATATTGATGAAGCATTAAGCCAAGCTAGAAAAATATTAGGAATAAATTATTATCTAGAGCCTGCTGCAAAAGAATATATTCAAAAATGCAAAAAAGCTAAAGGAAAGAAGACTTCAGAAATACCCAT-TAAGATGACTATAAAAGAAGAAGGGTTTTTTAAAAAACCCACATACAAGGAATGCTTAACAAAAGGAGTGGATCCATTAGATGGGGAATATATTGATTGGAAGATAATAGAAAAATTTGAAGAAGCCTCCCCACAGTTAAAGAAGGAATTGAAGGAAGAAATACTTAAAGAATTAAAACAAGAAATGGATCAGAAATTTGAGCAAATAAAAAAGGCAGTAGATGAGAAATTAGAAGTTTCTTTTTCTGATTTGGACACAATGGATCTTGGTGGCCATGGGCAACCAGAT
>chr04:21716624-21719468F
GCTCATCTTGAAATATTTATTAGAAAGGTGGAACAAAATGGGTTAATATTATCCAAAAAGAAAATGGAAATATGCAAAGAAAAAATTAACTTCCTTGGACATGAAATAGGAGAGGGCAAAATTCATTTGCAAGAACATATTGCTAAGAAAATTTTACAATTTCCTGATGCTATGAATGATAAAAAGAAATTACAGCAATTCTTAGGACTTGTAAATTATGCTAGAAATCACATCAATAATTTAGCAAAGTTAGCAGGACCGTTATATGCTAAATTAAGAAAAAATGGTCAGAGATATTTTAATTCTGAAGACATTAAATTAGTAAGATTAATAAAAGAGAGGGTAAAAGAATTAAAACCTCTAGAATTACCATTAGAAGAAAGTTACTTTATCATTGAAACTGATGCATCACAACACGGTTGGGGTGCTATATTAAAGCAAAGACCTACTAAATTTTCCGCTAAATCAGAAGAAAAAATATGTAGATATGCTTCTGGAAGTTATAAATTAAAAACTGTCAATAATACAGATAGAGAGATCATGGCAATAATCAATGCAATCAATGCCTTTAGGTTGTACTTAGGATTTAAAGAATTCACGGTTATAACCGATTGTGAAGCCATTTGTAGGTACTATAATCAGCTAAATAGCAAGAAAAGCTCAACTAGAAGATGGGTTTTATTTGAAGATATTATAACAGGAAACGGCTATAAAGTTATATTTGAACATATTAAGGGGAAAGATAATAATTTGCCTGACATGCTTTCTCGTTTACCTGAATTGCAGGTATGAAAAGATCAATGAATTACAGCGGAATTGAATGCTTCACATTTGGAGATGACAACAAGCTCAGAATATTCCCACCAAATTCATATAAATTTAAGGCAAAAGACCATATAATCTTAGATGAAGTGCAAGAATGCATCTTGGATAATTTTTGGTACCAATACAATAATAAAAGGGAAGAAAAAGGATATATGTTATCAATATTGAATAGCCTCTCTGAATATTTTCACTTAATAAATGGGTTATTAATGTCAGCTAATGAAGATCATGAAATAATCCAACAGAAGCCTATATATGTCGTATTTGATGGAAAGCTCCCAGGGGTCTATATATCTCTTGAAGAAATTGTGGCCCAAAAGATAGATGCTAAATTAATGGGAGGAATATCTTGGAAGAAAGATAAAGACATTGATGAAGCACTAAGCCAGGCTAGAAAAATACTAGGAATAAATTATTATCTAGAGCCTGCTGCAAATGAATATATTCAAAAATGCAAAAAAGCTAAAGGAAAGAAGACTCCAGAAATACCCAT-TAAAACGACTATAAAAGAAGAAGGGTATTCTAAAAAACCCACATACAAGGAATGCCTAACAAAAGGAGTGGATCCATTAGATGGGGAATATATTGATTGGAAAATAATAGAAAAATTTGAAGAAGCCTCCCCACAATTAAAGAAGGAATTAAAGGAAGAAATACTTAAAGAATTAAAACAAGAAATGGATCAGAAATTTGAATAAATAAAAAAGGCAGTAGATGAGAAATTAGAAGTTTCTTTTTCTGATCTGGACACTATGGATCTTGGTGGTCATGGGCAACCAGAT
>chr08:21256360-21259202R
GCTCATCTTGAAATATTTTTTAGAAAGGTGGAACAAAATGGGTTAATATTATCCAAAAAGAAAATGGAAATATGCAAAGAAAAAATTAACTTCCTTGGACATGAAATAGGAGAGGGCAAAATTCATTTGCAAGAACATATTGCTAAGAAAATTTTACAATTTCTTTATGCTATGAATGATAAAAAGAAATTACAACAATTCTTAGGACTTGTAAATTATGCTAGAAATCACATCAATAATTTAGCAAAGTTAGCAGGACCGTTATATGCTAAATTAAGAAAAAATGGTCAGAGATATTTTAATTCTGAAGACATTAAATTAGTAAGATTAATAAAAGAGAGGGTGAAAGAATTAAAACCTCTAGAATTACCATTAGAAGAAAGTTACTTTATCATTGAAACTGATGCATTACAACACGGTTGGGGTGCTATATTAAAGCAAAGACCTACTAAATTTTCCGCTAAATTAGAAGAAAAAATATGTAGATATGCTTCTGGAAGTTATAAATTAAAAACTGTCAATAATACAGATAGAGAGATCATGGCAATAATCAATGCAATCAATGCCCTTAGGTTGTACTTAGGATTTAAAGAATTCACGGTTAGAACCGATTGTGAAGCCATTTGTAGGTGCTATAATCAGCTAAATAGCAAGAAAAGCTCAACTAGAAGATGGGTTTTATTTGAAGATATTATAACAGGAAACGGCTATAAAGTTATATTTGAACATATTAAGGGGAAAGATAATAATTTGCCTGACATGCTTTCTCGTTTACCTGAATTGCAGGTATGAAAAGATCAATGAATTACAGCGGAATTGAATGCTTCATATTTGGAGATGACAACAAGCTCAGAATATTCCCACCAAATTCATATAAATTTAAGCCAAAAGACCATATAATCTTAGATGAAGTGCAAGAATGCATCTTGGATAATTTTTGGTACCAATACAATAATAAAAGGGAAGAAAAAGGATATATGTTATCAATATTGAATAGCCTCTCTGAATATTTTCACTTAATAAACGGGTTATTAATGCCAGCTAATAAAGATCATGAAATAATCCAACAGAAGCCTATATATGTCGTATTTGATGGAAAGCTCCCAGGGGTCTATATATCTTTTGAAGAAATTGTGGCCCAAAAGATAGATGCTAAATTAATGGGAGGAATATCTTGGAAGAAATATAAAGACATTGATGAAGCACTAAGCCAGGCTAGAAAAATACTAGGAATAAATTATTATCTAGAGCCTACTACAAAAGAATATATTCAAAAATACAAAAAAGCTAAAGGAAAGAAGACTCCAGAAATACCCAT-TAAAACGACTATAAAAGAAGAAGGGTATTCTAAAAAACCCACATACAAGGAATGCCTAACAAAAGGAGTGGATCCATTAGATGGGGAATATATTGATTGGAAAATAATAGAAAAATTTGAAGAAGCCTCCCCACAATTAAAGAACGAATTAAAGGAAGAAATACTTAAAGAATTAAAACAAGAAATGGATCAGAAATTTGAACAAATAAAAAAGGCAGTAGATGAGAAATTAGAAGTTTCTTTTTCTGATCTGGACACTATGGATCTTGGTGGTCATGGGCAACCAGAT
>chr05:18999313-19002149R
GCTCATCTTGAAATATTTTTTAGAAAGGTGGAACAAAATGGGTTAATATTATCCAAAAAGAAAATGGACATATGCAAAGAAAAAATTAACTTCCTTGGACATGAAATAGGAGAGGGCAAAATTCATTTGCAAGAACATATTGCTAAGAAAATTTTACAATTTCCTGATGCTATGAATGATAAAAAGAAGTTACAGCAATTCTTAGGACTTGTAAATTATGCTAGAAATCACATCAATAATTTAGCAAAGTTAGCAGGACCGTTATATGCTAAATTAAGAAAAAATGGTCAGAGATATTTTAATTCTGAAGACATTAAATTAGTAAGATTAATAAAAGAGAGGGTGAAAGAATTAAAACATCTAGAATTACCATTAGAAGAAAGTTACTTTATTATTGAAACTGATGCATCACAACACGGTTGGGGTACTATATTAAAGCAAAGACCTACTAAATTTTCCGCTAAATCAGAAGAAAAAATATGTAGATATGCTTCTGGAAGTTATAAATTAAAAACTGTCAATAATACAGATAGAGAGATCATGGCAATAATCAATGCAATCAATGCCTTTAGGTTGTACTTAGGATTTAAAGAATTCACGGTTAGAACCGATTGTGAAGCCATTTGTAGGTACTATAATCAGCTAAATAGCAAGAAAAGCTCAACTAGAAGATGGGTTTTATTTGAAGATATTATAACAGGAAACGGCTATAAAGTTATATTTGAACATATTAAGGGGAAAGATAATAATTTGCCTGACATGCTTTCTCGTTTACCTGAATTGCAGGTATGAAAAGATCAATGAATTACAGCGGAATTGAATGCTTCACATTTGGAGATGACAACAAGCTCAGAATATTCCCACCAAATTCATATAAATTTAAGCCAAAAGACCATATAATCTTAGATGAAGTACAAGAATGCATCTTGGATAATTTTTGGTACCAATACAATAATAAAAGGGAAGAAAAAGGATATATGTTATCAATATTGAATAGCCTCTCTGAATATTTTCACTTAATAAACGGGTTATTAATGCCAGCTAATGAAGATCATGAAATAATCCAACAGAAGCCTATATATGTCGTATTTGATGGAAAGCTCCCAGGGGTCTATATATCTTTTGAAGAAATTGTGGCCCAAAAGATATATGCTAAATTAATGGGAGGAATATCTTGGAAGAAATATAAAGACATTGATGAAGCACTAAGCCAGGCTAGAAAAATACTAGGAATAAATTATTATCTAGAGTCTGCTGCAAAAGAATATATTCAAAAATGCAAAAAAGCTAAAGGAAAGAAGACTCCAGAAATACCCAT-TAAAACGACTATAAAAGAAGAAGGGTATTCTAAAAAACCCACATACAAGGAATGCCTAACAAAAGGAGTGGATCCATTAGATGAGGAATATATTGATTGGAAAATAATAGAAAAATTTGAAGAAGCCTCCCCACAATTAAAGAAGGAATTAAAGGAAGAAATACTTAAAGAATTAAAACAAGAAATGGATCAGAAATTTGAACAAATAAAAAAGGCAGTAGATGAGAAATTAGAAGTTTCTTTTTCTGATCTGGACACTATGGATCTTGGTGGTCATGGGCAACCAGAT
>chr10:9481774-9484616R
GCTCATCTTGAAATATTTTTTAGAAAGGTGGAACAAAATAGGTTAATATTATCCAAAAAGAAAATGGAAATATGCAAAGAAAAAATTAACTTCCTTGGACATGAAATAGGAGAGGGCAAAATTCATTTGCAAGAACATATTGCTAAGAAAATTTTACAATTTCCTGATGCTATGAATGATAAAAAGAAATTACAGCAATTCTTAGGACTTGTAAATTATGCTAGAAATCACATCAATAATTTAGCAAAGTTAGCAGGACCGTTATATGCTAAATTAATAAAAAATGGTCAGAGATATTTTAATTCTGAAGACATTTAATTAGTAAGATTAATAAAAGAGAGGGTGAAAGAATTAAAACCTCTAGAATTACCATTAGAAGAAAGTTACTTTATCATTGAAACTGATGCATCACAACACGGTTGGGGTGCTATATTAAAGCAAAGACCTACTAAATTTTCCGCTAAATCAGAAGAAAAAATATGTAGATATGCTTCTGGAAGTTATAAATTAAAAACTGTCAATAATACAGATAGAGAGATCATGGCAATAATCAATGCAATCAATGCCTTTAGGTTGTACTTAGGATTTAAAGAACTCACGGTTAGAACCGATTGTGAAGCCATTTGTAGGTACTATAATCAGCTAAATAGCAAGAAAAGCTCAACTAGAAGATGGGTTTTATTTGAAGATATTATAACAGGAAACGGCTATAAAGTTATATTTGAACATATTAAGGGGAAATATAATAATTTGGCTGACATGCTTTCTCGTTTACCTGAATTGCAGGTATGAAAAGATCAATGAATTACAGCGGAATTGAATGCTTCACATTTGGAGATGACAACAAGCTCAGAATATTCCCACCAAATTCATATAAATTTAAGCCAAAAGACCATATAATCTTAGATGAAGTGCAAGAATGCATCTTGGATAATTTTTGGTACCAATACAATAATAAAAGGGAAGAAAAAGGATATATGTTATCAATATTGAATAGCCTCTCTGAATATTTTCACTTAATAAACGGGTTATTAATGCCAGCTAATGAAGATCATGAAATAATCCAACAGAAGCCTATATATGTCGTATTTGATGGAAAGCTCCCAGGGGTCTATATATCTTTTGAAGAAATTGTGGCCCAAAAGATAGATGCTAAATTATTGGGAGGAATATCTTGGAAGAAATATAAAGACATTGATGAAGCACTAAGCCAGGCTAGAAAAATAGTAGGAATAAATTATTATCTAGAGCCTGCTGCAAAAGAATATATTCAAAAATGCAAAAAAGCTAAAGGAAAGAAGACTCTAGAAATACCCAT-TAAAACGACTATAAAAGAAGAAGGGTATTCTAAAAAACCCACATACAAGGAATGCCTAACAAAAGGAGTGGATCCATTAGATGGGGAATATATTGATTGGAAAATAATAGAAAAATTTGAAGAAGCCTCCCCATAATTAAAGAAGGAATTAAAGGAAGAAATACTTAAAGAATTAAAACAAGAAATGGATCAGAAATTTGAACAAATAAAAAAGGCAGTAGATGAGAAATTAGAAGTTTCTTTTTCTGATCTGGACACTATGGATCTTGGTGGTCATGGGCAACCAGAT
>chr12:25149873-25152671R
GCTCATCTTGAAATATTTTTTAGAAAGGTGGAACAAAATGGGTTAATATTATCCAAAAAGAAAATGGAAATATGCAAAGAAAAAATTAACTTCCTTGGACATGAAATAGGAGAGGGCAAAATTCATTTGCAAGAACATATTGCTAAGAAAATTTTACAATTTCCTGATGCTATGAATGATAAAAAGAAATTACAACAATTCTTAGGACTTGTAAATTATGCTAGAAATCACATCAATAATTTAGCAAAGTTAGGAGGACCGTTATATGCTAAATTAAGAAAAAATGGTCAGAGATATTTTAATTCTGAAGACATTAAATTAGTAAGATTAATAAAAGAGAGGGTGAAAGAATTAAAATCTCTAGAATTACCATTAGAAGAAAGTTACTTTATCATTGAAACTGATGCATCATAACACGGTTGGGGTGCTATATTAAAGCAAAGACCTACTAAATTTTCCGCTAAATCAGAAGAAAAAATATGTAGATATGCTTCTGGAAGTTATAAATTAAAAACTGTCAATAATACAGATAGAGAGATCATGGCAATAATCAATGCAATCAATGCCTTTAGGTTGTACTTAGGATTTAAAGAATTCACGGTTAGAATCGATTGTGAAGCCATTTGTAGGTACTATAATCAGCTAAATAGCAAGAAAAGCTCAACTAGAAGATGGGTTTTATTTGAAGATATTATAACAGGAAACGGCTATAAAGTTATATTTGAACATATTAAGGGGAAAGATAATAATTTGCCTGACATGCTTTCTCGTTTATCTGAATTACAGGTATGAAAAGATCAATGAATTACAGCGGAATTGAATGCTTCACATTTGGAGATGACAACAAGCTCAGAATATTCCCACCAAATTCATATAAATTTAAGCCAAAAGACCATATAATCTTAGATGAAGTGCAAGAATGCATCTTGGATAATTTTTGGTACCAATACAATAATAAAAGGGAAGAAAAAGGATATATGTTATCAATATTGAATAGCCTCTCTGAATATTTTCACTTAATAAACGGGTTATTAATGCCAGCTAATGAAGATCATGAAATAATCCAACAGAAGCCTATATATGTCGTATTTGATGGAAAGCTCCCAGGGGTCTATGTATCTTTTGAAGAAATTGTGGCCCAAAAGATAGATGCTAAATTAATAGGAGGAATATCTTGGAAGAAATATAAAGACATCGATGAAGCACTAAGCCAGGCTAGAAAAATACTAGGAATAAATTATTATCTAGAGCTTGCTGCAAAAGAATATATTCAAAAATGCAAAAAAGCTAAAGGAAAGAAGACTCCAGAAATACCCAT-TAAAACGACTATAAAAGAAGAAGGGTATTCTAAAAAACCCACATACAAGGAATGCCTAACAAAAGGAGTGGATCCATTAGATGGGGAATATATTCATTGGAAAATAATAGAAAAATTTGAAGAAGCCTCCCCACAATTAAAGAAGGAATTAAAGGAAGAAATACTTAAAGAATTAAAACAAGAAATGGATCAGAAATTTGAACAAATGAAAAAGGCAGTAGATGAGAAATTAGAAGTTTCTTTTTCTGATCTGGACACTATGGATCTTGGTGGTCATGGGCAACCAGAT
>chr12:26543474-26545864R
GCTCATCTTGAAATATTCTTTAGAAAGGTGGAACAAAATGGGTTAATATTATCCAAAAAGAAAATGGAAATATGCAAAGAAAAAATTAACTTCCTTGGACATGAAATAGGAGAGGGCAAAATTCATTTGCAAGAACATATTGCTAAGAAAATTTTACAATTTCCTGATGCTATGAATGATAAAAAGAAATTACAGCAATTCTTAGGACTTGTAAATTATGCCAGAAATTACATCAATAATTTAGCAAAGTTAGCAGGACCGTTATATGCTAAATTAAGAAAAAATAGTCAGAGATATTTTAATTCTGAAGACATTAAATTAGTAAGACTAATAAAAGAGAAGGTGAAAGAATTAAAACCTCTAGAATTACCATTAGAAGAAAGTTACTTTATCATTGAAACTGATGCATCACAATACGGTTGGGGTGCTATATTAAAGCAAAGACCTACTAAATTTTCCGCTAAATCAGAAGAAAAAATATGTAGATATGCTTCTGGAAGTTATAAATTAAAAACTGTCAATAATACAGATAGAGAGATCATGGCAATAATCAATGCAATCAATGCCTTTAGGTTGTACTTAGGATTTAAAGAATTCACGGTTAGAACCGATTGTGAAGCCATTTGTAGGTACTATAATCAGCTAAATAGCAAGAAAAGCTCAACTAGAAGATGGGTTTTATTTGAAGATATTATAACAGGAAACGGTTATAAAGTTATATTTGAACATATTAAGGGGAAAGATAATAATTTGCCTGACATGCTTTCTCGTTTACCTGAATTGCAGGTATGAAAAGATCAATGAATTACAGCGGAATTGAATGCTTCACATTTGGAGATGACAACAAGCTCAGAATATTCCCACCAAATTCATATAAATTTAAGCCAAAAGACCATATAATCTTAGATGAAGTGAAAGAATGCATCTTGGATAATTTTTGGTACCAATACAATAATAAAAGGGAAGAAAAAGGATATATGTTATCAATATTGAATAGCCTCTCTGAATATTTTCACTTAATAAACGGGTTATTAATGCCAGCTAATGAAGATCATGAAATAATCCAACAGAAGCCTATATATGTCGTATTTGATGGAAAGCTCCCAGGGGTCTATATATCTTTTGAAGAAATTGTGGCCCAAAAGATAGATGCTAAATTAATGGGAGGAATATCTTGGAAGAAATATAAAGACATTGATGAAGCATTAAGCCAGGCTAGAAAAATACTAGGAATAAATTATTATCTAGAGCCTGCTGCAAAAGAATATATTCAAAAATGCAAAAAAGCTAAAGGAAAGAAGACTCCAGAAATACCCAT-TAAAACGACTATAAAAGAAGAAGGGTATTCTAAAAAACCCACATACAAGGAATGCCTAACAAAAGGAGTGGATCCATTAGATGGGGAATATATTGATTGGAAAATAATAGAAAAATTTGAAGAAGCCTCCCCACAATTAAAGAAGGAATTAAAGGAGGAAATACTTAAAGAATTAAAACAAGAGATGGATCAGAAATTTGAACAAATAAAAAAGGCAGTAGATGAGAAATTAGAAGTTTCTTTTTCTGATCTGGACACTATAGATCTTGGTGGTCATGGGCAGCCAGAT
>chr06:1714980-1717215F
GCTCATCTTGAAATATTTTTTAGAAAGGTGGAACAAAATGGGTTAATATTATCCAAAAAGAAAATGGAAATATGCAAAGAAAAAATTAACTTTCTTGGACATGAAATAGGAGAGGGCAAAATTCATTTGCAAGAACATATTGCTAAGAAAATTTTACAATTCCCTGATGCTATGAATGATAAAAAGAAATTACAGCAATTCTTAGGACTTGTAAATTATGCTAGAAATCACATCAATAATTTAGCAAAGTTAGCAGGACCGTTATATGCTAAATTAAGAAAAAATGGTCAGAGATATTTTAATTCTGAAGACATTAAATTAGTAAGATTAATAAAAGAGAGGGTGAAAGAATTAAAACCTCTAGAATTATCATTAGAAGAAAGTTACTTTATCATTGAAACTGATGCATCACAACACGGTTGGGGTGCTATATTAAAGCAAAGACCTACTAAATTTTCCGCTAAATCAGAAGAAAAAATATGTAGATATGCTTCTGGAAATTATAAATTAAAAACTGTCAATAATACAGATAGAGAGATCATGGCAATAATCAATGCAATCAATGCCTTTAGGTTGTACTTAGGATTTAAAGAATTCACGGTTAGAACCGATTGTGAAGCCATTTGTAGGTACTATAATCAGCTAAATAGCAAGAAAAACTCAACTAGAAGATGGGTTTTATTTGAAGATATTATAACAGGAAACGGCTATAAAGTTATATTTGAACATATTAAGGGGAAAGATAATAATTTGCCTGAAATGCTTTCTCGTTTACCTGAATTGCAGGTATGAAAAGATCAATGAATTACAGCGGAATTGAATGCTTCACATTTGGAGATGACAACAAGCTCAGAATATTCCCACCAAATTCATATAAATTTAAGCCAAAAGACCATATAATCTTAGATGAAGTGCAAGAATGCATCTTGGATAATTTTTGGTACCAATACAATAATAAAAGGGAAGAAAAAGGATATATGTTATCAATATTGAATAGCCTCTCTAAATATTTTCACTTAATAAACGGGTTATTAATGCCAGCTAATGAAGATCATGAAATAATACAACAGAAGCCTATATATGTCGTATTTGATGGAAAGCTCCCAGGGGTCTATATATCTTTTGAAGAAATTGTGGCCCAAAAGATAGATGCTAAATTAATTGGAGGAATATCTTGGAAGAAATATAAAGACATTGATGAAGCACTAAGCCAGGCTAGAAAAATACTAGGAATAAATTATTATCTAGAGCCTGCTGCAAAAGAATATATTCAAAAATGCAAAAAAGCTAAAGGAAAGAAGACTCCAGAAATACCCAT-TAAAACGACTATAAAAGAAGAAGGGTATTCTAAAAAACCCACATACAAGGAATGCCTAACAAAAGGAGTGGATCTATTAGATGGGGAATATATTGATTGGAAAATAATAGAAAAATTTGAAGAAGCCTCCCCACAATTAAAGAAAGAATTAAAGGAAGAAATACTTAAAGAATTAAAACAAGAAATGGATCAGAAATTTGAACAAATAAAAAAGGCAGTAGATGAGAGATTAGAAGTTTCCTTTTCTGATCTGGACACTATGGATCTTGGTGGTCAAGGGCAACCAGAT
>chr01:11549982-11552831R
GCTCATCTTGAAATATTTTTTAGAAAGGTGGAACAAAATGGGTTAATATTATCCAAAAAGAAAATGGAAATATGCAAAGAAAAAATTAACTTCCTTGGACATGAAATAGGAGAGGGCAAAATTCATTTGCAAGAACATATTGCTAAGAAAATTTTAGAATTTCCTGATGCTATGAATGATAAAAAGAAATTACAACAATTCTTAGGACTTGTAAATTATGCTAGAAATCACATCAATAATTTAGCAAAGTTAGCAGGACCGTTATATGCTAAATTAAGAAAAAATGGTCAGAGATATTTTAATTCTGAAGACATCAAATTAGTAAGATTAATAAAAGAGAAGGTGAAAGAATTAAAACCTCTAGAATTACCATTAGAAGAGAGTTACTTTATTATTGAAACTGATGCATCGCAGCTTGGTTGGAGTGCTGTATTAAAACAAAGGCCTACTAAATATTCATCTAAGTCAGAAGAAAAAGTTTGTAGGTATGCTTCTGGAAGCTATAAATTAAAAACCGTAGGCAATACAGATAGAGAAATACTTGCAATAATCAATGCGATAAATGCCTTTAGGTTATATCTAGGGTTCAAAGAATTTACGGTTAGAACAGATTGCGAAGCTATATGTAGATATTATAATCAGCTTAATAGCAAGAAGAGTTCCACTAGAAGGTGGATTTTATTTGAAGATATCATTACTGGCAACGGATATAAAGTTATAGTTGAACATATTAAGGGAAAAGATAATCATTTACCTGATCTACTCTCGCGATTGCCTATTTTGCAGGAATGAAGAAGTCCATGAATTATAATGGAGTTGAGTTCTTCACGTTTGGAGAAGACAATAAGCTCAAAGTATTCCCACAGAATACCTATAAGTTTAAGCCAAAAACCCACATAATATTAGATGAAGTCCAAGAATGCATTTTAGATAATTTCTGGTATCAATACAATAATAAGAGGGAAGAAAAAGGCTATATGCTATCAATATTAAACAGTCTTGCTGAATATTTCCATCTAATGAATGA--TAT-AATGCCAACATCAGAAAATAATGAAGTAATACAGCAAAAACCCATATATGTTGTTTTTGACGGAAAGCTTCCTGGAGTGTACATATCTTTTGAAGAGATAGTAGCCCAAAAAATAGATGCAAAATTAATGGGTGGATTGTCATGGAAAAAATATATAGATTTTGATGAAGCTTTAACTCAGGCCAGAAAAATATTAGGAATAAACTACTACTTGGAACCAGCAGCAAAAGAATATATACAAAAATGCAAAAAAGCCAAAAATAAGAAAGCTCCAGAGA-ACCCATATTGTTCAAATATTAAGAATGAAGGATCATCCCAAAAACCTACGTATAAGGAATGCTTGACTAAGGGAGTAGATCCTTTGGATGGCGAATATATCGATTGGAAAATAATTGAAAAATTTGAAGAAGCATCCCCCCAAATTAAAAAAGAATTGAAAGAAGAAATACTTAAAGAATTAAAGAAAGAAATGAATGATAAATTTGAAGAAATGAAAAAAGCATATGATGAAAAATTTGAAATCTCCTTTTCTGATGTAGATACTATGGATTTAGGTGGTCATGGGCAGCCTGAC
>chr02:9093681-9096528F
GCTCATCTTGAAATATTTTTTAGAAAGGTGGAACAAAATGGGTTAATATTATCCAAAAAGAAAATGGAAATATGCAAAGAAAAAATTAACTTCCTTGGACATGAAATAGGAGAGGGCAAAATTCATTTGCAAGAACATATTGCTAAGAAAATTTTAGAATTTCCTGATGCTATGAATGATAAAAAGAAATTACAGCAATTCTTAGGACTTGTAAATTATGCTAGAAATCACATCAATAATTTAGCAAAGTTAGCAGGACCGTTATATGCTAAATTAAGAAAAAATGGTCAGAGATATTTTAATTCTGAAGACATTAAATTAGTAAGATTAATAAAAGAGAGGGTGAAAGAATTAAAACCTCTAGAATTACCATTAGAAGAGAGTTACTTTATTATTGAAACTGATGCATCGCAGCTTGGTTGGGGTGCTGTATTAAAACAAAGGCCTACTAAATATTCATCTAAGTCAGAAGAAAAAGTTTGTAGGTATGCTTCTGGAAGCTATAAATTAAAAACCGTAGGCAATACAGATAGAGAAATACTTGCAATAATCAATGCGATAAATGCCTTTAGGCTATATTTAGGGTTCAAAGAATTTACGGTTAGAACAGATTGCGAAGCTATATGTAGATATTATAATCAGCTTAATAGCAAGAAGAGTTCCACTAGGAGGTGGATTTTATTTGAAGATATCATTACTGGCAACGGATATAAAGTTATATTTGAACATATTAAGGGAAAAGATAATCATTTACTTGATCTACTCTCGCGATTGCCTATTTTGCAGGAATGAAGAAGTCCATGAATTATAGTGGAGTTGAGTTCTTCACATTTGGAGAAGACAATAAGCTCAAAGTATTCCCACCGAATACCTATAAGTTTAAGCCAAAAACCCACATAATATTAGATGAAGTCCAAGAATGCATTTTAGATAATTTCTGGTATCAATACAATAATAAGAGGGAAGAAAAAGGCTATATGCTATCAATATTAAACAGTCTTGCTGAATATTTCCATCTAATAAATGA--TAT-AATGCCAACATCAGAAAATAATGAAGTAATACAGCAAAAACCCATATATGTTGTTTTTGACGGAAAGCTTCCTGGAGTGTACATATCTTTTGAAGAGATAGTAGCCCAAAAAATAGATGCAAAATTAATGGGTGGATTGTCATGGAAAAAATATATAGATATTGATGAAGCTTTAACTCAGGCCAGAAAAATATTAGGAATAAACTACTACTTGGAACCAGCAGCAAAAGAATATATACAAAAATGCAAAAAAGCCAAAAATAAGAAAGCTCCAGAGA-ACCCATATTGTTCAAATATTAAGAATGAAGGATCATCCCAAAAACCTACGTATAAGGAATGCTTGACTAAGGGAGTAGATCCTTTGGATGGCGAATATATCGATTGGAAAATAATTGAAAAATTTGAAGAAGCATCCCCCCAAATTAAAAAAGAATTGAAAGAAGAAATATTTAAAGAATTAAAGAAAGAAATGAATGATAAATTTGAAGAAATGAAAAAAGCATATGATGAAAAATTTGAGGTCTCCTTTTCTGATGTAGATACTATGGATTTAGGTGGTCATGGGCAGCCTGAC
>chr07:2786395-2789235F
GCTCATCTTGAAATATTTTTTAGAAAGGTGGAACAAAATGGGTTAATATTATCGAAAAAGAAATTGGAAATATGCAAAGAAAAAATTAACTTCCTTGGACATAAAATAGGAGAGGGCAAAATTCATTTGCAAGAACATATTGCTAAGAAAATTTTAGAATTTCCTGATGCTATGAATGATAAAAAGAAATTACAGCAATTCTTAGGACTTGTAAATTATGCTAGAAATCACATCAATAATTTAGCAAAGTTAGCAGGACCGTTATATGCTAAATTAAGAAAAAATGGTCAGAGATATTTTAATTCTGAAGACATTAAATTAGTAAGATTAATAAAAGAGAGGGTGAAAGAATTAAGACCTCTAGAATTACCATTAGAAGAGAGTTACTTTATTATTGAAACTGATGCATCGCAGCTTGGTTGGGGTGCTGTATTAAAACAAAGGCCTACTAAATATTCATCTAAGTCAGAAGAAAAAGTTTGTAGGTATGCTTCTGGAAGCTATAAATTAAAAACCGTAGGCAATACAGATAGAGAAATACTTGCAATAATCAATGCGATAAATGCCTTTAGGTTATATTTAGGGTTCAAAGAATTTACGGTTAGAACAGATTGCGAAGCTATATGTAGATATTATAATCAGCTTAATAGCAAGAAGAGTTCCACTAGGAGGTGGATTTTATTTGAAGATATCATTACTGGCAACGGATATAAAGTTATATTTGAACATATTAAGGGAAAAGATAATCATTTACCTGATCTACTCTCGCGATTGCCTATTTTGCAGGAATGAAGAAGTCCATGAATTATAGTGGAGTTGAGTTCTTCACGTTTGGAGAAGACAATAAGCTCAAAGTATTCCCACCGAATACCTATAAGTTTAAGCCAAAAACCCACATAATATTAGATGAAGTCCAAGAATGCATTTTAGATAATTTCTGGTATCAATACAATAATAAGAGGGAAGAAAAAGGCTATATGCTATCAATATTAAACAGTCTTGCTGAATATTTCCATCTAATAAATGA--TAT-AATGCCAACATCAGAAAATAATGAAGTAATACAGCAAAAACCCATATATGTTGTTTTTGACGGAAAGCTTCCTGGAGTGTACATATCTTTTGAAGAGATAGTAGCCCAAAAAATAGATGCAAAATTAATGGGTGGATTGTCATGGAAAAAATATATAGATATTGATGAAGCTTTAACTCAGGCCAGAAAAATTTTAGGAATAAACTACTACTTGGAACCAGCAGCAAAAGAATATATACAAAAATGCAAAAAAGCCAAAAATAAGAAAGCTCCAGAGA-ACCCATATTGTTCAAATATTAAGAATGAAGGATCATCCCAAAAACCTACGTATAAGGAATGCTTGACTAAGGGAGTAGATCCTTTGGATGGCGAATATATCGATTGGAAAATAATTGAAAAATTTGAAGAAGCATCCCCC-AAATTTAAAAAGAATTGAAAGAAGAAATACTTAAAGAATTAAAGAAATAAATGAATGATAAATTTGAAGAAATGAAAAAAGCATATGATGAAAAATTTGAAGTCTCCTTTTCTGATGTAGATACTATGGATTTAGGTGGTCATGGGCAGCCTGAC
>chr04:9571295-9574136R
GCTCATCTTGAAATATTTTTTAGAAAGGTGGAAAAAAATGGGTTAATATTATCCAAAAAGAAAATGGAAATATGCAAAGAAAAAATTAACTTCCTTGGACATGAAATAGGAGAGGGCAAAATTCATTTGCAAGAACATATTGCTAAGAAAATTTTAGAATTTCCTGATGCTATGAATGATAAAAAGAAATTACAGCAATTCTTAGGACTTGTAAATTATGCTAGAAATCACATCAATAATTTAGCAAAGTTAGCAGGACCGTTATATGCTAAATTAAGAAAAAATGGTCAGAAATATTTTAATTCTGAAGACATTAAATTAGTAAGATTAATAAAAGAGAGGGTGAAAGAATTAAAACCTCTAGAATTACCATTAGAAGAGAGTTACTTTATTATTGAAACTGATGCATCGCAGCTTGGTTGGGGTGCTGTATTAAAACAAAGGCCTACTAAATATTCATCTAAGTCAGAAGAAAAAGTTTGTAGGTATGCTTCTGGAAGCTATAAATTAAAAACCGTAGGCAATACAGATAGAGAAATACTTGCAATAATCAATGCGATAAATGCCTTTAGGTTATATTTAGGGTTCAAAGAATTTACGGTTAGAACAGATTGCAAAGCTATATGTAGATATTATAATCAGCTTAATAGCAAGAAGAGTTCCACTAGGAGGTGGATTTTATTTGAAGATATCATTACTGGCAACGGATATAAAGTTATATTTGAACATATTAAGGGAAAAGATAATCATTTACCTGATCTACTCTCGCGATTGCCTATTTTGCAGGAATGAAGAAGTCCATGAATTATAGTGGAGTTGAGTTCTTCACGTTTGGAGAAGACAATAAGCTCAAAGTATTCCCACCGAATACCTATAAGTTTAAGCCAAAAACCCACATAATATTAGATGAAGTCCAAGAATGCATTTTAGATAATTTCTGGTATCAATACAATAATAAGAGGGAAGAAAAAGGCTATATGCTATCAATATTAAACAGTCTTGCTGAATATTTCCATCTAATAAATGA--TAT-AATGCCAACATCAGAAAATAATGAAGTAATACAGCAAAAACCCATATATGTTGTTTTTGACGGAAAGCTTCCTGGAGTGTACATATCTTTTGAAGAGATAGTAGCCCAAAAAATAGATGCAAAATTAATGGGTGGATTGTCATGGAAAAAATATATAGATATTGATGAAGCTTTAACTCAAGCCAGAAAAATATTAGGAATAAACTACTACTTGGAACCAGCAGCAAAAGAATATATACAAAAATGCAAAAAAGCCAAAAATAAGAAAGCTCCAGAGA-ACCCATATTGTTCAAATATTAAGAATGAAGGATCATCCCAAAAACCTACGTATAAGGAATGCTTGACTAAGGGAGTAGATCCTTTGGATGGCGAATATATCGATTGGAAAATAATTGAAAAATTTGAAGAAGCATCCCCCCAAATTAAAAAAGAATTGAAAGAAGAAATACTTAAAGAATTAAAGAAAGAAATGAATGATAAATTTGAAGAAATGAAAAAAGCATATGATGAAAAATTTGAAGTCTCCTTTTCTGATGTAGATACTGTGGATTTAGGTGGTCATGGGCAGCCTGAC
>chr07:6650164-6652993R
GCTCATCTTGAAATATTTTTTAGAAAGGTGGAACAAAATGGGTTAATATTATCCAAAAAGAAAATGGAAATATACAAAGAAAAAATTAACTTCCTTGGACATGAAATAGGAGAGGGCAAAATTCATTTGCAAGAACATATTGCTAAGAAAATTTTAGAATTTCCTGATGCTATGAATGATAAAAAGAAATTACAGCAATTCTTAGGACTTGTAAATTATGCTAGAAATCACATCAATAATTTGGCAAAGTTAGCAGGACCGTTATATGCTAAATTAAGAAAAAATGGTCAGAGATATTTTAATTCTGAAGACATTAAATTAGTAAGATTAATAAAAGAGAGGGTGAAAGAATTAAAACCTCTAGAATTACCATTAGAAGAGAGTTACTTTATTATTGAAACTGATGCATCGCAGCTTGGTTGGGGTGCTGTATTAAAACAAAGGCCTACTAAATATTCATCTAAGTCAGAAGAAAAAGTTTGTAGGTATGCTTCTGGAAGCTATAAATTAAAAACCGTAGGCAATACAGATAGAGAAATACTTGCAATAATCAATGCGATAAATGCCTTTAGGTTATATTTAGGGTTCAAAGAATTTACGGTTAGAACAGATTGCGAAGCTATATGTAGATATTATAATCAGCTTAATAGCAAGAAGAGTTCCACTAGGAGGTGGATTTTATTTGAAGATATCATTACTGGCAACGGATATAAAGTTATATTTGAACATATTAAGGGAAAAGATAATCATTTACCTGATCTACTCTCGCGATTGCCTATTTTGCAGGAATGAAGAAGTCCATGAATTATAGTGGAGTTGAGTTCTTCACGTTTGGAGAAGACAATAAGCTCAAAGTATTCCCACTGAATACCTATAAGTTTAAGCCAAAAACCCACATAATATTAGATGAAGTCCAAGAATGCATTTTAGATAATTTCTGGTATCAATACAATAATAAGAGGGAAGAAAAAGGCTATATGCTATCAATATTAAACAGTCTTGCTGAATATTTCCATCTAATAAATGA--TAT-AATGCCAACATCAGAAAATAATGAAGTAATACAGCAAAAACCCATATATGTTGTTTTTGACGGAAAGCTTCCTGGAGTGTACATATCTTTTGAAGAGATAGTAGCCCAAAAAATAGATGCAAAATTAATGGGTGGATTGTCATGGAAAAAATATATAGATATTGATGAAGCTTTAACTCAGGCCAGAAAAATATTAGGAATAAACTACTACTTGGAACCAGCAGCAAAAGAATATATACAAAAATGCAAAAAAGCCAAAAATAAGAAAGCTCCAGAGA-ACCCATATTGTTCAAATATTAAGAATGAAGGATCATCCCAAAAACCTACGTATAAGGAATGCTTGACTAAGGGAGTAGATCCTTTGGATGGCGAATATATCGATTGGAAAATAATTGAAAAATTTGAAGAAGCATCCCCC-AAATTAAAAAAGAATTGAAAGAAGAAATATTTAAAGAATTAAAGAAAGAAATGAATGATAAATTTGAAGAAATGAAAAAAGCATATGATGAAAAATTTGAAGTCTCCTTTTCTGATGTAGATACTATGGATTTAGGTGGTCATGGGCAGCCTGAC
>chr01:756084-758922R
GCTCATCTTGAAATATTTTTTAGAAAGGTGGAACAAAATGGGTTAATATTATCCAAAAAGAAAATGGAAATATGCAAAGAAAAAATTAACTTCCTTGGACATGAAATAGGAGAGGGCAAAATTCATTTGCAAGAACATATTGCTAAGAAAATTTTAGAATTTCCTGATGCTATGAATGATAAAAAGAAATTACAGCAATTCTTAGGACTTGTAAATTATGCTAGAAATCACATCAATAATTTAGCAAAGTTAGCAGGACCGTTATATGCTAAATTAAGAAAAAATGGTCAGAGATATTTTAATTCTGAAGACATCAAATTAGTAAGATTAATAAAAGAGAGGGTGAAAGAATTAAAACCTCTAGAATTACCATTAGAAGAGAGTTACTTTATTATTGAAACTGATGCATCGCAGCTTGGTTGGGGTGCTGTATTAAAACAAAGGCCTACTAAATATTCATCTAAGTCAGAAGAAAAAGTTTGTAGGTATGCTTCTGGAAGCTATAAATTAAAAACCGTAGGCAATACATATAGAGAAATACTTGCAATAATCAATGCGATAAATGCCTTTAGGTTATATTTAGGGTTCAAAGAATTTACGGTTAGAACAGATTGCGAAGCTATATGTAGATATTATAATCAGCTTAATAGCAAAAAGAGTTCCACTAGGAGGTGGATTTTATTTGAAGATATCATTACTGGCAACGGATATAAAGTTATATTTGAACATATTAAGGGAAAAGATAATCATTTACCTGATCTACTCTCGCGATTGCCTATTTTGCAGGAATGAAGAAGTCCATGAATTATAATGGAGTTGAGTTCTTCACGTTTGGAGAAGACAATAAGCTCAAAGTATTCCCACCGAATACCTATAAGTTTAAGCCAAAA-CCCACATAATATTAGATGAAGTCCAAGAATGCATTTTAGATAATTTCTGGTATCAATACAATAATAAGAGGGAAGAAAAAGGCTATATGCTATCAATATTAAACAGTCTTGCTGAATATTTCCATCTAATGAATGA--TAT-AATGCCAACATCAGAAAATAATGAAGTAATACAGCAAAAACCCATATATGTTGTTTTTGACGGAAAGCTTCCTGGAGTGTACATATCTTTTGAAGAGATAGTAGCCCAAAAAATAGATGCAAAATTAATGGGTGGATTGTCATGGAAAAAATATATAGATTTTGATGAAGCTTTAACTCAGGCCAGAAAAATATTAGGAATAAACTACTACTTGGAACCAGCAGCAAAAGAATATATACAAAAATGCAAAAAAGCCAAAAATAAGAAAGCTCCAGAGA-ACCCATATTGTTCAAATATTAAGAATGAAGGATCATCCCAAAAACCTACGTATAAGGAATGCTTGACTAAGGGAGTAGATCCTTTGGATGGCGAATATATCGATTGGAAAATAATTGAAAAATTTGAAGAAGCATCCCCC-AAATTAAAAAAGAATTGAAAGAAGAAATACTTAAAGAATTAAAGAAAGAAATGAATGATAAATTTGAAGAAATGAAAAAAGCATATGATGAAAAATTTGAAGTCTCCTTTTCTGATGTAGATACTATGGATTTAGGTGGTCATGGGCAGCCTGAC
>chr06:4978343-4981183R
GCTCATCTTGAAATATTTTTTAGAAAGGTGGAACAAAATGGGTTAATATTATCCAAAAAGAAAATGGAAATATGCAAAGAAAAAATTAACTTCCTTGGACATGAAATAGGAGAGGGCAAAATTCATTTGCAAGAACATATTGCTAAGAAAATTTTAGAATTTCCTGATGCTATGAATGATAAAAAGAAATTACAGCAATTCTTAGGGCTTGTAAATTATGCTAGAAATCACATCAATAATTTAGCAAAGTTAGCAGGATCGTTATATGCTAAATTAAGAAAAAATGGTCAGAGATATTTTAATTCTGAAGACATCAAATTAGTAAGATTAATAAAAGAGAGGGTGAAAGAATTAAAACCTCTAGAATTACCATTAGAAGAGAGTTACTTTATTATTGAAACTGATGCATCGCAGCTTGGTTGGGGTGCTGTATTAAAACAAAGGCCTACTAAATATTCATCTAAGTCAGAAGAAAAAGTTTGTAGGTATGCTTCTGGAAGCTATAAATTAAAAACCGTAGGCAATACAGATAGAGAAATACTTGCAATAATCAATGCGATAAATGCCTTTAGGTTATATCTAGGGTTCAAAGAATTTACGGTTAGAACAGATTGCGAAGCTATATGTAGATATTATAATCAGCTTAATAGCAAGAAGAGTTCCACTAGGAGGTGGATTTTATTTGAAGATATCATTACTGGCAACGGATATAAAGTTATATTTGAACATATTAAGGGAAAAGATAATCATTTACCTGATCTACTCTCGCGATTGCCTATTTTGCAGGAATGAAGAAGTCCATGAATTATAATGGAGTTGAGTTCTTCACGTTTGGAGAAGACAATAAGCTCAAAGTATTCCCACAGAATACCTATAAGTTTAAGCCAAAAACCCACATAATATTAGATGAAGTCCAAGAATGCATTTTAGATAATTTCTGGTATCAATACAATAATAAGAGGGAAGAAAAAGGCTATATGCTATCAATATTAAACAGTCTTGCTGAATATTTCCATCTAATGAATGA--TAT-AATGCCAACATCAGAAAATAATGAAGTAATACAGCAAAAACCCATATATGTTGTTTTTGACGGAAAGCTTCCTGGAGTGTACATATCTTTTGAAGAGATAGTAGCCCAAAAAATAGATGCAAAATTAATGGGTGGATTGTCATGGAAAAAATATATAGATTTTGATGAAGCTTTAACTTAGGCCAGAAAAATATTAGGAATAAACTACTACTTGGAACCAGCAGCAAAAGAATATATACAAAAATGCAAAAAAGCCAAAAATAAGAAAGCTCCAGAGA-ACCCATATTGTTCAAATATTAAGAATGAAGGATCATCCCAAAAACCTACGTATAAGGAATGCTTGACTAAGGGAGTAGATCCTTTGGATGGCGAATATATCGATTGGAAAATAATTGAAAAATTTGAAGAAGCATCCCCCCAAATTAAAAAAGAATTGAAAGAAGAAATACTTAAAGAATTAAAGAAAGAAATGAATGATAAATTTGAAGAAATGAAAAAAGCATATGATGAAAAATTTGAAGTCTCCTTTTCTGATGTAGATACTATGGATTTAGGTGGTCATGGGCAGCCTGAC
>chr08:24917374-24920212R
GCTCATCTTGAAATATTTTTTAGAAAGGTGGAACAAAATGGGTTAATATTATCCAAAAAGAAAATGGAAATATGCAAAGAAAAAATTAACTTCCTTGGACATGAAATAGGAGAGGGCAAAATTCATTTGCAAGAACATATTGCTAAGAAAATTTTAGAATTTCCTGATGCTATGAATGATAAAAAGAAATTACAACAATTCTTAGGGCTTGTAAATTATGCTAGAAATCACATCAATAATTTAGCAAAGTTAGCAGGACCGTTATATGCTAAATTAAGAAAAAATGGTCAGAGATATTTTAATTCTGAAGACATCAAATTAGTAAGATTAATAAAAGAGAGGGTGAAAGAATTAAAACCTCTAGAATTACCATTAGAAGAGAGTTACTTTATTATTGAAACTGATGCATCGCAGCTTGGTTGGGGTGCTGTATTAAAACAAAGGCCTACTAAATATTCATCTAAGTCAGAAGAAAAAGTTCGTAGGTATGCTTCTGGAAGCTATAAATTAAAAACCGTAGGCAATACAGATAGAGAAATACTTGCAATAATCAATGCGATAAATGCCTTTAGGTTATATTTAGGGTTCAAAGAATTTACGGTTAGAACAGATTGCGAAGCTATATGTAGATATTATAATCAGCTTAATAGCAAGAAGAGTTCCACTAGGAGGTGGATTTTATTTGAAGATATCATTACTGGCAACGGATATAAAGTTATATTTGAACATATTAAGGGAAAAGATAATCATTTACCTGATCTACTCTCGTGATTGCCTATTTTGCAGGAATGAAGAAGTCCATGAATTATAATGGAGTTGAGTTCTTCACGTTTGGAGAAGACAATAAGCTCAAAGTATTCCCACCGAATACCTATAAGTTTAAGCCAAAAACCCACATAATATTAGATGAAGTCCAAGAATGCATTTTAGATAATTTCTGGTATCAATACAATAATAAGAGGGAAGAAAAAGGCTATATGCTATCAATATTAAACAGTCTTGCTGAATATTTCCATCTAATGAATGA--TAT-AATGCCAACATCAGAAAATAATGAAGTAATACCACAAAAACCCATATATGTTGTTTTTGACGGAAAGCTTCCTGGAGTGTACATATCTTTTGAAGAGATAGTAGCCCAAAAAATAGATGCAAAATTAATGGGTGGATTGTCATGGAAAAAATATATAGATTTTGATGAAGCTTTAACTCAGGCCAGAAAAATATTAGGAATAAACTACTACTTGGAACCAGCAGCAAAAGAATATATACAAAAATGCAAAAAAGCCAAAAATAAGAAAGCTCCAGAGA-ACCCATATTGTTCAAATATTAAGAATGAAGGATCATCCCAAAAACCTACGTATAAGGAATGCTTGACTAAGGGAGTAGATCCTTTGGATGGCGAATATATCGATTGGAAAATAATTGAAAAATTTGAAGAAGCATCCCCCCAAATTAAAAAAGAATTGAAAGAAGAAATACTTAAAGAATTAAAGAAAGAAATGAATGACAAATTTGAAGAAATGAAAAAAGCATATGATGAAAAATTTGAAGTCTCCTTTTCTGATGTAGATACTATGGATTTAGGTGGTCATGGGCAGCCTGAC
>chr05:18209035-18211827R
GCTCATCTTGAAATATTTTTTAGAAAGGTGGAACAAAATGGGTTAATATTATCCAAAAAGAAAATGGAAATATGCAAAGAAAAAATTAACTTCCTTGGACATGAAATAGGAGAGGGCAAAATTCATTTGCAAGAACATATTGCTAAGAAAATTTTAGAATTTCCTGATGCTATGAATGATAAAAAGAAATTACAGCAATTCTTAGGACTTGTAAATTATGCTAGAAATCACATCAATAATTTAGCAAAGTTAGCAGGACCGTTATATGCTAAATTAAGAAAAAATGGTCAGAGATATTTTAATTCTGAAGACATCAAATTAGTAAGATTAATAAAAGAGAAGGTGAAAGAATTAAAACCTCTAGAATTACCATTAGAAGAGAGTTACTTTATTATTGAAACTGATGCATCGCAGCTTGGTTGGGTTGCTGTATTAAAACAAAGGCCTACTAAATATTCATCTAAGTCAGAAGAAAAAGTTTGTAGGTATGCTTCTGGAAGCTATAAATTAAAAACCGTAGGCAATACAGATAGAGAAATACTTGCAATAATCAATGCGATAAATGCCTTTAGGTTATATCTAGGGTTCAAAGAATTTACGGTTAGAACAGATTGCGAAGCTATATGTAGATATTATAATCAGCTTAATAGCAAGAAGAGTTCCACTAGGAGGTGGATTTTATTTGAAGATATCATTACTGGCAACGGATATAAAGTTATATTTGAACATATTAAGGGAAAAGATAATCATTTACCTGATCTACTCTCGCGATTGCCTATTTTGCAGGAATGAAGAAGTCCATGAATTATAATGGAGTTGAGTTCTTCACGTTTGGAGAAGACAATAAGCTCAAAGTATTCCCACAGAATACCTATAAGTTTAAGCCAAAAACCCACATAATATTAGATGAAGTCCAAGAATGCATTTTAGATAATTTCTGGTATCAATACAATAATAAGAGGGAAGAAAAAGGCTATATGCTATCAATATTAAACAGTCTTGCTGAATATTTCCATCTAATGAATGA--TAT-AATGCCAACATCAGAAAATAATGAAGTAATACAGCAAAAACCCATATATGTTGTTTTTGACGGAAAGCTTCCTGGAGTGTACATATCTTTTGAAGAGATAGTAGCCCAAAAAATAGATGCAAAATTAATGGGTGGATTGTCATGGAAAAAATATATAGATTTTGATGAAGCTTTAACTCAGGCCAGAAAAATATTAGGAATAAACTACTACTTGGAACCAGCAGCAAAAGAATATATACAAAAATGCAAAAAAGCCAAAAATAAGAAAGCTCCAGAGA-ACCCATATTGTTCAAATATTAAGAATGAAGGATCATCCTAAAAACCTACGTATAAGGAATGCTTGACTAAGGGAGTAGATCCTTTGGATGGCGAATATATCGATTGGAAAATAATTGAAAAATTTGAAGAAGCATCCCCCCAAATTAAAAAAGAATTGAAAGAAGAAATACTTAAAGAATTAAAGAAAGAAATGAATGATAAATTTGAAGAAATGAAAAAAGCATATGATGAAAAATTTGAAGTCTCCTTTTCTGATGTAGATACTATGGATTTAGGTGGTCATGGGCAGCCTGAC
>chr08:4254527-4256651R
GCTCATCTTGAAATATTTTTTAGAAAAGTGGAACAAAATGGGTTAATATTATCCAAAAAGAAAATGGAAATATGCAAAGAAAAAATTAACTTCCTTGGACATGAAATAGGAGAGGGCAAAATTAATTTGCAAGAACATATTGCTAAGAAAATTTTAGAATTTCCTGATGCTATGAATGATAAAAAGAAATTACAGCAATTCTTAGGACTTGTAAATTATGCTAGAAATCACATCAATAATTTAGCAAAGTTAGCAGGACCGTTATATGCTAAATTAAGAAAAAATGGTCAGAGATATTTTAATTCTGAAGACATCAAATTAGTAAGATTTATAAAAGAGAGGGTGAAAGAATTAAAACCTCTAGAATTACCATTAGAAGAGAGTTACTTTATTATTGAAACTGATGCATCGCAGCTTGGTTGGGGTGCTGTATTAAAACAAAGGCCTACTAAATATTCATCTAAGTCAGAAGAAAAAGTTTGTAGGTATGCTTCTGGAAGCTATAAATTAAAAACCGTAGGCAATACAGATAGAGAAATACTTGCAATAATCAATGCGATAAATGCCTTTAGGTTATATTTAGGGTTCAAAGAATTTACGGTTAGAACAGATTGCGAAGCTATATGTAGATATTATAATCAGCTTAATAGCAAGAAAAGTTCCACTAGGAGGTGGATTTTATTTGAAGATATCATTACTGGCAACGGATATAAAGTTATATTTGAACATATTAAGGGAAAAGATAATCATTTACCTGATCTACTCTCGCGATTGCCTATTTTGCAGGAATGAAGAAGTCCATGAATTATAATGGAGTTGAGTTCTTCACGTTTGGAGAAGACAATAAGCTCAAAGTATTCCCACCGAATACCTATAAGTTTAAGCCAAAAACCCACATAATATTAGATGAAGTCCAAGAATGCATTTTAGATAATTTCTGGTATCAATACAATAATAAGAGGGAAGAAAAAGGCTATATGCTATCAATATTAAACAGTCTTGCTGAATATTTCCATCTAATGAATGA--TAT-AATGCCAACATCAGAAAATAATGAAGTAATACAGCAAAAACCCATATATGTTGTTTTTGACGGAAAGCTTCCTGGAGTGTACATATCTTTTGAAGAGATAGTAGCCCAAAAAATAGATGCAAAATTAATGGGTGGATTGTCATGGAAAAAATATATAGATTTTGATGAAGCTTTAACTCAGGCCAGAAAAATATTAGGAATAAACTACTACTTGGAACCAGCAGCAAAAGAATATATACAAAAATGCAAAAAAGCCAAAAATAAGAAAGCTCCAGAGA-ACCCATATTGTTCAAATATTAAGAATGAAGGATCATCCCAAAAACCTACGTATAAGGAATGCTTGACTAAGGGAGTAGATCCTTTGGATGGCGAATATATCGATTGGAAAATAATTGAAAAATTTGAAGAAGCATCCCCCCAAATTAAAAAAGAATTGAAAGAAGAAATACTTAATGAATTAAAAAAAGAAATGAATGATAAATTTGAAGAAATGAAAAAAGCATATGATGAAAAATTTGAAGTCTCCTTTTCTGATGTAGATACTATGGATTTAGGTGGTCATGGGCAGCCTGAC
>chr08:11176522-11179362F
GCTCATCTTGAAATATTTTTTAGAAAGGTGGAACAAAATGGGTTAATATTATCCAAAAAGAAAATGGAAATATGCAAAGAAAAAATTAATTTCCTTGGACATGAAATAGGAGAGGGCAAAATTCATTTGCAAGAACATATTGCTAAGAAAATTTTAGAATTTCCTGATGCTATGAATGATAAAAAGAAATTACAGCAATTCTTAGGGCTTGTAAATTATGCTAGAAATCACATCAATAATTTAGCAAAGTTAGCAGGACCGTTATATGCTAAATTAAGAAAAAATGGTCAGAGATATTTTAATTCTGAAGACATCAAATTAGTAAGATTAATAAAAGAGAGGGTGAAAGAATTAAAACCTCTAGAATTACCATTAGAAGAGAGTTACTTTATTATTGAAACTGATGCATCGCAGCTTGGTTGGGGTGCTGTATTAAAACAAAGGCCTACTAAATATTCATCTAAGTCAGAAGAAAAAGTTTGTAGGTATGCTTCTGGAAGCTATAAATTAAAAACCGTAGGCAATACAGATAGAGAAATACTTGCAATAATCAATGCGATAAATGCCTTTAGGTTATATTTAGGATTCAAAGAATTTACGGTTAGAACAGATTGCGAAGCTATATGTAGATATTATAATCAGCTTAATAGCAAGAAGAGTTCCACTAGGAGGTGGATTTTATTTGAAGATATCATTACTGGCAACGGATATAAAGTTATATTTGAACATATTAAGGGAAAAGATAATCATTTACCTGATCTACTCTCGCGATCGCCTATTTTGCAGGAATGAAGAAGTCCATGAATTATAATGGAATTGAGTTCTTCACGTTTGGAGAAGACAATAAGCTCAAAGTATTCCCACCGAATACCTATAAGTTTAAGCCAAAAACCCACATAACATTAGATGAAGTCCAAGAATGCATTTTAGATAATTTCTGGTATCAATACAATAATAAGAGGGAAGAAAAAGGCTATATGCTATCAATATTAAACAGTCTTGCTGAATATTTCCATCTAATGAATGA--TAT-AATGCCAACATCAGAAAATAATGAAGTGATACCGCAAAAACCCATATATGTTGTTTTTGACGGAAAGCTTCCTGGAGTGTACATATCTTTTGAAGAGATAGTAGCCCAAAAAATAGATGCAAAATTAATGGGTGGATTGTCATGGAAAAAATATATAGATTTTGATGAAGCTTTAACTCAGGCTAGAAAAATATTAGGAATAAATTATTATCTAGAGCCTGCTGCAAAAGAATATATTCAAAAATGCAAAAAAGCTAAAGGAAAGAAGACTTCAGAAATACCCAT-TAAGATGACTATAAAAGAAGAAGGGTTTTTTAAAAAACCCACATACAAGGAATGCTTAACAAAAGGAGTGGATCCATTAGATGGGGAATATATTGATTGGAAGATAATAGAAAAATTTGAAGAAGCCTCCCCACAGTTAAAGAAGGAATTGAAGGAAGAAATACTTAAAGAATTAAAACAAGAAATGGATCAGAAATTTGAGCAAATAAAAAAGGCAATAGATGAGAAATTAGAAGTTTCTTTTTCTGATTTGGACACAATGGATCTTGGTGGCCATGGGCAACCAGAT
>chr08:11207853-11210686F
GCTCATCTTGAAATATTTTTTAGAAAGGTGGAACAAAATGGGTTAATATTATCCAAAAAGAAAATGGAAATATGCAAAGAAAAAATTAATTTCCTTGGACATGAAATAGGAGAGGGCAAAATTCATTTGCAAGAACATATTGCTAAGAAAATTTTAGAATTTCCTGATGCTATGAATGATAAAAAGAAATTACAGCAATTCTTAGGGCTTGTAAATTATGCTAGAAATCACATCAATAATTTAGCAAAGTTAGCAGGACCGTTATATGCTAAATTAAGAAAAAATGGTCAGAGATATTTTAATTCTGAAGACATCAAATTAGTAAGATTAATAAAAGAGAGGGTGAAAGAATTAAAACCTCTAGAATTACCATTAGAAGAGAGTTACTTTATTATTGAAACTGATGCATCGCAGCTTGGTTGGGGTGCTGTATTAAAACAAAGGCCTACTAAATATTCATCTAAGTCAGAAGAAAAAGTTTGTAGGTATGCTTCTGGAAGCTATAAATTAAAAACCGTAGGCAATACAGATAGAGAAATACTTGCAATAATCAATGCGATAAATGCCTTTAGGTTATATTTAGGGTTCAAAGAATTTACGGTTAGAACAGATTGCGAAGCTATATGTAGATATTATAATCAGCTTAATAGCAAGAAGAGTTCCACTAGGAGGTGGATTTTATTTGAAGATATCATTACTGGCAACGGATATAAAGTTATATTTGAACATATTAAGGGAAAAGATAATCATTTACCTGATCTACTCTCGCGATCGCCTATTTTGCAGGAATGAAGAAGTCCATGAATTATAATGGAATTGAGTTCTTCACGTTTGGAGAAGACAATAAGCTCAAAGTATTCCCACCGAATACCTATAAGTTTAAGCCAAAAACCCACATAACATTAGATGAAGTCCAAGAATGCATTTTAGATAATTTCTGGTATCAATACAATAATAAGAGGGAAGAAAAAGGCTATATGCTATCAATATTAAACAGTCTTGCTGAATATTTCCATCTAATGAATGA--TAT-AATGCCAACATCAGAAAATAATGAAGTGATACCGCAAAAACCCATATATGTTGTTTTTGACGGAAAGCTTCCTGGAGTGTACATATCTTTTGAAGAGATAGTAGCCCAAAAAATAGATGCAAAATTAATGGGTGGATTGTCATGGAAAAAATATATAGATTTTGATGAAGCTTTAACTCAGGCTAGAAAAATATTAGGAATAAATTATTATCTAGAGCCTGCTGCAAAAGAATATATTCAAAAATGCAAAAAAGCTAAAGGAAAGAAGACTTCAGAAATACCCAT-TAAGATGACTATAAAAGAAGAAGGGTTTTTTAAAAAACCCACATACAAGGAATGCTTAACAAAAGGAGTGGATCCATTAGA-------TATATTGATTGGAAGATAATAGAAAAATTTGAAGAAGCCTCCCCACAGTTAAAGAAGGAATTGAAGGAAGAAATACTTAAAGAATTAAAACAAGAAATGGATCAGAAATTTGAGCAAATAAAAAAGGCAATAGATGAGAAATTAGAAGTTTCTTTTTCTGATTTGGACACAATGGATCTTGGTGGCCATGGGCAACCAGAT
>chr08:11201781-11204621R
GCTCATCTTGAAATATTTTTTAGAAAGGTGGAACAAAATGGGTTAATATTATCCAAAAAGAAAATGGAAATATGCAAAGAAAAAATTAATTTCCTTGGACATGAAATAGGAGAGGGCAAAATTCATTTGCAAGAACATATTGCTAAGAAAATTTTAGAATTTCCTGATGCTATGAATGATAAAAAGAAATTACAGCAATTCTTAGGGCTTGTAAATTATGCTAGAAATCACATCAATAATTTAGCAAAGTTAGCAGGACCGTTATATGCTAAATTAAGAAAAAATGGTCAGAGATATTTTAATTCTGAAGACATCAAATTAGTAAGATTAATAAAAGAGAGGGTGAAAGAATTAAAACCTCTAGAATTACCATTAGAAGAGAGTTACTTTATTATTGAAACTGATGCATCGCAGCTTGGTTGGGGTGCTGTATTAAAACAAAGGCCTACTAAATATTCATCTAAGTCAGAAGAAAAAGTTTGTAGGTATGCTTCTGGAAGCTATAAATTAAAAACCGTAGGCAATACAGATAGAGAAATACTTGCAATAATCAATGCGATAAATGCCTTTAGGTTATATTTAGGGTTCAAAGAATTTACGGTTAGAACAGATTGCGAAGCTATATGTAGATATTATAATCAGCTTAATAGCAAGAAGAGTTCCACTAGGAGGTGGATTTTATTTGAAGATATCATTACTGGCAACGGATATAAAGTTATATTTGAACATATTAAGGGAAAAGATAATCATTTACCTGATCTACTCTCGCGATCGCCTATTTTGCAGGAATGAAGAAGTCCATGAATTATAATGGAATTGAGTTCTTCACGTTTGGAGAAGACAATAAGCTCAAAGTATTCCCACCGAATACCTATAAGTTTAAGCCAAAAACCCACATAATATTAGATGAAGTCCAAGAATGCATTTTAGATAATTTCTGGTATCAATACAATAATAAGAGGGAAGAAAAAGGCTATATGCTATCAATATTAAACAGTCTTGCTGAATATTTCCATCTAATGAATGA--TAT-AATGCCAACATCAGAAAATAATGAAGTGATACCGCAAAAACCCATATATGTTGTTTTTGACGGAAAGCTTCCTGGAGTGTACATATCTTTTGAAGAGATAGTAGCCCAAAAAATAGATGCAAAATTAATGGGTGGATTGTCATGGAAAAAATATATAGATTTTGATGAAGCTTTAACTCAGGCTAGAAAAATATTAGGAATAAATTATTATCTAGAGCCTGCTGCAAAAGAATATATTCAAAAATGCAAAAAAGCTAAAGGAAAGAAGACTTCAGAAATACCCAT-TAAGATGACTATAAAAGAAGAAGGGTTTTTTAAAAAACCCACATACAAGGAATGCTTAACAAAAGGAGTGGATCCATTAGATGGGGAATATATTGATTGGAAGATAATAGAAAAATTTGAAGAAGCCTCCCCACAGTTAAAGAAGGAATTGAAGGAAGAAATACTTAAAGAATTAAAACAAGAAATGGATCAGAAATTTGAGCAAATAAAAAAGGCAATAGATGAGAAATTAGAAGTTTCTTTTTCTGATTTGGACACAATGGATCTTGGTGGCCATGGGCAACCAGAT
>chr08:11168412-11171224F
GCTCATCTTGAAATATTTTTTAGAAAGGTGGAACAAAATGGGTTAATATTATCCAAAAAGAAAATGGAAATATGCAAAGAAAAAATTAATTTCCTTGGACATGAAATAGGAGAGGGCAAAATTCATTTGCAAGAACATATTGCTAAGAAAATTTTAGAATTTCCTGATGCTATGAATGATAAAAAGAAATTACAGCAATTCTTAGGGCTTGTAAATTATGCTAGAAATCACATCAATAATTTAGCAAAGTTAGCAGGACCGTTATATGCTAAATTAAGAAAAAATGGTCAGAGATATTTTAATTCTGAAGACATCAAATTAGTAAGATTAATAAAAGAGAGGGTGAAAGAATTAAAACCTCTAGAATTACCATTAGAAGAGAGTTACTTTATTATTGAAACTGATGCATCGCAGCTTGGTTGGGGTGCTGTATTAAAACAAAGGCCTACTAAATATTCATCTAAGTCAGAAGAAAAAGTTTGTAGGTATGCTTCTGGAAGCTATAAATTAAAAACCGTAGGCAATACAGATAGAGAAATACTTGCAATAATCAATGCGATAAATGCCTTTAGGTTATATTTAGGATTCAAAGAATTTACGGTTAGAACAGATTGCGAAGCTATATGTAGATATTATAATCAGCTTAATAGCAAGAAGAGTTCCACTAGGAGGTGGATTTTATTTGAAGATATCATTACTGGCAACGGATATAAAGTTATATTTGAACATATTAAGGGAAAAGATAATCATTTACCTGATCTACTCTCGCGATCGCCTATTTTGCAGGAATGAAGAAGTCCATGAATTATAATGGAATTGAGTTCTTCACGTTTGGAGAAGACAATAAGCTCAAAGTATTCCCACCGAATACCTATAAGTTTAAGCCAAAAACCCACATAATATTAGATGAAGTCCAAGAATGCATTTTAGATAATTTCTGGTATCAATACAATAATAAGAGGGAAGAAAAAGGCTATATGCTATCAATATTAAACAGTCTTGCTGAATATTTCCATCTAATGAATGA--TAT-AATGCCAACATCAGAAAATAATGAAGTGATACCGCAAAAACCCATATATGTTGTTTTTGACGGAAAGCTTCCTGGAGTGTACATATCTTTTGAAGAGATAGTAGCCCAAAAAATAGATGCAAAATTAATGGGTGGATTGTCATGGAAAAAATATATAGATTTTGATGAAGCTTTAACTCAGGCTAGAAAAATATTAGGAATAAATTATTATCTAGAGCCTGCTGCAAAAGAATATATTCAAAAATGCAAAAAAGCTAAAGGAAAGAAGACTTCAGAAATACCCAT-TAAGATGACTATAAAAGAAGAAGGGTTTTTTAAAAAACCCACATACAAGGAATGCTTAACAAAAGGAGTGGATCCATTAGATGGGGAATATATTGATTGGAAGATAATAGAAAAATTTGAAGAAGCCTCCCCACAGTTAAAGAAGGAATTGAAGGAAGAAATACTTAAAGAATTAAAACAAGAAATGGATCAGAAATTTGAGCAAATAAAAAAGGCAATAGATGAGAAATTAGAAGTTTCTCTTTCTGATTTGGACACAAT----------------------------
>chr08:11243780-11246466F
GCTCATCTTGAAATATTTTTTAGAAAGGTGGAACAAAATGGGTTAATATTATCCAAAAAGAAAATGGAAATATGCAAAGAAAAAATTAATTTCCTTGGACATGAAATAGGAGAGGGCAAAATTCATTTGCAAGAACATATTGCTAAGAAAATTTTAGAATTTCCTGATGCTATGAATGATAAAAAGAAATTACAGCAATTCTTAGGGCTTGTAAATTATGCTAGAAATCACATCAATAATTTAGCAAAGTTAGCAGGACCGTTATATGCTAAATTAAGAAAAAATGGTCAGAGATATTTTAATTCTGAAGACATCAAATTAGTAAGATTAATAAAAGAGAGGGTGAAAGAATTAAAACCTCTAGAATTACCATTAGAAGAGAGTTACTTTATTATTGAAACTGATGCATCGCAGCTTGGTTGGGGTGCTGTATTAAAACAAAGGCCTACTAAATATTCATCTAAGTCAGAAGAAAAAGTTTGTAGGTATGCTTCTGGAAGCTATAAATTAAAAACCGTAGGCAATACAGATAGAGAAATACTTGCAATAATCAATGCGATAAATGCCTTTAGGTTATATTTAGGGTTCAAAGAATTTACGGTTAGAACAGATTGCGAAGCTATATGTAGATATTATAATCAGCTTAATAGCAAGAAGAGTTCCACTAGGAGGTGGATTTTATTTGAAGATATCATTACTGGCAACGGATATAAAGTTATATTTGAACATATTAAGGGAAAAGATAATCATTTACCTGATCTACTCTCGCGATCGCCTATTTTGCAGGAATGAAGAAGTCCATGAATTATAATGGAATTGAGTTCTTCACGTTTGGAGAAGACAATAAGCTCAAAGTATTCCCACCGAATACCTATAAGTTTAAGCCAAAAACCCACATAATATTAGATGAAGTCCAAGAATGCATTTTAGATAATTTCTGGTATCAATACAATAATAAGAGGGAAGAAAAAGGCTATATGCTATCAATATTAAACAGTCTTGCTGAATATTTCCATCTAATGAATGA--TAT-AATGCCAACATCAGAAAATAATGAAGTGATACCGCAAAAACCCATATATGTTGTTTTTGACGGAAAGCTTCCTGGAGTGTACATATCTTTTGAAGAGATAGTAGCCCAAAAAATAGATGCAAAATTAATGGGTGGATTGTCATGGAAAAAATATATAGATTTTGATGAAGCTTTAACTCAGGCTAGAAAAATATTAGGAATAAATTATTATCTAGAGCCTGCTGCAAAAGAATATATTCAAAAATGCAAAAAAGCTAAAGGAAAGAAGACTTCAGAAATACCCAT-TAAGATGACTATAAAAGAAGAAGGGTTTTTTAAAAAACCCACATACAAGGAATGCTTAACAAAAGGAGTGGATCCATTAGATGGGGAATATATTGATTGGAAGATAATAGAAAAATTTGAAGAAGCCTCCCCACAGTTAAAGAAGGAATTGAAGGAAGAAATACTTAAAGAATTAAAACAAGAAATGGATCAGAAATTTGAGCAAATAAAAAAGGCAATAGATGAGAAATTAGAAGTTTCTCTTTCTGATTTGGACACAATGGATCTTGGTGGCCATGGGCAACCAGAT

#d11_raw_RTRH
>chr07:8909007-8920257R
GCTCATTTTGAGTTATTTTTTAGAAAAGTTGAGCAGAATGGATTAATCCTATCAAAGAAAAAAATGGAAATATGCAAAGAAAAAATTAACTTTCTTGGTCATGAAATAGGAGAAGGCAAAATTCATTTGCAGGAACATATTGCTAAGAAAATTTTACAATTTCCTGATGTTATGAATGATAAAAATAAATTACAACAATTCTTAGGAATTGTAAATTATGCTAGAAATCACATTGATAATTTGGCAACGCTAGCAGGACCCTTGTATGCTAAATTAAGGAAAAATGGTCAGAAATACTTTAACTCTAAAGACATTAAATTAGTACATATAATAAAAGAAAGGGTAAAAGAGCTAAAACCTCTAGAACTACCATTAGAAGAGAATTACTTTATTATTGAAACAGATGCATCACAATAAGGTTGGGGTGCAATACTAAAGCAAAGACCTACTAAATACTCTACCAAATGAGAAGAAAATATATGTAGGTATGCTTCTGGAAGTTATAAAGTAAAAATTGTAAACAATACAGATCGAGAAATCTTAGCAATAATCAATGCGATAAATGCTTTTAGGTTATATCTGGGATTCAAAGAATTTACGGTCAGGACAGATTGTGAAGCAATATGTGGATATTATAATCAACTTAATAGGAAAAAGAGTTCTACTAGGAAATGGATTTTATTTGAAGATATCATTACTGGAAATGGATACAAAGATATATTCGAACATATTAAGGGAAAAGACAATCATTTACCTGACCTGCTCTCTTGTTTACCC-TGTTGCAGGCATGA
>chr09:1110854-1113697R
GCTCACCTAGAATTATTTTTTAGAAAGGTTGAGCAAAATGGTTTAATCCTATCAAAAAAGAAGATGGAGATATGCAAAGAAAAAGTTAACTTCCTTGGACATGAAATAGGAGAAGGCAAAATTCATTTGCAAGAACATATTGCTAAGAAAATTTTACAATTTCCTGATGCTATGAATGACAAAAAGAAATTACAGCAATTCCTAGGACTTGTAAATTATGCTAGAAATCACATCAACAATTTAGCAAAGCTAGCAGGACCTTTATATGCTAAATTAAGAAAAAATGGTCAGAAATATTTTAATTCTGAAGACATTAAATTAGTAAGATTAATAAAAGAAAAAGTGAAAGAACTAAAACCTCTAGAATTACCATTAGAAGAAAGTTACTTTATCATTGAAACCGATGCATCACAACAAGGTTGGGGTGCTATATTAAAGCAAAGACCTACTAAATTTTCCGCTAAATCAGAAGAAAAAATATGTAGGTATGCTTCTGGAAGTTATAAATTAAAAACTGTCAATAATACAGATAGAGAGATCATGGCAATTATCAATGCAATTAATGCCTTTAGGTTATACCTAGGGTTTAAAGAATTCACGGTTAGAACTGATTGTGAAGCCATCTGTAGATATTATAACCAGCTTAATAGCAAGAAAAGCTCAACTAGAAGATGGATTTTATTTGAAGATATTATTACAGGAAATGGTTATAGAGTTATATTTGAACATATTAAGGGGAAAGATAATAGTTTACCTGACATGCTTTCTCGTTTAACCATATTTCAGGTATGA
>chr06:12626338-12629181F
GCTCACCTAGAATTATTTTTTAGAAAGGTTGAGCAAAATGGTTTAATCCTATCAAAAAAGAAGATGGAGATATGCAAAGAAAAAGTTAACTTCCTTGGACATGAAATAGGAGAAGGCAAAATTCATTTGCAAGAACATATTGCTAAGAAAATTTTACAATTTCCTGATGCTATGAACGACAAAAAGAAATTACAGCAATTCCTAGGACTTGTAAATTATGCTAGAAATCACATCAACAATTTAGCAAAGCTAGCAGGACCTTTATACGCTAAATTAAGAAAAAATGGTCAGAAATATTTTAATTCTGAAGACATTAAATTAGTAAGATTAATAAAAGAAAAAGTGAAAGAACTAAAACCTCTAGAATTACCATTAGAAGAAAGTTATTTTATCATTGAAACCGATGCATCACAACAAGGTTGGGGTGCTATATTAAAGCAAAGACCTACTAAATTTTCCGCTAAATCAGAAGAAAAAATATGTAGGTATGCTTCTGGAAGTTATAAATTAAAAACTGTCAATAATACAGATAGAGAGATCATGGCAATTATCAATGCAATCAATGCCTTTAGGTTATACCTAGGGTTTAAAGAATTCACGGTTAGAACCGATTGTGAAGCCATCTGTAGATACTATAACCAGCTTAATAGCAAGAAAAGCTCAACTAGAAGATGGATTTTATTTGAAGATATTATTACAGGAAATGGTTATAGAGTTATATTTGAACATATTAAGGGGAAAGATAATAGTTTACCTGACATGCTTTCTCGTTTACCCATATTTCAGGTATGA
>chr11:9616272-9619115F
GCTCACCTAGAATTATTTTTTAGAAAGGTTGAGCAAAATGGTTTAATCCTATCAAAAAAGAAGATGGAGATATGCAAAGAAAAAGTTAACTTCCTTGGACATGAAATAGGAGAAGGCAAAATTCATTTGCAAGAACATATTGCTAAGAAAATTTTACAATTTCCTGATGCTATGAATGACAAAAAGAAATTACAGCAATTCCTAGGACTTGTAAATTATGCTAGAAATCACATCAACAATTTAGCAAAGCTAGCAGGACCTTTATACGCTAAATTAAGAAAAAATGGTCAGAAATATTTTAATTCTGAAGACATTAAATTAGTAAGATTAATAAAAGAAAAAGTGAAAGAACTAAAACCTCTAGAATTACCATTAGAAGAAAGTTACTTTATCATTGAAACCGATGCATCACAACAAGGTTGGGGTGCTATATTAAAGCAAAGACCTACTAAATTTTCCGCTAAATCAGAAGAAAAAATATGTAGGTATGCTTCTGGAAGTTATAAATTAAAAACTGTCAATAATACAGATAGAGAGATTATGGCAATTATCAATGCAATTAATGCCTTTAGGTTATACCTAGGGTTTAAAGAATTCACGGTTAGAACTGATTGTGAAGCCATCTGTAGATATTATAACCAGCTTAATAGCAAGAAAAGCTCAACTAGAAGATGGATTTTATTTGAAGATATTATTACAGGAAATGGTTATAGAGTTATATTTGAACATATTAAGGGGAAAGATAATAGTTTACCTGACATGCTTTCTCGTTTAACCATATTTCAGGTATGA
>chr12:4595766-4598609F
GCTCACCTAGAATTATTTTTTAGAAAGGTTGAGCAAAATGGTTTAATCCTATCAAAAAAGAAGATGGAAATATGCAAAGAAAAAGTTAACTTCCTTGGACATGAAATAGGAGAAGGCAAAATTCATTTGCAAGAACATATTGCTAAGAAAATTTTACAATTTCCTGATGCTATGAATGACAAAAAGAAATTACAGCAATTCCTAGGACTTGTAAATTATGCTAGAAATCACATCAACAATTTAGCAAAGCTAGCAGGACCTTTATACGCTAAATTAAGAAAAAATGGTCAGAAATATTTTAATTCTGAAGACATTAAATTAGTAAGATTAATAAAAGAAAAAGTGAAAGAACTAAAACCTCTAGAATTACCATTAGAAGAAAGTTACTTTATCATTGAAACCGATGCATCACAACAAGGTTGGGGTGCTATATTAAAGCAAAGACCTACTAAATTTTCCGCTAAATCAGAAGAAAAAATATGTAGGTATGCTTCTGGAAGTTATAAATTAAAAACTGTCAATAATACAGATAGAGAGATCATGGCAATTATCAATGCAATTAATGCCTTTAGGTTATACCTAGGGTTTAAAGAATTCACGGTTAGAACCGATTGTGAAGCCATCTGTAGATACTATAACCAGCTTAATAGCAAGAAAAGCTCAACTAGAAGATGGATTTTATTTGAAGATATTATTACAGGAAATGGTTATAGAGTTATATTTGAACATATTAAGGGGAAAGATAATAGTTTACCTGACATGCTTTCTCGTTTACCCTTATTTCAGGTATGA
>chr08:20179762-20182584F
GCTCACCTAGAATTATTTTTTAGAAAGGTTGAGCAAAATGGTTTAATCCTATCAAAAAAGAAGATGGAGATATGCAAAGAAAAAGTTAACTTCCTTGGACATGAAATAGGAGAAGGCAAAATTCATTTGGAAGAACATATTGCTAAGAAAATTTTACAATTTCCTGATGCTATGAATGACAAAAAGAAATTACAGCAATTCCTAGGACTTGTAAATTATGCTAGAAATCACATCAACAATTTAGCAAAGCTAGCAGGACCTTTATACGCTAAATTAAGAAAAAATGGTCAGAAATATTTTAATTCTGAAGACATTAAATTAGTAAGATTAATAAAAGAAAAAGTGAAAGAACTAAAACCTCTAGAATTACCATTAGAAGAAAGTTACTTCATCATTGAAACCGATGCATCACAACAAGGTTGGGGTGCTATATTAAAGCAAAGACCTACTAAATTTTCCGCTAAATCAGAAGAAAAAATATGTAGGTATGCTTCTGGAAGTTATAAATTAAAAACTGTCAATAATACAGATAGAGAGATCATGGCAATTATCAATGCAATCAATGCCTTTAGGTTATACCTAGGGTTTAAAGAATTCACGGTTAAAACCGATTGTGAAGCCATCTGTAGATACTATAACCAGCTTAATAGCAAGAAAAGCTCAACTAGAAGATGGATTTTATTTGAAGATATTATTACAGGAAATGGTTATAGAGTTATATTTGAACATATTAAGGGGAAAGATAATAGTTTACCTGACATGCTTTCTCGTTTACCCATATTTCAGGTATGA
>chr08:11158391-11161228R
GCTCACCTAGAATTATTTTTTAGAAAGGTTGAGCAAAATGGTTTAATCCTATCAAAAAAGAAGATGGAGATATGCAAAGAAAAAGTTAACTTCCTTGGACATGAAATAGGAGAAGGCAAAATTCATTTGCAAGAACATATTGCTAAGAAAATTTTACAATTTCCTGATGCTATGAATGACAAAAAGAAATTACAGCAATTCCTAGGACTTGTAAATTATGCTAGAAATCACATCAACAATTTAGCAAAGCTAGCAAGACCTTTATACGCTAAATTAAGAAAAAATGGTCAGAAATATTTTAATTCTGAAGACATTAAATTAGTAAGATTAATAAAAGAAAAAGTGAAAGAACTAAAACCTCTAGAATTACCATTAGAAGAAAGTTACTTTATCATTGAAACCGATGCATCACAACAAGGTTGGGGTGCTATATTAAAGCAAAGACCTACTAAATTTTCCGCTAAATCAGAAGAAAAAATATGTAGGTATGCTTCTGGAAGTTATAAATTAAAAACTGTCAATAATACAGATAGAGAGATCATGGCAATTATCAATGCAATTAATGCCTTTAGGTTATACCTAGGGTTTAAAGAATTCACGGTTAGAACTGATTGTGAAGCCATCTGTAGATATTATAACCAGCTTAATAGCAAGAAAAGCTCAACTAGAAGATGGATTTTATTTGAAGATATTATTACAGGAAATGGTTATAGAGTTATATTTGAACATATTAAGGGGAAAGATAATAGTTTACCTGACATGCTTTCTCGTTTAACCATATTTCAGGTATGA
>chr07:17892265-17895108R
GCTCACCTAGAATTATTTTTTAGAAAGGTTGAGCAAAATGGTTTAATCCTATCAAAAAAGAAGATGGAAATATGCAAAGAAAAAGTTAACTTCCTTGGACATGAAATAGGAGAAGGCAAAATTCATTTGCAAGAACATATTGCTAAGAAAATTTTACAATTTCCTGATGCTATGAATGACAAAAAGAAATTACAGCAATTCCTAGGACTTGTAAATTATGCTAGAAATCACATCAACAATTTAGCAAAGCTAGCAGGACCTTTATACGCTAAATTAAGAAAAAATGGTCAGAAATATTTTAATTCTGAAGACATTAAATTAGTAAGATTAATAAAAGAAAAAGTGAAAGAACTAAAACCTCTAGAATTACCATTAGAAGAAAGTTACTTTATCATTGAAACCGATGCATCACAACAAGGTTGGGGTGCTATATTAAAGCAAAGACCTACTAAATTTTCCGCTAAATCAGAAGAAAAAATATGTAGGTATGCTTCTGGAAGTTATAAATTAAAAACTGTCAATAATACAGATAGAGAGATCATGGCAATTATCAATGCAATTAATGCCTTTAGGTTATACCTAGGGTTTAAAGAATTCACGGTTAGAACCGATTGTGAAGCCATCTGTAGATACTATAACCAGCTTAATAGCAAGAAAAGCTCAACTAGAAGATGGATTTTATTTGAAGACATTATTACAGGAAATGGTTATAGAGTTATATTTGAACATATTAAGGGGAAAGATAATAGTTTACCTGACATGCTTTCTCGTTTACCCATATTTCAGGTATGA
>chr10:21934380-21937223R
GCTCACCTAGAATTATTTTTTAGAAAGGTTGAGCAAAATGGTTTAATCCTATCAAAAAAGAAGATGGAGATATGCAAAGAAAAAGTTAACTTCCTTGGACATGAAATAGGAGAAGGCAAAATTCATTTGCAAGAACATATTGCTAAGAAAATTTTACAATTTCCTGATGCTATGAATGACAAAAAGAAATTACAGCAATTCCTAGGACTTGTAAATTATGCTAGAAATCACATCAACAATTTAGCAAAGCTAGCAGGACCTTTATACGCTAAATTAAGAAAAAATGGTCAGAAATATTTTAATTCTGAAGACATTAAATTAGTAAGATTAATAAAAGAAAAAGTGAAAGAACTAAAACCTCTAGAATTACCATTAGAAGAAAGTTACTTTATCATTGAAACCGATGCATCACAACAAGGTTGGGGTGCTATATTAAAGCAAAGACCTACTAAATTTTCCGCTAAATCAGAAGAAAAAATATGTAGGTATGCTTCTGGAAGTTATAAATTAAAAACTGTCAATAATACAGATAGAGAGATCATGGCAATTATCAATGCAATTAATGCCTTTAGGTTATACCTAGGATTTAAAGAATTCACGGTTAGAACTGATTGTGAAGCCATCTGTAGATATTATAACCAGCTTAATAGCAAGAAAAGCTCAACTAGAAGATGGATTTTATTTGAAGATATTATTACAGGAAATGGTTATAGAGTTATATTTGAACATATTAAGGGGAAAGATAATAGTTTACCTGACATGCTTTCTCGTTTAACCATATTTCAGGTATGA
>chr02:8789249-8792092F
GCTCACCTAGAATTATTTTTTAGAAAGGTTGAGCAAAATGGTTTAATCCTATCAAAAAAGAAGATGGAGATATGCAAAGAAAAAGTTAACTTCCTTGGACATGAAATAGGAGAAGGCAAAATTCATTTGCAAGAACATATTGCTAAGAAAATTTTACAATTTCCTGATGCTATGAATGACAAAAAGAAATTACAGCAATTCCTAGGACTTGTAAATTATGCTAGAAATCACATCAACAATTTAGCAAAGCTAGCAGGACCTTTATACGCTAAATTAAGAAAAAATGGTCAGAAATATTTTAATTCTGAAGACATTAAATTAGTAAGATTAATAAAAGAAAAAGTGAAAGAACTAAAACCTCTAGAATTACCATTAGAAGAAAGTTACTTTATCATTGAAACCGATGCATCACAACAAGGTTGGGGTGCTATATTAAAGCAAAGACCTACTAAATTTTCCGCTAAATCAGAAGAAAAAATATGTAGGTATGCTTCTGGAAGTTATAAATTAAAAACTGTCAATAATACAGATAGAGAGATCATGGCAATTATCAATGCAATTAATGCCTTTAGGTTATACCTAGGGTTTAAAGAATTCACGGTTAGAACTGATTGTGAAGCCATCTGTAGATATTATAACCAGCTTAATAGCAAGAAAAGCTCAACTAGAAGATGGATTTTATTTGAAGATATTATTACAGGAAATGGTTATAGAGTTATATTTGAACATATTAAGGGGAAAGATAATAGTTTACCTGACATGCTTTCTCGTTTAACCATATTTCAGGTATGA
>chr04:18355854-18358697F
GCTCACCTAGAATTATTTTTTAGAAAGGTTGAGCAAAATGGTTTAATCCTATCAAAAAAGAAGATGGAGAGATGCAAAGAAAAAATTAACTTCCTTGGACATAAAATAGGAGAAGGCAAAATTCATTTGCAAGAACATATTGCTAAGAAAATTTTACAATTTCCTGATGCTATGAATGATAAAAAGAAATTACAGCAATTCTTAGGACTTGTAAATTATGCTAGAAATCACATCAACAATTTAGCAAAGCTAGCAGGACCTTTATACGCTAAATTAAGAAAAAATGGTCAGAAATATTTTAATTCTGAAGACATTAAATTAGTGAGATTAATAAAAGAAAAAGTGAAAGAACTAAAACCTCTAGAATTACCATTAGATGAAAGTTACTTTATCATTGAAACCGATGCATCACAACAAGGTTGGGGTGCTATATTAAAGCAAAGACCTACTAAATTTTCCGCTAAATCAGAAGAAAAAATATGTAGGTATGCTTCTGGAAGTTATAAAGTAAAAACTGTCAATAATACAAATAGAGAGATCATGGCAATTATCAATGCAATCAATGCCTTTAGGTTATACCTAGGGTTTAAAGAATTCACGGTTAGAACCGATTGTGAAGCCATCTGTAGGTACTATAACCAGCTTAATAGCAAGAAAAGCTCAACTAGAAGATGGATTTTATTTGAAGACATTATTACAGGAAATGGTTATAGAGTTATATTTGAACATATTAAGGGGAAAGATAATAGTTTACCTGACATGCTTTCTCGTTTACCCATATTTCAGGTATGA
>chr12:25849300-25852251F
GCTCACCTAGAATTATTTTTTAGAAAGGTTGAGCAAAATGGTTTAATCCTATCAAAAAAGAAGATGGAGATATACAAAGAAAAAGTTAACTTCCTTGGACATGAAATAGGAGAAGGCAAAATTCATTTGCAAGAACATATTGCTAAGAAAATTTTACAATTTCCTGATGCTATGAATGACAAAAAGAAATTACAGCAATTCCTAGGACTTGTAAATTATGCTAGAAATCACATCAACAATTTAGCAAAGCTAGCAGGACCTTTATATGCTAAATTAAGAAAAAATGGTCAGAAATATTTTAATTCTGAAGACATTAAATTAGTAAGATTAATAAAAGAAAAAGTGAAAGAACTAAAACCTCTAGAATTACCATTAGAAGAAAGTTACTTTATCATTGAAACCGATGCATCACAACAAGGTTGGGGTGCTATATTAAAGCAAAGACCTACTAAATTTTCCGCTAAATCAGAAGAAAAAATATGTAGGTATGCTTCTGGAAGTTATAAATTAAAAACTGTCAATAATACAGATAGAGAGATCATGGCAATTATCAATGCAATTAATGCCTTTAGGTTATACCTAGGGTTTAAAGAATTCACGGTTAGAACTGATTGTGAAGCCATCTGTAGATATTATAACCAGCTTAATAGCAAGAAAAGCTCAACTAGAAGATGGATTTTATTTGAAGATATTATTACAGGAAATGGTTATAGAGTTATATTTGAACATATTAAGGGGAAAGATAATAGTTTACCTGACATGCTTTCTCGTTTAACCATATTTCAGGTATGA
>chr10:14376059-14378456R
GCTCACCTAGAATTATTTTTTAGAAAGGTTGAGCAAAATGGTTTAATCCTATCAAAAAAGAAGATGGAGATATGCAAAGAAAAAGTTAACTTCCTTGGACATGAAATAGGAGAAGGCAAAATTCATTTGCAAGAACATATTGCTAAGAAAATTTTACAATTTCCTGATGCTATGAATGACAAAAAGAAATTACAGCAATTCCTAGGACTTGTAAATTATGCTAGAAATCACATCAACAATTTAGCAAAGCTAGCAGGACCTTTATACACTAAATTAAGAAAAAATGGTCAGAAATATTTTAATTCTGAAGACATTAAATTAGTAAGATTAATAAAAGAAAAAGTGAAAGAACTAAAACCTCTAGAATTACCATTAGAAGAAAGTTACTTTATCATTGAAACCGATGCATCACAACAAGGTTGGGGTGCTATATTAAAGCAAAGACCTACTAAATTTTCCGCTAAATCAGAAGAAAAAATATGTAGGTATGCTTCTGGAAGTTATAAATTAAAAACTGTCAATAATACAGATAGAGAGATCATGGCAATTATCAATGCAATTAATGCCTTTAGGTTATACCTAGGGTTTAAAGAATTCACGGTTAGAACTGATTGTGAAGCCATCTGTAGATATTATAACCAGCTTAATAGCAAGAAAAGCTCAACTAGAAGATGGATTTTATTTGAAGATATTATTACAGGAAATGGTTATAGAGTTATATTTGAACATATTAAGGGGAAAGATAATAGTTTACCTGACATGCTTTCTCGTTTAACCATATTTCAGGTATGA
>chr08:27198967-27201201R
GCTCACCTAGAATTATTTTTTAGAAAGGTTGAGCAAAATGGTTTAATCCTATCAAAAAAGAAGATGGAGATATGCAAAGAAAAAGTTAACTTCCTTGGACATGAAATAGGAGAAGGCAAAATTCATTTGCAAGAACATATTGCTAAGAAAATTTTACAATTTCCTGATGCTATGAATGACAAAAAGAAATTACAGCAATTCCTAGGACTTGTAAATTATGCTAGAAATCACATCAACAATTTAGCAAAGCTAGCAGGACCTTTATACGCTAAATTAAGAAAAAATGGTCAGAAATATTTTAATTCTGAAGACATTAAATTAGTAAGATTAATAAAAGAAAAAGTGAAAGAACTAAAACCTCTAGAATTACCATTAGAAGAAAGTTACTTTATCATTGAAACCGATGCATCACAACAAGGTTGGGGTGCTATATTAAAGCAAAGACCTACTAAATTTTCCGCTAAATCAGAAGAAAAAATATGTAGGTATGCTTCTGGAAGTTATAAATTAAAAACTGTCAATAATACAGATAGAGAGATCATGGCAATTATCAATGCAATTAATGCCTTTAGGTTATACCTAGGGTTTAAAGAATTCACGGTTAGAACTGATTGTGAAGCCATCTGTAGATATTATAACCAGCTTAATAGCAAGAAAAGCTCAACTAGAAGATGGATTTTATTTGAAGATATTATTACAGGAAATGGTTATAGAGTTATATTTGAACATATTAAGGGGAAAGATAATAGTTTACCTGACATGCTTTCTCGTTTAACCATATTTCAGGTATGA
>chr04:21716624-21719468F
GCTCATCTTGAAATATTTATTAGAAAGGTGGAACAAAATGGGTTAATATTATCCAAAAAGAAAATGGAAATATGCAAAGAAAAAATTAACTTCCTTGGACATGAAATAGGAGAGGGCAAAATTCATTTGCAAGAACATATTGCTAAGAAAATTTTACAATTTCCTGATGCTATGAATGATAAAAAGAAATTACAGCAATTCTTAGGACTTGTAAATTATGCTAGAAATCACATCAATAATTTAGCAAAGTTAGCAGGACCGTTATATGCTAAATTAAGAAAAAATGGTCAGAGATATTTTAATTCTGAAGACATTAAATTAGTAAGATTAATAAAAGAGAGGGTAAAAGAATTAAAACCTCTAGAATTACCATTAGAAGAAAGTTACTTTATCATTGAAACTGATGCATCACAACACGGTTGGGGTGCTATATTAAAGCAAAGACCTACTAAATTTTCCGCTAAATCAGAAGAAAAAATATGTAGATATGCTTCTGGAAGTTATAAATTAAAAACTGTCAATAATACAGATAGAGAGATCATGGCAATAATCAATGCAATCAATGCCTTTAGGTTGTACTTAGGATTTAAAGAATTCACGGTTATAACCGATTGTGAAGCCATTTGTAGGTACTATAATCAGCTAAATAGCAAGAAAAGCTCAACTAGAAGATGGGTTTTATTTGAAGATATTATAACAGGAAACGGCTATAAAGTTATATTTGAACATATTAAGGGGAAAGATAATAATTTGCCTGACATGCTTTCTCGTTTACCTGAATTGCAGGTATGA
>chr08:21256360-21259202R
GCTCATCTTGAAATATTTTTTAGAAAGGTGGAACAAAATGGGTTAATATTATCCAAAAAGAAAATGGAAATATGCAAAGAAAAAATTAACTTCCTTGGACATGAAATAGGAGAGGGCAAAATTCATTTGCAAGAACATATTGCTAAGAAAATTTTACAATTTCTTTATGCTATGAATGATAAAAAGAAATTACAACAATTCTTAGGACTTGTAAATTATGCTAGAAATCACATCAATAATTTAGCAAAGTTAGCAGGACCGTTATATGCTAAATTAAGAAAAAATGGTCAGAGATATTTTAATTCTGAAGACATTAAATTAGTAAGATTAATAAAAGAGAGGGTGAAAGAATTAAAACCTCTAGAATTACCATTAGAAGAAAGTTACTTTATCATTGAAACTGATGCATTACAACACGGTTGGGGTGCTATATTAAAGCAAAGACCTACTAAATTTTCCGCTAAATTAGAAGAAAAAATATGTAGATATGCTTCTGGAAGTTATAAATTAAAAACTGTCAATAATACAGATAGAGAGATCATGGCAATAATCAATGCAATCAATGCCCTTAGGTTGTACTTAGGATTTAAAGAATTCACGGTTAGAACCGATTGTGAAGCCATTTGTAGGTGCTATAATCAGCTAAATAGCAAGAAAAGCTCAACTAGAAGATGGGTTTTATTTGAAGATATTATAACAGGAAACGGCTATAAAGTTATATTTGAACATATTAAGGGGAAAGATAATAATTTGCCTGACATGCTTTCTCGTTTACCTGAATTGCAGGTATGA
>chr05:18999313-19002149R
GCTCATCTTGAAATATTTTTTAGAAAGGTGGAACAAAATGGGTTAATATTATCCAAAAAGAAAATGGACATATGCAAAGAAAAAATTAACTTCCTTGGACATGAAATAGGAGAGGGCAAAATTCATTTGCAAGAACATATTGCTAAGAAAATTTTACAATTTCCTGATGCTATGAATGATAAAAAGAAGTTACAGCAATTCTTAGGACTTGTAAATTATGCTAGAAATCACATCAATAATTTAGCAAAGTTAGCAGGACCGTTATATGCTAAATTAAGAAAAAATGGTCAGAGATATTTTAATTCTGAAGACATTAAATTAGTAAGATTAATAAAAGAGAGGGTGAAAGAATTAAAACATCTAGAATTACCATTAGAAGAAAGTTACTTTATTATTGAAACTGATGCATCACAACACGGTTGGGGTACTATATTAAAGCAAAGACCTACTAAATTTTCCGCTAAATCAGAAGAAAAAATATGTAGATATGCTTCTGGAAGTTATAAATTAAAAACTGTCAATAATACAGATAGAGAGATCATGGCAATAATCAATGCAATCAATGCCTTTAGGTTGTACTTAGGATTTAAAGAATTCACGGTTAGAACCGATTGTGAAGCCATTTGTAGGTACTATAATCAGCTAAATAGCAAGAAAAGCTCAACTAGAAGATGGGTTTTATTTGAAGATATTATAACAGGAAACGGCTATAAAGTTATATTTGAACATATTAAGGGGAAAGATAATAATTTGCCTGACATGCTTTCTCGTTTACCTGAATTGCAGGTATGA
>chr10:9481774-9484616R
GCTCATCTTGAAATATTTTTTAGAAAGGTGGAACAAAATAGGTTAATATTATCCAAAAAGAAAATGGAAATATGCAAAGAAAAAATTAACTTCCTTGGACATGAAATAGGAGAGGGCAAAATTCATTTGCAAGAACATATTGCTAAGAAAATTTTACAATTTCCTGATGCTATGAATGATAAAAAGAAATTACAGCAATTCTTAGGACTTGTAAATTATGCTAGAAATCACATCAATAATTTAGCAAAGTTAGCAGGACCGTTATATGCTAAATTAATAAAAAATGGTCAGAGATATTTTAATTCTGAAGACATTTAATTAGTAAGATTAATAAAAGAGAGGGTGAAAGAATTAAAACCTCTAGAATTACCATTAGAAGAAAGTTACTTTATCATTGAAACTGATGCATCACAACACGGTTGGGGTGCTATATTAAAGCAAAGACCTACTAAATTTTCCGCTAAATCAGAAGAAAAAATATGTAGATATGCTTCTGGAAGTTATAAATTAAAAACTGTCAATAATACAGATAGAGAGATCATGGCAATAATCAATGCAATCAATGCCTTTAGGTTGTACTTAGGATTTAAAGAACTCACGGTTAGAACCGATTGTGAAGCCATTTGTAGGTACTATAATCAGCTAAATAGCAAGAAAAGCTCAACTAGAAGATGGGTTTTATTTGAAGATATTATAACAGGAAACGGCTATAAAGTTATATTTGAACATATTAAGGGGAAATATAATAATTTGGCTGACATGCTTTCTCGTTTACCTGAATTGCAGGTATGA
>chr12:25149873-25152671R
GCTCATCTTGAAATATTTTTTAGAAAGGTGGAACAAAATGGGTTAATATTATCCAAAAAGAAAATGGAAATATGCAAAGAAAAAATTAACTTCCTTGGACATGAAATAGGAGAGGGCAAAATTCATTTGCAAGAACATATTGCTAAGAAAATTTTACAATTTCCTGATGCTATGAATGATAAAAAGAAATTACAACAATTCTTAGGACTTGTAAATTATGCTAGAAATCACATCAATAATTTAGCAAAGTTAGGAGGACCGTTATATGCTAAATTAAGAAAAAATGGTCAGAGATATTTTAATTCTGAAGACATTAAATTAGTAAGATTAATAAAAGAGAGGGTGAAAGAATTAAAATCTCTAGAATTACCATTAGAAGAAAGTTACTTTATCATTGAAACTGATGCATCATAACACGGTTGGGGTGCTATATTAAAGCAAAGACCTACTAAATTTTCCGCTAAATCAGAAGAAAAAATATGTAGATATGCTTCTGGAAGTTATAAATTAAAAACTGTCAATAATACAGATAGAGAGATCATGGCAATAATCAATGCAATCAATGCCTTTAGGTTGTACTTAGGATTTAAAGAATTCACGGTTAGAATCGATTGTGAAGCCATTTGTAGGTACTATAATCAGCTAAATAGCAAGAAAAGCTCAACTAGAAGATGGGTTTTATTTGAAGATATTATAACAGGAAACGGCTATAAAGTTATATTTGAACATATTAAGGGGAAAGATAATAATTTGCCTGACATGCTTTCTCGTTTATCTGAATTACAGGTATGA
>chr04:20676080-20678462F
GCTCATCTTGAAATATTTTTTAGAAAGGTGGAACAAAATGGGTTAATATTATCCAAAAAGAAAATGGAAATATGCAAAGAAAAAATTAACTTCCTTGGACATGAAATAGGAGAGGGCAAAATTCATTTGCAAGAACATATTGCTAAGAAAATTTTACAATTTCCTGATGCTATGAATGATAAAAAGAAATTACAGCAATTCTTAGGACTTGTAAATTATGCTAGAAATCACATCAATAATTTAGCAAAGATAGCAGGACCGTTATATGCTAAATTAAGAAAAAATGGTCAGAGATATTTTAATTCTGAAGACATTAAATTAGTAAGATTAATAAAAGAGAGGGTGAAAGAATTAAAACCTCTAGAATTACCATTAGAAGAAAGTTACTTTATCATTGAAACTGATGCATCACAACACGGTTGGGGTGCTATATTAAAGCAAAGACCTACTAAATTTTCCGCTAAATCAGAAGAAAAAATATGTAGATATGCTTCTGGAAGTTATAAATTAAAAACTGTCAATAATACAGATAGAGAGATCATGGCAATAATCAATGCAATCAATGCCTTTAGGTTGTACTTAGGATTTAAAGAATTCACGGTTAGAACCGATTGTGAAGCCATTTGTAGGTACTATAATCAGCTAAATAGCAAGAAAAGCTCAACTAGAAGATGGGTTTTATTTGAAGATATTATAACAGGAAACGGCTATAAAGTTATATTTGAACATATTAAGGGGAAAGATAATAATTTGCCTGACATGCTTTCTCGTTTACCTGAATTGCAGGTATGA
>chr12:26543474-26545864R
GCTCATCTTGAAATATTCTTTAGAAAGGTGGAACAAAATGGGTTAATATTATCCAAAAAGAAAATGGAAATATGCAAAGAAAAAATTAACTTCCTTGGACATGAAATAGGAGAGGGCAAAATTCATTTGCAAGAACATATTGCTAAGAAAATTTTACAATTTCCTGATGCTATGAATGATAAAAAGAAATTACAGCAATTCTTAGGACTTGTAAATTATGCCAGAAATTACATCAATAATTTAGCAAAGTTAGCAGGACCGTTATATGCTAAATTAAGAAAAAATAGTCAGAGATATTTTAATTCTGAAGACATTAAATTAGTAAGACTAATAAAAGAGAAGGTGAAAGAATTAAAACCTCTAGAATTACCATTAGAAGAAAGTTACTTTATCATTGAAACTGATGCATCACAATACGGTTGGGGTGCTATATTAAAGCAAAGACCTACTAAATTTTCCGCTAAATCAGAAGAAAAAATATGTAGATATGCTTCTGGAAGTTATAAATTAAAAACTGTCAATAATACAGATAGAGAGATCATGGCAATAATCAATGCAATCAATGCCTTTAGGTTGTACTTAGGATTTAAAGAATTCACGGTTAGAACCGATTGTGAAGCCATTTGTAGGTACTATAATCAGCTAAATAGCAAGAAAAGCTCAACTAGAAGATGGGTTTTATTTGAAGATATTATAACAGGAAACGGTTATAAAGTTATATTTGAACATATTAAGGGGAAAGATAATAATTTGCCTGACATGCTTTCTCGTTTACCTGAATTGCAGGTATGA
>chr06:1714980-1717215F
GCTCATCTTGAAATATTTTTTAGAAAGGTGGAACAAAATGGGTTAATATTATCCAAAAAGAAAATGGAAATATGCAAAGAAAAAATTAACTTTCTTGGACATGAAATAGGAGAGGGCAAAATTCATTTGCAAGAACATATTGCTAAGAAAATTTTACAATTCCCTGATGCTATGAATGATAAAAAGAAATTACAGCAATTCTTAGGACTTGTAAATTATGCTAGAAATCACATCAATAATTTAGCAAAGTTAGCAGGACCGTTATATGCTAAATTAAGAAAAAATGGTCAGAGATATTTTAATTCTGAAGACATTAAATTAGTAAGATTAATAAAAGAGAGGGTGAAAGAATTAAAACCTCTAGAATTATCATTAGAAGAAAGTTACTTTATCATTGAAACTGATGCATCACAACACGGTTGGGGTGCTATATTAAAGCAAAGACCTACTAAATTTTCCGCTAAATCAGAAGAAAAAATATGTAGATATGCTTCTGGAAATTATAAATTAAAAACTGTCAATAATACAGATAGAGAGATCATGGCAATAATCAATGCAATCAATGCCTTTAGGTTGTACTTAGGATTTAAAGAATTCACGGTTAGAACCGATTGTGAAGCCATTTGTAGGTACTATAATCAGCTAAATAGCAAGAAAAACTCAACTAGAAGATGGGTTTTATTTGAAGATATTATAACAGGAAACGGCTATAAAGTTATATTTGAACATATTAAGGGGAAAGATAATAATTTGCCTGAAATGCTTTCTCGTTTACCTGAATTGCAGGTATGA
>chr05:18218317-18220512F
GCTCATCTTGAAATATTTTTTAGAAAGGTGGAACAAAATGGGTTAATATTATCCAAAAAGAAAATGGAAATATGCAAAGAAAAAATTAACTTCCTTGGACATGAAATAAGAGAGGGCAAAATTCATTTGCAAGAACATATTGCTAAGAAAATTTTACAATTTCCTGATGCTATAAATGATAAAAAGCAATTACAGCAATTCTTAGGACTTGTAAATTATGCTAGAAATCACATCAATAATTTAGCAAAGTTAGCAGGACCGTTATATGCTAAATTAAGAAAAAATGGTCAGAGATATTTTAATTCTGAAGACATTAAATTAGTAATATTAATAAAAGAGAGGGTGAAAGAATTAAAACCTCTAGAATTACCATTAGAAGAAAGTTACTTTATCATTGAAACTGATGCATCACAACACGGTTGGGGTGCTATATTAAAGCAAAGACCTACTAAATTTTCCGCTAAATCAGAAGAAAAAATATGTAGATATGCTTCTGGAAGTTATAAATTAAAAACTGTCAATAATACAGATAGAGAGATCATGGCAATAATCAATGCAATCAATGCCTTTAGGTTGTACTTAGGATTTAAAGAATTCACGGTTAGAACCGATTGTGAAGCCATTTGTAGGTACTATAATCAGCTAAATAGCAAGAAAAGCTCAACTAGAAGATGGGTTTTATTTGAAGATATTATAACAGGAAACGGCTATAAAGTTATATTTGAACATATTAAGGGGAAAGATAATAATTTGCCTGACATGCTTTCTCGTTTACCTGAATTGCAGGTATGA
>chr01:11549982-11552831R
GCTCATCTTGAAATATTTTTTAGAAAGGTGGAACAAAATGGGTTAATATTATCCAAAAAGAAAATGGAAATATGCAAAGAAAAAATTAACTTCCTTGGACATGAAATAGGAGAGGGCAAAATTCATTTGCAAGAACATATTGCTAAGAAAATTTTAGAATTTCCTGATGCTATGAATGATAAAAAGAAATTACAACAATTCTTAGGACTTGTAAATTATGCTAGAAATCACATCAATAATTTAGCAAAGTTAGCAGGACCGTTATATGCTAAATTAAGAAAAAATGGTCAGAGATATTTTAATTCTGAAGACATCAAATTAGTAAGATTAATAAAAGAGAAGGTGAAAGAATTAAAACCTCTAGAATTACCATTAGAAGAGAGTTACTTTATTATTGAAACTGATGCATCGCAGCTTGGTTGGAGTGCTGTATTAAAACAAAGGCCTACTAAATATTCATCTAAGTCAGAAGAAAAAGTTTGTAGGTATGCTTCTGGAAGCTATAAATTAAAAACCGTAGGCAATACAGATAGAGAAATACTTGCAATAATCAATGCGATAAATGCCTTTAGGTTATATCTAGGGTTCAAAGAATTTACGGTTAGAACAGATTGCGAAGCTATATGTAGATATTATAATCAGCTTAATAGCAAGAAGAGTTCCACTAGAAGGTGGATTTTATTTGAAGATATCATTACTGGCAACGGATATAAAGTTATAGTTGAACATATTAAGGGAAAAGATAATCATTTACCTGATCTACTCTCGCGATTGCCTATTTTGCAGGAATGA
>chr02:9093681-9096528F
GCTCATCTTGAAATATTTTTTAGAAAGGTGGAACAAAATGGGTTAATATTATCCAAAAAGAAAATGGAAATATGCAAAGAAAAAATTAACTTCCTTGGACATGAAATAGGAGAGGGCAAAATTCATTTGCAAGAACATATTGCTAAGAAAATTTTAGAATTTCCTGATGCTATGAATGATAAAAAGAAATTACAGCAATTCTTAGGACTTGTAAATTATGCTAGAAATCACATCAATAATTTAGCAAAGTTAGCAGGACCGTTATATGCTAAATTAAGAAAAAATGGTCAGAGATATTTTAATTCTGAAGACATTAAATTAGTAAGATTAATAAAAGAGAGGGTGAAAGAATTAAAACCTCTAGAATTACCATTAGAAGAGAGTTACTTTATTATTGAAACTGATGCATCGCAGCTTGGTTGGGGTGCTGTATTAAAACAAAGGCCTACTAAATATTCATCTAAGTCAGAAGAAAAAGTTTGTAGGTATGCTTCTGGAAGCTATAAATTAAAAACCGTAGGCAATACAGATAGAGAAATACTTGCAATAATCAATGCGATAAATGCCTTTAGGCTATATTTAGGGTTCAAAGAATTTACGGTTAGAACAGATTGCGAAGCTATATGTAGATATTATAATCAGCTTAATAGCAAGAAGAGTTCCACTAGGAGGTGGATTTTATTTGAAGATATCATTACTGGCAACGGATATAAAGTTATATTTGAACATATTAAGGGAAAAGATAATCATTTACTTGATCTACTCTCGCGATTGCCTATTTTGCAGGAATGA
>chr07:2786395-2789235F
GCTCATCTTGAAATATTTTTTAGAAAGGTGGAACAAAATGGGTTAATATTATCGAAAAAGAAATTGGAAATATGCAAAGAAAAAATTAACTTCCTTGGACATAAAATAGGAGAGGGCAAAATTCATTTGCAAGAACATATTGCTAAGAAAATTTTAGAATTTCCTGATGCTATGAATGATAAAAAGAAATTACAGCAATTCTTAGGACTTGTAAATTATGCTAGAAATCACATCAATAATTTAGCAAAGTTAGCAGGACCGTTATATGCTAAATTAAGAAAAAATGGTCAGAGATATTTTAATTCTGAAGACATTAAATTAGTAAGATTAATAAAAGAGAGGGTGAAAGAATTAAGACCTCTAGAATTACCATTAGAAGAGAGTTACTTTATTATTGAAACTGATGCATCGCAGCTTGGTTGGGGTGCTGTATTAAAACAAAGGCCTACTAAATATTCATCTAAGTCAGAAGAAAAAGTTTGTAGGTATGCTTCTGGAAGCTATAAATTAAAAACCGTAGGCAATACAGATAGAGAAATACTTGCAATAATCAATGCGATAAATGCCTTTAGGTTATATTTAGGGTTCAAAGAATTTACGGTTAGAACAGATTGCGAAGCTATATGTAGATATTATAATCAGCTTAATAGCAAGAAGAGTTCCACTAGGAGGTGGATTTTATTTGAAGATATCATTACTGGCAACGGATATAAAGTTATATTTGAACATATTAAGGGAAAAGATAATCATTTACCTGATCTACTCTCGCGATTGCCTATTTTGCAGGAATGA
>chr04:9571295-9574136R
GCTCATCTTGAAATATTTTTTAGAAAGGTGGAAAAAAATGGGTTAATATTATCCAAAAAGAAAATGGAAATATGCAAAGAAAAAATTAACTTCCTTGGACATGAAATAGGAGAGGGCAAAATTCATTTGCAAGAACATATTGCTAAGAAAATTTTAGAATTTCCTGATGCTATGAATGATAAAAAGAAATTACAGCAATTCTTAGGACTTGTAAATTATGCTAGAAATCACATCAATAATTTAGCAAAGTTAGCAGGACCGTTATATGCTAAATTAAGAAAAAATGGTCAGAAATATTTTAATTCTGAAGACATTAAATTAGTAAGATTAATAAAAGAGAGGGTGAAAGAATTAAAACCTCTAGAATTACCATTAGAAGAGAGTTACTTTATTATTGAAACTGATGCATCGCAGCTTGGTTGGGGTGCTGTATTAAAACAAAGGCCTACTAAATATTCATCTAAGTCAGAAGAAAAAGTTTGTAGGTATGCTTCTGGAAGCTATAAATTAAAAACCGTAGGCAATACAGATAGAGAAATACTTGCAATAATCAATGCGATAAATGCCTTTAGGTTATATTTAGGGTTCAAAGAATTTACGGTTAGAACAGATTGCAAAGCTATATGTAGATATTATAATCAGCTTAATAGCAAGAAGAGTTCCACTAGGAGGTGGATTTTATTTGAAGATATCATTACTGGCAACGGATATAAAGTTATATTTGAACATATTAAGGGAAAAGATAATCATTTACCTGATCTACTCTCGCGATTGCCTATTTTGCAGGAATGA
>chr07:6650164-6652993R
GCTCATCTTGAAATATTTTTTAGAAAGGTGGAACAAAATGGGTTAATATTATCCAAAAAGAAAATGGAAATATACAAAGAAAAAATTAACTTCCTTGGACATGAAATAGGAGAGGGCAAAATTCATTTGCAAGAACATATTGCTAAGAAAATTTTAGAATTTCCTGATGCTATGAATGATAAAAAGAAATTACAGCAATTCTTAGGACTTGTAAATTATGCTAGAAATCACATCAATAATTTGGCAAAGTTAGCAGGACCGTTATATGCTAAATTAAGAAAAAATGGTCAGAGATATTTTAATTCTGAAGACATTAAATTAGTAAGATTAATAAAAGAGAGGGTGAAAGAATTAAAACCTCTAGAATTACCATTAGAAGAGAGTTACTTTATTATTGAAACTGATGCATCGCAGCTTGGTTGGGGTGCTGTATTAAAACAAAGGCCTACTAAATATTCATCTAAGTCAGAAGAAAAAGTTTGTAGGTATGCTTCTGGAAGCTATAAATTAAAAACCGTAGGCAATACAGATAGAGAAATACTTGCAATAATCAATGCGATAAATGCCTTTAGGTTATATTTAGGGTTCAAAGAATTTACGGTTAGAACAGATTGCGAAGCTATATGTAGATATTATAATCAGCTTAATAGCAAGAAGAGTTCCACTAGGAGGTGGATTTTATTTGAAGATATCATTACTGGCAACGGATATAAAGTTATATTTGAACATATTAAGGGAAAAGATAATCATTTACCTGATCTACTCTCGCGATTGCCTATTTTGCAGGAATGA
>chr01:756084-758922R
GCTCATCTTGAAATATTTTTTAGAAAGGTGGAACAAAATGGGTTAATATTATCCAAAAAGAAAATGGAAATATGCAAAGAAAAAATTAACTTCCTTGGACATGAAATAGGAGAGGGCAAAATTCATTTGCAAGAACATATTGCTAAGAAAATTTTAGAATTTCCTGATGCTATGAATGATAAAAAGAAATTACAGCAATTCTTAGGACTTGTAAATTATGCTAGAAATCACATCAATAATTTAGCAAAGTTAGCAGGACCGTTATATGCTAAATTAAGAAAAAATGGTCAGAGATATTTTAATTCTGAAGACATCAAATTAGTAAGATTAATAAAAGAGAGGGTGAAAGAATTAAAACCTCTAGAATTACCATTAGAAGAGAGTTACTTTATTATTGAAACTGATGCATCGCAGCTTGGTTGGGGTGCTGTATTAAAACAAAGGCCTACTAAATATTCATCTAAGTCAGAAGAAAAAGTTTGTAGGTATGCTTCTGGAAGCTATAAATTAAAAACCGTAGGCAATACATATAGAGAAATACTTGCAATAATCAATGCGATAAATGCCTTTAGGTTATATTTAGGGTTCAAAGAATTTACGGTTAGAACAGATTGCGAAGCTATATGTAGATATTATAATCAGCTTAATAGCAAAAAGAGTTCCACTAGGAGGTGGATTTTATTTGAAGATATCATTACTGGCAACGGATATAAAGTTATATTTGAACATATTAAGGGAAAAGATAATCATTTACCTGATCTACTCTCGCGATTGCCTATTTTGCAGGAATGA
>chr06:4978343-4981183R
GCTCATCTTGAAATATTTTTTAGAAAGGTGGAACAAAATGGGTTAATATTATCCAAAAAGAAAATGGAAATATGCAAAGAAAAAATTAACTTCCTTGGACATGAAATAGGAGAGGGCAAAATTCATTTGCAAGAACATATTGCTAAGAAAATTTTAGAATTTCCTGATGCTATGAATGATAAAAAGAAATTACAGCAATTCTTAGGGCTTGTAAATTATGCTAGAAATCACATCAATAATTTAGCAAAGTTAGCAGGATCGTTATATGCTAAATTAAGAAAAAATGGTCAGAGATATTTTAATTCTGAAGACATCAAATTAGTAAGATTAATAAAAGAGAGGGTGAAAGAATTAAAACCTCTAGAATTACCATTAGAAGAGAGTTACTTTATTATTGAAACTGATGCATCGCAGCTTGGTTGGGGTGCTGTATTAAAACAAAGGCCTACTAAATATTCATCTAAGTCAGAAGAAAAAGTTTGTAGGTATGCTTCTGGAAGCTATAAATTAAAAACCGTAGGCAATACAGATAGAGAAATACTTGCAATAATCAATGCGATAAATGCCTTTAGGTTATATCTAGGGTTCAAAGAATTTACGGTTAGAACAGATTGCGAAGCTATATGTAGATATTATAATCAGCTTAATAGCAAGAAGAGTTCCACTAGGAGGTGGATTTTATTTGAAGATATCATTACTGGCAACGGATATAAAGTTATATTTGAACATATTAAGGGAAAAGATAATCATTTACCTGATCTACTCTCGCGATTGCCTATTTTGCAGGAATGA
>chr08:24917374-24920212R
GCTCATCTTGAAATATTTTTTAGAAAGGTGGAACAAAATGGGTTAATATTATCCAAAAAGAAAATGGAAATATGCAAAGAAAAAATTAACTTCCTTGGACATGAAATAGGAGAGGGCAAAATTCATTTGCAAGAACATATTGCTAAGAAAATTTTAGAATTTCCTGATGCTATGAATGATAAAAAGAAATTACAACAATTCTTAGGGCTTGTAAATTATGCTAGAAATCACATCAATAATTTAGCAAAGTTAGCAGGACCGTTATATGCTAAATTAAGAAAAAATGGTCAGAGATATTTTAATTCTGAAGACATCAAATTAGTAAGATTAATAAAAGAGAGGGTGAAAGAATTAAAACCTCTAGAATTACCATTAGAAGAGAGTTACTTTATTATTGAAACTGATGCATCGCAGCTTGGTTGGGGTGCTGTATTAAAACAAAGGCCTACTAAATATTCATCTAAGTCAGAAGAAAAAGTTCGTAGGTATGCTTCTGGAAGCTATAAATTAAAAACCGTAGGCAATACAGATAGAGAAATACTTGCAATAATCAATGCGATAAATGCCTTTAGGTTATATTTAGGGTTCAAAGAATTTACGGTTAGAACAGATTGCGAAGCTATATGTAGATATTATAATCAGCTTAATAGCAAGAAGAGTTCCACTAGGAGGTGGATTTTATTTGAAGATATCATTACTGGCAACGGATATAAAGTTATATTTGAACATATTAAGGGAAAAGATAATCATTTACCTGATCTACTCTCGTGATTGCCTATTTTGCAGGAATGA
>chr05:18209035-18211827R
GCTCATCTTGAAATATTTTTTAGAAAGGTGGAACAAAATGGGTTAATATTATCCAAAAAGAAAATGGAAATATGCAAAGAAAAAATTAACTTCCTTGGACATGAAATAGGAGAGGGCAAAATTCATTTGCAAGAACATATTGCTAAGAAAATTTTAGAATTTCCTGATGCTATGAATGATAAAAAGAAATTACAGCAATTCTTAGGACTTGTAAATTATGCTAGAAATCACATCAATAATTTAGCAAAGTTAGCAGGACCGTTATATGCTAAATTAAGAAAAAATGGTCAGAGATATTTTAATTCTGAAGACATCAAATTAGTAAGATTAATAAAAGAGAAGGTGAAAGAATTAAAACCTCTAGAATTACCATTAGAAGAGAGTTACTTTATTATTGAAACTGATGCATCGCAGCTTGGTTGGGTTGCTGTATTAAAACAAAGGCCTACTAAATATTCATCTAAGTCAGAAGAAAAAGTTTGTAGGTATGCTTCTGGAAGCTATAAATTAAAAACCGTAGGCAATACAGATAGAGAAATACTTGCAATAATCAATGCGATAAATGCCTTTAGGTTATATCTAGGGTTCAAAGAATTTACGGTTAGAACAGATTGCGAAGCTATATGTAGATATTATAATCAGCTTAATAGCAAGAAGAGTTCCACTAGGAGGTGGATTTTATTTGAAGATATCATTACTGGCAACGGATATAAAGTTATATTTGAACATATTAAGGGAAAAGATAATCATTTACCTGATCTACTCTCGCGATTGCCTATTTTGCAGGAATGA
>chr09:16165112-16167397F
GCTCATCTTGAAATATTTTTTAGAAAGGTGGAACAAAATGGGTTAATATTATCCAAAAAGAAAATGGAAATATGCAAAGAAAAAATTAACTTCCTTGGACATGAAATAGGAGAGGGCAAAATTCATTTGCAAGAACATATTGCTAAGAAAATTTTAGAATTTCCTGATGCTATGAATGATAAAAAGAAATTACAGCAATTCTTAGGGCTTGTAAATTATGCTAGAAATCACATCAATAATTTAGCAAAGTTAGCAGGACCGTTATATGCTAAATTAAGAAAAAATGGTCAGAGATATTTTAATTCTGAAGACATCAAATTAGTAAGATTAATAAAAGAGAGGGTGAAAGAATTAAAACCTCTAGAATTACCATTAGAAGAGAGTTACTTTATTATTGAAACTGATGCATCGCAGCTTGGTTGGGGTGCTGTATTAAAACAAAGGCCTACTAAATATTCATCTAAGTCAGAAGAAAAAGTTTGTAGGTATGCTTCTGGAAGCTATAAATTAAAAACCGTAGGCAATACAGATAGAGAAATACTTGCAATAATCAATGCGATAAATGCCTTTAGGTTATATTTAGGGTTCAAAGAATTTACGGTTAGAACAGATTGCGAAGCTATATGTAGATATTATAATCAGCTTAATAGCAAGAAGAGTTCCACTAGGAGGTGGATTTTATTTGAAGATATCATTACTGGCAACGGATATAAAGTTATATTTGAACATATTAAGGGAAAAGATAATCATTTACCTGATCTACTCTCGCGATTGCCTATTTTGCAGGAATGA
>chr08:4254527-4256651R
GCTCATCTTGAAATATTTTTTAGAAAAGTGGAACAAAATGGGTTAATATTATCCAAAAAGAAAATGGAAATATGCAAAGAAAAAATTAACTTCCTTGGACATGAAATAGGAGAGGGCAAAATTAATTTGCAAGAACATATTGCTAAGAAAATTTTAGAATTTCCTGATGCTATGAATGATAAAAAGAAATTACAGCAATTCTTAGGACTTGTAAATTATGCTAGAAATCACATCAATAATTTAGCAAAGTTAGCAGGACCGTTATATGCTAAATTAAGAAAAAATGGTCAGAGATATTTTAATTCTGAAGACATCAAATTAGTAAGATTTATAAAAGAGAGGGTGAAAGAATTAAAACCTCTAGAATTACCATTAGAAGAGAGTTACTTTATTATTGAAACTGATGCATCGCAGCTTGGTTGGGGTGCTGTATTAAAACAAAGGCCTACTAAATATTCATCTAAGTCAGAAGAAAAAGTTTGTAGGTATGCTTCTGGAAGCTATAAATTAAAAACCGTAGGCAATACAGATAGAGAAATACTTGCAATAATCAATGCGATAAATGCCTTTAGGTTATATTTAGGGTTCAAAGAATTTACGGTTAGAACAGATTGCGAAGCTATATGTAGATATTATAATCAGCTTAATAGCAAGAAAAGTTCCACTAGGAGGTGGATTTTATTTGAAGATATCATTACTGGCAACGGATATAAAGTTATATTTGAACATATTAAGGGAAAAGATAATCATTTACCTGATCTACTCTCGCGATTGCCTATTTTGCAGGAATGA
>chr08:11176522-11179362F
GCTCATCTTGAAATATTTTTTAGAAAGGTGGAACAAAATGGGTTAATATTATCCAAAAAGAAAATGGAAATATGCAAAGAAAAAATTAATTTCCTTGGACATGAAATAGGAGAGGGCAAAATTCATTTGCAAGAACATATTGCTAAGAAAATTTTAGAATTTCCTGATGCTATGAATGATAAAAAGAAATTACAGCAATTCTTAGGGCTTGTAAATTATGCTAGAAATCACATCAATAATTTAGCAAAGTTAGCAGGACCGTTATATGCTAAATTAAGAAAAAATGGTCAGAGATATTTTAATTCTGAAGACATCAAATTAGTAAGATTAATAAAAGAGAGGGTGAAAGAATTAAAACCTCTAGAATTACCATTAGAAGAGAGTTACTTTATTATTGAAACTGATGCATCGCAGCTTGGTTGGGGTGCTGTATTAAAACAAAGGCCTACTAAATATTCATCTAAGTCAGAAGAAAAAGTTTGTAGGTATGCTTCTGGAAGCTATAAATTAAAAACCGTAGGCAATACAGATAGAGAAATACTTGCAATAATCAATGCGATAAATGCCTTTAGGTTATATTTAGGATTCAAAGAATTTACGGTTAGAACAGATTGCGAAGCTATATGTAGATATTATAATCAGCTTAATAGCAAGAAGAGTTCCACTAGGAGGTGGATTTTATTTGAAGATATCATTACTGGCAACGGATATAAAGTTATATTTGAACATATTAAGGGAAAAGATAATCATTTACCTGATCTACTCTCGCGATCGCCTATTTTGCAGGAATGA
>chr08:11207853-11210686F
GCTCATCTTGAAATATTTTTTAGAAAGGTGGAACAAAATGGGTTAATATTATCCAAAAAGAAAATGGAAATATGCAAAGAAAAAATTAATTTCCTTGGACATGAAATAGGAGAGGGCAAAATTCATTTGCAAGAACATATTGCTAAGAAAATTTTAGAATTTCCTGATGCTATGAATGATAAAAAGAAATTACAGCAATTCTTAGGGCTTGTAAATTATGCTAGAAATCACATCAATAATTTAGCAAAGTTAGCAGGACCGTTATATGCTAAATTAAGAAAAAATGGTCAGAGATATTTTAATTCTGAAGACATCAAATTAGTAAGATTAATAAAAGAGAGGGTGAAAGAATTAAAACCTCTAGAATTACCATTAGAAGAGAGTTACTTTATTATTGAAACTGATGCATCGCAGCTTGGTTGGGGTGCTGTATTAAAACAAAGGCCTACTAAATATTCATCTAAGTCAGAAGAAAAAGTTTGTAGGTATGCTTCTGGAAGCTATAAATTAAAAACCGTAGGCAATACAGATAGAGAAATACTTGCAATAATCAATGCGATAAATGCCTTTAGGTTATATTTAGGGTTCAAAGAATTTACGGTTAGAACAGATTGCGAAGCTATATGTAGATATTATAATCAGCTTAATAGCAAGAAGAGTTCCACTAGGAGGTGGATTTTATTTGAAGATATCATTACTGGCAACGGATATAAAGTTATATTTGAACATATTAAGGGAAAAGATAATCATTTACCTGATCTACTCTCGCGATCGCCTATTTTGCAGGAATGA
>chr08:11201781-11204621R
GCTCATCTTGAAATATTTTTTAGAAAGGTGGAACAAAATGGGTTAATATTATCCAAAAAGAAAATGGAAATATGCAAAGAAAAAATTAATTTCCTTGGACATGAAATAGGAGAGGGCAAAATTCATTTGCAAGAACATATTGCTAAGAAAATTTTAGAATTTCCTGATGCTATGAATGATAAAAAGAAATTACAGCAATTCTTAGGGCTTGTAAATTATGCTAGAAATCACATCAATAATTTAGCAAAGTTAGCAGGACCGTTATATGCTAAATTAAGAAAAAATGGTCAGAGATATTTTAATTCTGAAGACATCAAATTAGTAAGATTAATAAAAGAGAGGGTGAAAGAATTAAAACCTCTAGAATTACCATTAGAAGAGAGTTACTTTATTATTGAAACTGATGCATCGCAGCTTGGTTGGGGTGCTGTATTAAAACAAAGGCCTACTAAATATTCATCTAAGTCAGAAGAAAAAGTTTGTAGGTATGCTTCTGGAAGCTATAAATTAAAAACCGTAGGCAATACAGATAGAGAAATACTTGCAATAATCAATGCGATAAATGCCTTTAGGTTATATTTAGGGTTCAAAGAATTTACGGTTAGAACAGATTGCGAAGCTATATGTAGATATTATAATCAGCTTAATAGCAAGAAGAGTTCCACTAGGAGGTGGATTTTATTTGAAGATATCATTACTGGCAACGGATATAAAGTTATATTTGAACATATTAAGGGAAAAGATAATCATTTACCTGATCTACTCTCGCGATCGCCTATTTTGCAGGAATGA
>chr08:11168412-11171224F
GCTCATCTTGAAATATTTTTTAGAAAGGTGGAACAAAATGGGTTAATATTATCCAAAAAGAAAATGGAAATATGCAAAGAAAAAATTAATTTCCTTGGACATGAAATAGGAGAGGGCAAAATTCATTTGCAAGAACATATTGCTAAGAAAATTTTAGAATTTCCTGATGCTATGAATGATAAAAAGAAATTACAGCAATTCTTAGGGCTTGTAAATTATGCTAGAAATCACATCAATAATTTAGCAAAGTTAGCAGGACCGTTATATGCTAAATTAAGAAAAAATGGTCAGAGATATTTTAATTCTGAAGACATCAAATTAGTAAGATTAATAAAAGAGAGGGTGAAAGAATTAAAACCTCTAGAATTACCATTAGAAGAGAGTTACTTTATTATTGAAACTGATGCATCGCAGCTTGGTTGGGGTGCTGTATTAAAACAAAGGCCTACTAAATATTCATCTAAGTCAGAAGAAAAAGTTTGTAGGTATGCTTCTGGAAGCTATAAATTAAAAACCGTAGGCAATACAGATAGAGAAATACTTGCAATAATCAATGCGATAAATGCCTTTAGGTTATATTTAGGATTCAAAGAATTTACGGTTAGAACAGATTGCGAAGCTATATGTAGATATTATAATCAGCTTAATAGCAAGAAGAGTTCCACTAGGAGGTGGATTTTATTTGAAGATATCATTACTGGCAACGGATATAAAGTTATATTTGAACATATTAAGGGAAAAGATAATCATTTACCTGATCTACTCTCGCGATCGCCTATTTTGCAGGAATGA
>chr08:11243780-11246466F
GCTCATCTTGAAATATTTTTTAGAAAGGTGGAACAAAATGGGTTAATATTATCCAAAAAGAAAATGGAAATATGCAAAGAAAAAATTAATTTCCTTGGACATGAAATAGGAGAGGGCAAAATTCATTTGCAAGAACATATTGCTAAGAAAATTTTAGAATTTCCTGATGCTATGAATGATAAAAAGAAATTACAGCAATTCTTAGGGCTTGTAAATTATGCTAGAAATCACATCAATAATTTAGCAAAGTTAGCAGGACCGTTATATGCTAAATTAAGAAAAAATGGTCAGAGATATTTTAATTCTGAAGACATCAAATTAGTAAGATTAATAAAAGAGAGGGTGAAAGAATTAAAACCTCTAGAATTACCATTAGAAGAGAGTTACTTTATTATTGAAACTGATGCATCGCAGCTTGGTTGGGGTGCTGTATTAAAACAAAGGCCTACTAAATATTCATCTAAGTCAGAAGAAAAAGTTTGTAGGTATGCTTCTGGAAGCTATAAATTAAAAACCGTAGGCAATACAGATAGAGAAATACTTGCAATAATCAATGCGATAAATGCCTTTAGGTTATATTTAGGGTTCAAAGAATTTACGGTTAGAACAGATTGCGAAGCTATATGTAGATATTATAATCAGCTTAATAGCAAGAAGAGTTCCACTAGGAGGTGGATTTTATTTGAAGATATCATTACTGGCAACGGATATAAAGTTATATTTGAACATATTAAGGGAAAAGATAATCATTTACCTGATCTACTCTCGCGATCGCCTATTTTGCAGGAATGA

#d11_raw_ORFz
>chr07:8909007-8920257R
ATGAAGAAATCCATGAATTACAATGGAGTTGAATTCTTCACTTTTGGAGAAGATAACAAGCTCAAAGTATTTCCACCAAATACCTATAAATTCAAGCCAAAATCCCACATAATATTAGACGAAGTCCAGGAATGCATATTAGGCAATTTTTGGTACCAATATAATAATAAGAGGGAAGAAAAGGG-TACATGCTGTCTATACAAAACAGTCTTGCTGAATATTTCCATTTACTAAATTA---CCTAATGCCAGCCTCAAAAAATAATGAAATAATACAACAAAAGCCTATATATGTAGTCTTTGATGGAAAGCTCCTCGGAGTTTATATATCCTTTGAAGAAATAATAGCCCAAAAAATATATGCAAAAATAATGGGCGGCCTATTGTGGAAAAAAAATATAGATGTTGATGAAGCTTTAAGTCAAGCCAGGAAAATTTTGGGAATAAACTATTATATGGAGCCAGCTGCAAAGGAATATATACAAAAATGCAAAAGAGCCAAAAATAAGAAAGCTCTAGAAA-CCCCATATTATATGAATACAAAAGTTGAAGGATCTTCTAAAAAACCTACATATAAAGAATGCTTAACTAAAGGGATGGATCCCTTAGATGGTGAATACATTGACTGGAAAATAATTGAAAATTTTGAAGATGCCTCCCCTCAATTGAAAAAAGAGTTAAAAGAAGAAATACTTAAAGAATTAAAGAAAGAAATGAATGACAAATTTGAAGAAATAAAAAAGGCTTATGATGAGGAATTTGATGTAT-TTTTTCTGATGTTGATACCGTGGATATGGG----------CAGCCAGAC
>chr09:1110854-1113697R
ATGAAAAGATCAATGAATTACGCCGGAGTCGAGTGCTTCACATTTGGAGATGACAACAAACTCAGAATATTCCCACCAAATTCATATAAATTTAAGCCAAAGGACCATATAATCCTAGATGAAGTTCAAGAGTGCATCTTGGATAATTTCTGGTACCAATACAATAATAAAAGGGAAGAAAAAGGGTATTTGTTATCAATATTGAATAGCCTCTCTGAATATTTTCACCTAATAAATGGGTCATTAATGCCTGCCAATGAAGATCATGAAGTAATCCAACAAAAGCCTATATATGTAGTATTTGATGGAAAGCTCCCTGGGGTCTACATTTCTTTTGAAGAAATTGTGGCTCAAAAA-TAGATGCTAAATTAATGGGAGGAATATCTTGGAAGAAATATAAGGATATTGATGAAGCATTAAGCCAAGCTAGAAAAATATTAGGAATAAATTATTATCTAGAGCCTGCTGCAAAAGAATATATTCAAAAATGCAAAAAAGCTAAAGGAAAGAAGACTTCAGAAATACCCAT-TAAGATGACTATAAAAGAAGAAGGGTTTTTTAAAAAACCCACATACAAGGAATGCTTAACAAAAGGAGTGGATCCATTAGATGGGGAATATATTGATTGGAAGATAATAGAAAAATTTGAAGAAGCCTCCCCACAGTTAAAGAAGGAATTGAAGGAAGAAATACTTAAAGAATTAAAACAAGAAATGGATCAGAAATTTGAGCAAATAAAAAAGGCAGTAGATGAGAAATTAGAAGTTTCTTTTTCTGATTTGGACACAATGGATCTTGGTGGCCATGGGCAACCAGAT
>chr06:12626338-12629181F
ATGAAAAGATCAATGAATTACGCCGGAGTCGAGTGCTTCACATTTGGAGATGACAACAAACTTAGAATATTCCCACCAAATTCATATAAATTTAAGCCAAAGGACCATATAATCCTAGATGAAGTTCAAGAGTGCATCTTGGATAATTTCTGGTACCAATACAATAATAAAAGGGAAGAAAAAGGGTATATGTTATCAATATTGAATAGCCTCTCTGAATATTTTCACCTAATAAATGGGTCATTAATGCCTACCAATGAAGATCATGAAGTAATCCAACAGAAGCCTATATATGTAGTATTTGATGGAAAGCTCCCTGGGGTCTACATTTCTTTTGAAGAAATTGTGGCTCAAAAAATAGATGCTAAATTAATGGGAGGAATATCTTGGAAGAAATATAAGGATATTGATGAAGCATTAAGCCAAGCTAGAAAAATATTAGGAATAAATTATTATCTAGAGCCTGCTGCAAAAGAATATATTCAAAAATGCAAAAAAGCTAAAGGAAAGAAGACTTCAGAAATACCCAT-TAAGATGACTATAAAAGAAGAAGGGTTTTTTAAAAAACCCACATACAAGGAATGCTTAACAAAAGGAGTGGATCCATTAGATGGGGAATATATTGATTGGAAGATAATAGAAAAATTTAAAGAAGCCTCCCCACAATTAAAGAAGGAATTGAAGGAAGAAATACTTAAAGAATTAAAACAAGAAATGGATCAGAAATTTGAGCAAATAAAAAAGGTAGTAGATGAGAAATTAGAAGTTTCTTTTTCTGATTTGGACACAATGGATCTTGGTGGCCATGGGCAACCAGAT
>chr11:9616272-9619115F
ATGAAAAGATCAATGAATTACGCCGGAGTCGAGTGCTTCACATTTGGAGATGACAACAAACTCAGAATATTCCCACCAAATTCATATAAATTTAAGCCAAAGGACCATATAATCCTAGATGAAGTTCAAGAGTGCATCTTGGATAATTTCTGGTACCAATACAATAATAAAAGGGAAGAAAAAGGGTATTTGTTATCAATATTGAATAGCCTCTCTGAATATTTTCACCTAATAAATGGGTCATTAATGCCTGCCAATGAAGATCATGAAGTAATCCAACAAAAGCCTATATATGTAGTATTTGATGGAAAGCTCCCTGGGGTCTACATTTCTTTTGAAGAAATTGTGGCTCAAAAAATAGATACTAAATTAATGGGAGGAATATCTTGGAAGAAATATAAGGATATTGATGAAGCATTAAGCCAAGCTAGAAAAATATTAGGAATAAATTATTATCTAGAACCTGCTGCAAAAGAATATATTCAAAAATGCAAAAAAGCTAAAGGAAAGAAGACTTCAGAAATACCCAT-TAAGATGACTATAAAAGAAGAAGGGTTTTTTAAAAAACCCACATACAAGGAATGCTTAACAAAAGGAGTGGATCCATTAGATGAGGAATATATTGATTGGAAGATAATAGAAAAATTTGAAGAAGCCTCCCCACAGTTAAAGAAGGAATTGAAGGAAGAAATACTTAAAGAATTAAAACAAGAAATGGATCAGAAATTTGAGCAAATAAAAAAGGCAGTAGATGAGAAATTAGAAGTTTCTTTTTCTGATTTGGACACAATGGATCTTGGTGGCCATGGGCAACCAGAT
>chr12:4595766-4598609F
ATGAAAAGATCAATGAATTACGCCGGAGTCGAGTGCTTCACATTTGGAGATGACAACAAACTCAGAATATTCCCACCAAATTCATATAAATTTAAGCCAAAGGACCATATAATCCTAGATGAAGTTCAAGAGTGCATCTTGGACAATTTCTAGTACCAATACAATAATAAAAGGGAAGAAAAAGGGTATATGTTATCAATATTGAATAGCCTCTCTGAATATTTTCACTTAATAAATGGGTCATTAATGCCTGCCAATGAAGATCATGAAGTAATCCAACAGAAGCCTATATATGTAGTATTTGATGGAAAGCTCCCTGGGGTCTACATTTCTTTTGAAGAAATTGTGGCTCAAAAAATAGATGCTAAATTAATGGGAGGAATATCTTGGAAGAAATATAAGGATATTGATGAAGCATTAAGCCAAGCTAGAAAAATATTAGGAATAAATTATTATCTAGAGCCTGCTGCAAAAGAATATATTCAAAAATGCAAAAAAGCTAAAGGAAAGAAGACTTCAGAAATACCCAT-TAAGATGACTATAAAAGAAGAAGGGTTTTTTAAAAAACCCACATACAAGGAATGCTTAACAAAAGGAGTGGATCCATTAGATGGGGAATATATTGATTGGAAGATAATAGAAAAATTTGAAGAAGCCTCCCCACAATTAAAGAAGGAATTGAAGGAAGAAATACTTAAAGAATTAAAACAAGAAATTGATCAGAAATTTGAGCAAATAAAAAAGGCAGTAGATGAGAAATTAGAAGTTTCTTTTTCTGATTTGGACACAATGGATCTTGGTGGCCATGGGCAACCAGAT
>chr08:20179762-20182584F
ATGAAAAGATCAATGAATTACGCCGGAGTCGAGTGCTTCACATTTGGAGATGACAACAAACTCAGAATATTCCCACCAAATTCATATAAATTTAAGCCAAAGGACCATATAATCCTAGATGAAGTTCAAGAGTGCATCTTGGATAATTTCTGGTACTAATACAATAATAAAAGGGAAGAAAAAGGGTATATGTTATCAATATTGAATAGCCTCTCTAAATATTTTCACCTAATAAATGGGTCATTAATGCCTGCCAATGAAGATCATGAAGTAATCCAACAGAAGCCTATATATGTAGTATTTGATGGAAAGCTCCCTGGGGTCTACATTTCTTTTGAAGAAATTGTGGCTCAAAAAATAGATGCTAAATTAATGGGAGGAATATCTTGGAAGAAATATAAGGATATTGATGAAGCATTAAGCCAAGCTAGAAAAATATTAGGAATAAATTATTATCTAGAGCCTGCTGCAAAAGAATATATTCAAAAATGCAAAAAAGCTAAAGGAAAGAAGACTTCAGAAATACCCAT-TAAGATGACTATAAAAGAAGAAGGGTTTTTTAAAAAACCCACATACAAGGAATGCTTAACAAAAGGAGTGGATCCATTAGATGGGGAATATATTGATTGGAAGATAATAGAAAAATTTGAAGAAGCCTCCCCACAATTAAAGAAGAAATTGAAGGAAGAAATACTTAAAGAATTAAAACAAGAAATGGATCAGAAATTTGAGCAAATAAAAAAAGCAGTAGATGAGAAATTAGAAGTTTCTTTTTCTGATTTGGACACAATGGATCTTGGTGGCCATGGGCAACCAGAT
>chr08:11158391-11161228R
ATGAAAAGATCAATGAATTACGCCGGAGTCGAGTGCTTCACATTTGGAGATGACAACAAACTCAGAATATTCCCACCAAATTCATATAAATTTAAGCCAAAGGACCATATAATCCTAGATGAAGTTCAAGAGTGCATCTTGGATAATTTCTGGTACCAATACAATAATAAAAGGGAAGAAAAAGGGTATTTGTTATCAATATTGAATAGCCTCTCTGAATATTTTCACCTAATAAATGGGTCATTAATGCCTGCCAATGAAGATCATGAAGTAATCCAACAAAAGCCTATATATATAGTATTTGATGGAAAGCTCCCTGGGGTCTACATTTCTTTTGAAGAAATTGTGGCTCAAAAAATAGATGCTAAATTAATGGGAGGAATATCTTGGAAGAAATATAAGGATATTGATGAAGCATTAAGCCAAGCTAGAAAAATATTAGGAATAAATTAAT---TAGAGCCTGCTGCAAAA---TATATTCAAAAATGCAAAAAAGCTAAAGGAAAGAAGACTTCAGAAATACCCAT-TAAGATGACTATAAAAGAAGAAGGGTTTTTTAAAAAACCCACATACAAGGAATGCTTAACAAAAGGAGTGGATCCATTAGATGGGGAATATATTGATTGGAAGATAATAGAAAAATTTGAAGAAGCCTCCCCACAGTTAAAGAAGGAATTGAAGGAAGAAATACTTAAAGAATTAAAACAAGAAATGGATCAGAAATTTGAGCAAATAAAAAAGGCAGTAGATGAGAAATTAGAAGTTTCTTTTTCTGATTTGGACACAATGGATCTTGGTGGCCATGGGCAACCAGAT
>chr07:17892265-17895108R
ATGAAAAGATCAATGAATTACGCCGGAGTCGAGTGCTTCACATTTGGAGATGACAACAAACTCAGAATATTCCCACCAAATTCATATAAATTTAAGCCAAAGGACCATATAATCCTAGATGAAGTTCAAGAGTGCATCTTGGACAATTTCTGGTACCAATACAATAATAAAAGGGAAGAAAAAGGGTATATGTTATCAATATTGAATAGCCTCTCTGAATATTTTCACCTAATAAATGGGTCATTAATGCCTGCCAATGAAGATCATGAAGTAATCCAACAGAAGCCTATATATGTAGTATTTGATGGAAAGCTCCCTGGGGTCTACATTTCTTTTGAAGAAATTGTGGCTCAAAAAATAGATGCTAAATTAATGGGAGGAATATCTTGGAAGAAATATAAGGATATTGATGAAGCATTAAGCCAAGCTAGAAAAATATTAGGAATAAATTATTATCTAGAGCCTGCTGCAAAAGAATATATTCAAAAATGCAAAAAAGCTAAAGGAAAGAAGACTTCAGAAATACCCAT-TAAGATGACTATAAAAGAAGAAGGGTTTTTTAAAAAACCCACATACAAGGAATGCTTAACAAAAGGAGTGGATCCATTAGATGGGGAATATATTGATTGGAAGATAATAGAAAAATTTGAAGAAGCCTCCCCACAATTAAAGAAGGAATTGAAGGAAGAAATACTTAAAGAATTAAAACAAGAAATGGATCAGAAATTCGAGCAAATAAAAAAGGCAGTAGATGAGAAATTAGAAGTTTCTTTTTCTGATTTGGACACAATGGATCTTGGTGGCCATGGGCAACCAGAT
>chr10:21934380-21937223R
ATGAAAAGATCAATGAATTACGCCGGAGTCGAGTGCTTCACATTTGGAGATGACAACAAACTCAGAATATTCCCACCAAATTCATATAAATTTAAGCCAAAGGACCATATAATCCTAGATGAAGTTCAAGAGTGCATCTTGGATAATTTCTGGTACCAATACAATAATAAAAGGGAAGAAAAAGGGTATTTGTTATCAATATTGAATAGCCTCTCTGAATATTTTCACCTAATAAATGGGTCATTAATGCCTGCCAATGAAGATCATGAAGTAATCCAACAAAAGCCTATATATGTAGTATTTGATGGAAAGCTCCCTGGGGTCTACATTTCTTTTGAAGAAATTGTGGCTCAAAAAATAGATGCTAAATTAATGGGAGGAATATCTTGGAAGAAATATAAGGATATTGATGAAGCATTAAGCCAAGCTAGAAAAATATTAGGAATAAATTATTATCTAGAGCCTGCTGCAAAAGAATATATTCAAAAATGCAAAAAAGCTAAAGGAAAGAAGACTTCAGAAATACCTAT-TAAGATGACTATAAAAGAAGAAGGGTTTTTTAAAAAACCCACATACAAGGAATGCTTAACAAAAGGAGTGGATCCATTAGATGGGGAATATATTGATTGGAAGATAATAGAAAAATTTGAAGAAGCCTCCCCACAGTTAAAGAAGGAATTGAAGGAAGAAATACTTAAAGAATTAAAACAAGAAATGGATCAGAAATTTGAGCAAATAAAAAAGGCAGTAGATGAGAAATTAGAAGTTTCTTTTTCTGATTTGGACACAATGGATCTTGGTGGCCATGGGCAACCAGAT
>chr02:8789249-8792092F
ATGAAAAGATCAATGAATTACGCCGGAGTCGAGTGCTTCACATTTGGAGATGACAACAAACTCAGAATATTCCCACCAAATTCATATAAATTTAAGCCAAAGGACCATATAATCCTAGATGAAGTTCAAGAGTGCATCTTGGATAATTTCTGGTACCAATACAATAATAAAAGGGAAGAAAAAGGGTATTTGTTATCAATATTGAATAGCCTCTCTGAATATTTTTACCTAATAAATGGGTCATTAATGCCTGCCAATGAAGATCATGAAGTAATCCAACAAAAGCCTATATATGTAGTATTTGATGGAAAGCTCCCTGGGGTCTACATTTCTTTTGAAGAAATTGTGGCTCAAAAAATAGATGCTAAATTAATGGGAGGAATATCTTGGAAGAAATATAAGGATATTGATGAAGCATTAAGCCAAGCTAGAAAAATATTAGGAATAAATTATTATCTAGAGCCTGCTGCAAAAGAATATATTCAAAAATGCAAAAAAGCTAAAGGAAAGAAGACTTCAGAAATACCCAT-TAAGATGACTATAAAAGAAGAAGGGTTTTTTAAAAAACCCACATACAAGGAATGCTTAACAAAAGGAGTGGATCCATTAGATGGGGAATATATTGATTGGAAGATAATAGAAAAATTTGAAGAAGCCTCCCCACAGTTAAAGAAGGAATTGAAGGAAGAAATACTTAAAGAATTAAAACAAGAAATGGATCAGAAATTTGAGCAAATAAAAAAGGCAGTAGATGAGAAATTAGAAGTTTCTTTTTCTGATTTGGACACAATGGATCTTGGTGGCCATGGGCAACCAGAT
>chr04:18355854-18358697F
ATGAAAAGATCAATGAATTACGCCGGAGTCGAGTGCTTCACATTTGGAGATGACAACAAACTCAGAATATTCCCACCAAATTCATATAAATTTAAGCCAAAGGACCATATAATCCTAGATGAAGTTCAAGAGTGCATCTTGGATAATTTTTGGTACCAATACAATAATAAAAGGGAAGAAAAAGGGTATATGTTATCAATATTGAATAGCCTCTCTGAATATTTTCACCTAATAAATGGGTTATTAATGCCTGCCAATGAAGATCATGAAGTAATCCAACAGAAGCCTATATATGTAGTATTTGATGGAAAGCTCCCTGGGGTCTACATTTCTTTTGAAGAAATTGTGGCTCAAAAAATAGATGCTAAATTAATGGGAGGAATATCTTGGAAGAAATATAAGGATATTGATGAAGCATTAAGCCAAGCTAGAAAAATATTAGGAATAAATTATTATCTAGAGCCTGCTGCAAAAGAATATATTCAAAAATGCAAAAAAGCTAAAGGAAAAAAGACCCCAGAAATACCCAT-TAAGATGACTATAAAAGAAGAAGGGTTTTTTAAAAAACCCACAAACAAGGAATGCTTAACAAAAGGAGTGGATCCATTAGATGGGGAATATATTGATTGGAAGATAATAGAAAAATTTGAAGAAGCCTCCCCACAATTAAAGAAGGAATTGAAGGAAGAGATACTTAAAGAATTAAAACAAGAAATGGATCAGAAATTGGAGCAAATAAAAAAGGTAGAAGATGAGAAATTAGAAGTTTCTTTTTCTGATTTGGACACAATGGATCTTGGTGGCCATGGGCAACCAGAT
>chr12:25849300-25852251F
ATGAAAAGATCAATGAATTACGCCGGAGTCGAGTGCTTCACATTTGGAGATGACAACAAACTCAGAATATTCCCACCAAATTCATATAAATTTAAGCCAAAGGACCATATAATCCTAGATGAAGTTCAAGAGTGCATCTTGGATAATTTCTGGTACCAATACAATAATAAAAGGGAAGAAAAAGGGTATTTGTTATCAATATTGAATAGCCTCTCTGAATATTTTCACCTAATAAATGGGTCATTAATGCCTGCCAATGAAGATCATGAAGTAATCCAACAAAAGCCTATATATGTAGTATTTGATGGAAAGCTCCCTGGGGTCTACATTTCTTTTGAAGAAATTGTGGCTCAAAAAATAGATGCTAAATTAATGGGAGGAATATCTTGGAAGAAATATAAGGATATTGATGAAGCATTAAGCCAAGCTAGAAAAATATTAGGAATAAATTATTATCTAGAGCCTGCTGCAAAAGAATATATTCAAAAATGCAAAAAAGCTAAAGGAAAGAAGACTTCAGAAATACCCGT-TAAGATGACTATAAAAGAAGAAGGGTTTTTTAAAAAACCCACATACAAGGAATGCTTAACAAAAGGAGTGGATCCATTAGATGGGGAATATATTGATTGGAAGATAATAGAAAAATTTGAAGAAGCCTCCCCACAGTTAAAGAAGGAATTGAAGGAAGAAATACTTAAAGAATTAAAACAAGAAATGGATCAGAAATTTGAGCAAATAAAAAAGGCAGTAGATGAGAAATTAGAAGTTTCTTTTTCTGATTTGGACACAATGGATCTTGGTGGCCATGGGCAACCAGAT
>chr10:14376059-14378456R
ATGAAAAGATCAATGAATTACGCCGGAGTCGAGTGCTTCACATTTGGAGATGACAACAAACTCAGAATATTCCCACCAAATTCATATAAATTTAAGCCAAAGGACCATATAATCCTAGATGAAGTTCAAGAGTGCATCTTGGATAATTTCTGGTACCAATACAATAATAAAAGGGAAGAAAAAGGGTATTTGTTATCAATATTGAATAGCCTCTCTGAATATTTTCACCTAATAAATGGGTCATTAATGCCTGCCAATGAAGATCATGAAGTAATCCAACAAAAGCCTATATATGTAGTATTTGATGGAAAGCTCCCTGGGGTCTACATTTCTTTTGAAGAAATTGTGGCTCAAAAAATAGATGCTAAATTAATGGGAGGAATATCTTGGAAGAAATATAAGGATATTGATGAAGCATTAAGCCAAGCTAGAAAAATATTAGGAATAAATTATTATCTAGAGCCTGCTGCAAAAGAATATATTCAAAAATGCAAAAAAGCTAAAGGAAAGAAGACTTCAGAAATACCCAT-TAAGATGACTATAAAAGAAGAAGGGTTTTTTAAAAAACCCACATACAAGGAATGCTTAACAAAAGGAGTGGATCCATTAGATGGGGAATATATTGATTGGAAGATAATAGAAAAATTTGAAGAAGCCTCCCCACAGTTAAAGAAGGAATTGAAGGAAGAAATACTTAAAGAATTAAAACAAGAAATGGATCAGAAATTTGAGCAAATAAAAAAGGCAGTAGATGAGAAATTAGAAGTTTCTTTTTCTGATTTGGACACAATGGATCTTGGTGGCCATGGGCAACCAGAT
>chr04:21716624-21719468F
ATGAAAAGATCAATGAATTACAGCGGAATTGAATGCTTCACATTTGGAGATGACAACAAGCTCAGAATATTCCCACCAAATTCATATAAATTTAAGGCAAAAGACCATATAATCTTAGATGAAGTGCAAGAATGCATCTTGGATAATTTTTGGTACCAATACAATAATAAAAGGGAAGAAAAAGGATATATGTTATCAATATTGAATAGCCTCTCTGAATATTTTCACTTAATAAATGGGTTATTAATGTCAGCTAATGAAGATCATGAAATAATCCAACAGAAGCCTATATATGTCGTATTTGATGGAAAGCTCCCAGGGGTCTATATATCTCTTGAAGAAATTGTGGCCCAAAAGATAGATGCTAAATTAATGGGAGGAATATCTTGGAAGAAAGATAAAGACATTGATGAAGCACTAAGCCAGGCTAGAAAAATACTAGGAATAAATTATTATCTAGAGCCTGCTGCAAATGAATATATTCAAAAATGCAAAAAAGCTAAAGGAAAGAAGACTCCAGAAATACCCAT-TAAAACGACTATAAAAGAAGAAGGGTATTCTAAAAAACCCACATACAAGGAATGCCTAACAAAAGGAGTGGATCCATTAGATGGGGAATATATTGATTGGAAAATAATAGAAAAATTTGAAGAAGCCTCCCCACAATTAAAGAAGGAATTAAAGGAAGAAATACTTAAAGAATTAAAACAAGAAATGGATCAGAAATTTGAATAAATAAAAAAGGCAGTAGATGAGAAATTAGAAGTTTCTTTTTCTGATCTGGACACTATGGATCTTGGTGGTCATGGGCAACCAGAT
>chr08:21256360-21259202R
ATGAAAAGATCAATGAATTACAGCGGAATTGAATGCTTCATATTTGGAGATGACAACAAGCTCAGAATATTCCCACCAAATTCATATAAATTTAAGCCAAAAGACCATATAATCTTAGATGAAGTGCAAGAATGCATCTTGGATAATTTTTGGTACCAATACAATAATAAAAGGGAAGAAAAAGGATATATGTTATCAATATTGAATAGCCTCTCTGAATATTTTCACTTAATAAACGGGTTATTAATGCCAGCTAATAAAGATCATGAAATAATCCAACAGAAGCCTATATATGTCGTATTTGATGGAAAGCTCCCAGGGGTCTATATATCTTTTGAAGAAATTGTGGCCCAAAAGATAGATGCTAAATTAATGGGAGGAATATCTTGGAAGAAATATAAAGACATTGATGAAGCACTAAGCCAGGCTAGAAAAATACTAGGAATAAATTATTATCTAGAGCCTACTACAAAAGAATATATTCAAAAATACAAAAAAGCTAAAGGAAAGAAGACTCCAGAAATACCCAT-TAAAACGACTATAAAAGAAGAAGGGTATTCTAAAAAACCCACATACAAGGAATGCCTAACAAAAGGAGTGGATCCATTAGATGGGGAATATATTGATTGGAAAATAATAGAAAAATTTGAAGAAGCCTCCCCACAATTAAAGAACGAATTAAAGGAAGAAATACTTAAAGAATTAAAACAAGAAATGGATCAGAAATTTGAACAAATAAAAAAGGCAGTAGATGAGAAATTAGAAGTTTCTTTTTCTGATCTGGACACTATGGATCTTGGTGGTCATGGGCAACCAGAT
>chr05:18999313-19002149R
ATGAAAAGATCAATGAATTACAGCGGAATTGAATGCTTCACATTTGGAGATGACAACAAGCTCAGAATATTCCCACCAAATTCATATAAATTTAAGCCAAAAGACCATATAATCTTAGATGAAGTACAAGAATGCATCTTGGATAATTTTTGGTACCAATACAATAATAAAAGGGAAGAAAAAGGATATATGTTATCAATATTGAATAGCCTCTCTGAATATTTTCACTTAATAAACGGGTTATTAATGCCAGCTAATGAAGATCATGAAATAATCCAACAGAAGCCTATATATGTCGTATTTGATGGAAAGCTCCCAGGGGTCTATATATCTTTTGAAGAAATTGTGGCCCAAAAGATATATGCTAAATTAATGGGAGGAATATCTTGGAAGAAATATAAAGACATTGATGAAGCACTAAGCCAGGCTAGAAAAATACTAGGAATAAATTATTATCTAGAGTCTGCTGCAAAAGAATATATTCAAAAATGCAAAAAAGCTAAAGGAAAGAAGACTCCAGAAATACCCAT-TAAAACGACTATAAAAGAAGAAGGGTATTCTAAAAAACCCACATACAAGGAATGCCTAACAAAAGGAGTGGATCCATTAGATGAGGAATATATTGATTGGAAAATAATAGAAAAATTTGAAGAAGCCTCCCCACAATTAAAGAAGGAATTAAAGGAAGAAATACTTAAAGAATTAAAACAAGAAATGGATCAGAAATTTGAACAAATAAAAAAGGCAGTAGATGAGAAATTAGAAGTTTCTTTTTCTGATCTGGACACTATGGATCTTGGTGGTCATGGGCAACCAGAT
>chr10:9481774-9484616R
ATGAAAAGATCAATGAATTACAGCGGAATTGAATGCTTCACATTTGGAGATGACAACAAGCTCAGAATATTCCCACCAAATTCATATAAATTTAAGCCAAAAGACCATATAATCTTAGATGAAGTGCAAGAATGCATCTTGGATAATTTTTGGTACCAATACAATAATAAAAGGGAAGAAAAAGGATATATGTTATCAATATTGAATAGCCTCTCTGAATATTTTCACTTAATAAACGGGTTATTAATGCCAGCTAATGAAGATCATGAAATAATCCAACAGAAGCCTATATATGTCGTATTTGATGGAAAGCTCCCAGGGGTCTATATATCTTTTGAAGAAATTGTGGCCCAAAAGATAGATGCTAAATTATTGGGAGGAATATCTTGGAAGAAATATAAAGACATTGATGAAGCACTAAGCCAGGCTAGAAAAATAGTAGGAATAAATTATTATCTAGAGCCTGCTGCAAAAGAATATATTCAAAAATGCAAAAAAGCTAAAGGAAAGAAGACTCTAGAAATACCCAT-TAAAACGACTATAAAAGAAGAAGGGTATTCTAAAAAACCCACATACAAGGAATGCCTAACAAAAGGAGTGGATCCATTAGATGGGGAATATATTGATTGGAAAATAATAGAAAAATTTGAAGAAGCCTCCCCATAATTAAAGAAGGAATTAAAGGAAGAAATACTTAAAGAATTAAAACAAGAAATGGATCAGAAATTTGAACAAATAAAAAAGGCAGTAGATGAGAAATTAGAAGTTTCTTTTTCTGATCTGGACACTATGGATCTTGGTGGTCATGGGCAACCAGAT
>chr12:25149873-25152671R
ATGAAAAGATCAATGAATTACAGCGGAATTGAATGCTTCACATTTGGAGATGACAACAAGCTCAGAATATTCCCACCAAATTCATATAAATTTAAGCCAAAAGACCATATAATCTTAGATGAAGTGCAAGAATGCATCTTGGATAATTTTTGGTACCAATACAATAATAAAAGGGAAGAAAAAGGATATATGTTATCAATATTGAATAGCCTCTCTGAATATTTTCACTTAATAAACGGGTTATTAATGCCAGCTAATGAAGATCATGAAATAATCCAACAGAAGCCTATATATGTCGTATTTGATGGAAAGCTCCCAGGGGTCTATGTATCTTTTGAAGAAATTGTGGCCCAAAAGATAGATGCTAAATTAATAGGAGGAATATCTTGGAAGAAATATAAAGACATCGATGAAGCACTAAGCCAGGCTAGAAAAATACTAGGAATAAATTATTATCTAGAGCTTGCTGCAAAAGAATATATTCAAAAATGCAAAAAAGCTAAAGGAAAGAAGACTCCAGAAATACCCAT-TAAAACGACTATAAAAGAAGAAGGGTATTCTAAAAAACCCACATACAAGGAATGCCTAACAAAAGGAGTGGATCCATTAGATGGGGAATATATTCATTGGAAAATAATAGAAAAATTTGAAGAAGCCTCCCCACAATTAAAGAAGGAATTAAAGGAAGAAATACTTAAAGAATTAAAACAAGAAATGGATCAGAAATTTGAACAAATGAAAAAGGCAGTAGATGAGAAATTAGAAGTTTCTTTTTCTGATCTGGACACTATGGATCTTGGTGGTCATGGGCAACCAGAT
>chr12:26543474-26545864R
ATGAAAAGATCAATGAATTACAGCGGAATTGAATGCTTCACATTTGGAGATGACAACAAGCTCAGAATATTCCCACCAAATTCATATAAATTTAAGCCAAAAGACCATATAATCTTAGATGAAGTGAAAGAATGCATCTTGGATAATTTTTGGTACCAATACAATAATAAAAGGGAAGAAAAAGGATATATGTTATCAATATTGAATAGCCTCTCTGAATATTTTCACTTAATAAACGGGTTATTAATGCCAGCTAATGAAGATCATGAAATAATCCAACAGAAGCCTATATATGTCGTATTTGATGGAAAGCTCCCAGGGGTCTATATATCTTTTGAAGAAATTGTGGCCCAAAAGATAGATGCTAAATTAATGGGAGGAATATCTTGGAAGAAATATAAAGACATTGATGAAGCATTAAGCCAGGCTAGAAAAATACTAGGAATAAATTATTATCTAGAGCCTGCTGCAAAAGAATATATTCAAAAATGCAAAAAAGCTAAAGGAAAGAAGACTCCAGAAATACCCAT-TAAAACGACTATAAAAGAAGAAGGGTATTCTAAAAAACCCACATACAAGGAATGCCTAACAAAAGGAGTGGATCCATTAGATGGGGAATATATTGATTGGAAAATAATAGAAAAATTTGAAGAAGCCTCCCCACAATTAAAGAAGGAATTAAAGGAGGAAATACTTAAAGAATTAAAACAAGAGATGGATCAGAAATTTGAACAAATAAAAAAGGCAGTAGATGAGAAATTAGAAGTTTCTTTTTCTGATCTGGACACTATAGATCTTGGTGGTCATGGGCAGCCAGAT
>chr06:1714980-1717215F
ATGAAAAGATCAATGAATTACAGCGGAATTGAATGCTTCACATTTGGAGATGACAACAAGCTCAGAATATTCCCACCAAATTCATATAAATTTAAGCCAAAAGACCATATAATCTTAGATGAAGTGCAAGAATGCATCTTGGATAATTTTTGGTACCAATACAATAATAAAAGGGAAGAAAAAGGATATATGTTATCAATATTGAATAGCCTCTCTAAATATTTTCACTTAATAAACGGGTTATTAATGCCAGCTAATGAAGATCATGAAATAATACAACAGAAGCCTATATATGTCGTATTTGATGGAAAGCTCCCAGGGGTCTATATATCTTTTGAAGAAATTGTGGCCCAAAAGATAGATGCTAAATTAATTGGAGGAATATCTTGGAAGAAATATAAAGACATTGATGAAGCACTAAGCCAGGCTAGAAAAATACTAGGAATAAATTATTATCTAGAGCCTGCTGCAAAAGAATATATTCAAAAATGCAAAAAAGCTAAAGGAAAGAAGACTCCAGAAATACCCAT-TAAAACGACTATAAAAGAAGAAGGGTATTCTAAAAAACCCACATACAAGGAATGCCTAACAAAAGGAGTGGATCTATTAGATGGGGAATATATTGATTGGAAAATAATAGAAAAATTTGAAGAAGCCTCCCCACAATTAAAGAAAGAATTAAAGGAAGAAATACTTAAAGAATTAAAACAAGAAATGGATCAGAAATTTGAACAAATAAAAAAGGCAGTAGATGAGAGATTAGAAGTTTCCTTTTCTGATCTGGACACTATGGATCTTGGTGGTCAAGGGCAACCAGAT
>chr01:11549982-11552831R
ATGAAGAAGTCCATGAATTATAATGGAGTTGAGTTCTTCACGTTTGGAGAAGACAATAAGCTCAAAGTATTCCCACAGAATACCTATAAGTTTAAGCCAAAAACCCACATAATATTAGATGAAGTCCAAGAATGCATTTTAGATAATTTCTGGTATCAATACAATAATAAGAGGGAAGAAAAAGGCTATATGCTATCAATATTAAACAGTCTTGCTGAATATTTCCATCTAATGAATGA--TAT-AATGCCAACATCAGAAAATAATGAAGTAATACAGCAAAAACCCATATATGTTGTTTTTGACGGAAAGCTTCCTGGAGTGTACATATCTTTTGAAGAGATAGTAGCCCAAAAAATAGATGCAAAATTAATGGGTGGATTGTCATGGAAAAAATATATAGATTTTGATGAAGCTTTAACTCAGGCCAGAAAAATATTAGGAATAAACTACTACTTGGAACCAGCAGCAAAAGAATATATACAAAAATGCAAAAAAGCCAAAAATAAGAAAGCTCCAGAGA-ACCCATATTGTTCAAATATTAAGAATGAAGGATCATCCCAAAAACCTACGTATAAGGAATGCTTGACTAAGGGAGTAGATCCTTTGGATGGCGAATATATCGATTGGAAAATAATTGAAAAATTTGAAGAAGCATCCCCCCAAATTAAAAAAGAATTGAAAGAAGAAATACTTAAAGAATTAAAGAAAGAAATGAATGATAAATTTGAAGAAATGAAAAAAGCATATGATGAAAAATTTGAAATCTCCTTTTCTGATGTAGATACTATGGATTTAGGTGGTCATGGGCAGCCTGAC
>chr02:9093681-9096528F
ATGAAGAAGTCCATGAATTATAGTGGAGTTGAGTTCTTCACATTTGGAGAAGACAATAAGCTCAAAGTATTCCCACCGAATACCTATAAGTTTAAGCCAAAAACCCACATAATATTAGATGAAGTCCAAGAATGCATTTTAGATAATTTCTGGTATCAATACAATAATAAGAGGGAAGAAAAAGGCTATATGCTATCAATATTAAACAGTCTTGCTGAATATTTCCATCTAATAAATGA--TAT-AATGCCAACATCAGAAAATAATGAAGTAATACAGCAAAAACCCATATATGTTGTTTTTGACGGAAAGCTTCCTGGAGTGTACATATCTTTTGAAGAGATAGTAGCCCAAAAAATAGATGCAAAATTAATGGGTGGATTGTCATGGAAAAAATATATAGATATTGATGAAGCTTTAACTCAGGCCAGAAAAATATTAGGAATAAACTACTACTTGGAACCAGCAGCAAAAGAATATATACAAAAATGCAAAAAAGCCAAAAATAAGAAAGCTCCAGAGA-ACCCATATTGTTCAAATATTAAGAATGAAGGATCATCCCAAAAACCTACGTATAAGGAATGCTTGACTAAGGGAGTAGATCCTTTGGATGGCGAATATATCGATTGGAAAATAATTGAAAAATTTGAAGAAGCATCCCCCCAAATTAAAAAAGAATTGAAAGAAGAAATATTTAAAGAATTAAAGAAAGAAATGAATGATAAATTTGAAGAAATGAAAAAAGCATATGATGAAAAATTTGAGGTCTCCTTTTCTGATGTAGATACTATGGATTTAGGTGGTCATGGGCAGCCTGAC
>chr07:2786395-2789235F
ATGAAGAAGTCCATGAATTATAGTGGAGTTGAGTTCTTCACGTTTGGAGAAGACAATAAGCTCAAAGTATTCCCACCGAATACCTATAAGTTTAAGCCAAAAACCCACATAATATTAGATGAAGTCCAAGAATGCATTTTAGATAATTTCTGGTATCAATACAATAATAAGAGGGAAGAAAAAGGCTATATGCTATCAATATTAAACAGTCTTGCTGAATATTTCCATCTAATAAATGA--TAT-AATGCCAACATCAGAAAATAATGAAGTAATACAGCAAAAACCCATATATGTTGTTTTTGACGGAAAGCTTCCTGGAGTGTACATATCTTTTGAAGAGATAGTAGCCCAAAAAATAGATGCAAAATTAATGGGTGGATTGTCATGGAAAAAATATATAGATATTGATGAAGCTTTAACTCAGGCCAGAAAAATTTTAGGAATAAACTACTACTTGGAACCAGCAGCAAAAGAATATATACAAAAATGCAAAAAAGCCAAAAATAAGAAAGCTCCAGAGA-ACCCATATTGTTCAAATATTAAGAATGAAGGATCATCCCAAAAACCTACGTATAAGGAATGCTTGACTAAGGGAGTAGATCCTTTGGATGGCGAATATATCGATTGGAAAATAATTGAAAAATTTGAAGAAGCATCCCCC-AAATTTAAAAAGAATTGAAAGAAGAAATACTTAAAGAATTAAAGAAATAAATGAATGATAAATTTGAAGAAATGAAAAAAGCATATGATGAAAAATTTGAAGTCTCCTTTTCTGATGTAGATACTATGGATTTAGGTGGTCATGGGCAGCCTGAC
>chr04:9571295-9574136R
ATGAAGAAGTCCATGAATTATAGTGGAGTTGAGTTCTTCACGTTTGGAGAAGACAATAAGCTCAAAGTATTCCCACCGAATACCTATAAGTTTAAGCCAAAAACCCACATAATATTAGATGAAGTCCAAGAATGCATTTTAGATAATTTCTGGTATCAATACAATAATAAGAGGGAAGAAAAAGGCTATATGCTATCAATATTAAACAGTCTTGCTGAATATTTCCATCTAATAAATGA--TAT-AATGCCAACATCAGAAAATAATGAAGTAATACAGCAAAAACCCATATATGTTGTTTTTGACGGAAAGCTTCCTGGAGTGTACATATCTTTTGAAGAGATAGTAGCCCAAAAAATAGATGCAAAATTAATGGGTGGATTGTCATGGAAAAAATATATAGATATTGATGAAGCTTTAACTCAAGCCAGAAAAATATTAGGAATAAACTACTACTTGGAACCAGCAGCAAAAGAATATATACAAAAATGCAAAAAAGCCAAAAATAAGAAAGCTCCAGAGA-ACCCATATTGTTCAAATATTAAGAATGAAGGATCATCCCAAAAACCTACGTATAAGGAATGCTTGACTAAGGGAGTAGATCCTTTGGATGGCGAATATATCGATTGGAAAATAATTGAAAAATTTGAAGAAGCATCCCCCCAAATTAAAAAAGAATTGAAAGAAGAAATACTTAAAGAATTAAAGAAAGAAATGAATGATAAATTTGAAGAAATGAAAAAAGCATATGATGAAAAATTTGAAGTCTCCTTTTCTGATGTAGATACTGTGGATTTAGGTGGTCATGGGCAGCCTGAC
>chr07:6650164-6652993R
ATGAAGAAGTCCATGAATTATAGTGGAGTTGAGTTCTTCACGTTTGGAGAAGACAATAAGCTCAAAGTATTCCCACTGAATACCTATAAGTTTAAGCCAAAAACCCACATAATATTAGATGAAGTCCAAGAATGCATTTTAGATAATTTCTGGTATCAATACAATAATAAGAGGGAAGAAAAAGGCTATATGCTATCAATATTAAACAGTCTTGCTGAATATTTCCATCTAATAAATGA--TAT-AATGCCAACATCAGAAAATAATGAAGTAATACAGCAAAAACCCATATATGTTGTTTTTGACGGAAAGCTTCCTGGAGTGTACATATCTTTTGAAGAGATAGTAGCCCAAAAAATAGATGCAAAATTAATGGGTGGATTGTCATGGAAAAAATATATAGATATTGATGAAGCTTTAACTCAGGCCAGAAAAATATTAGGAATAAACTACTACTTGGAACCAGCAGCAAAAGAATATATACAAAAATGCAAAAAAGCCAAAAATAAGAAAGCTCCAGAGA-ACCCATATTGTTCAAATATTAAGAATGAAGGATCATCCCAAAAACCTACGTATAAGGAATGCTTGACTAAGGGAGTAGATCCTTTGGATGGCGAATATATCGATTGGAAAATAATTGAAAAATTTGAAGAAGCATCCCCC-AAATTAAAAAAGAATTGAAAGAAGAAATATTTAAAGAATTAAAGAAAGAAATGAATGATAAATTTGAAGAAATGAAAAAAGCATATGATGAAAAATTTGAAGTCTCCTTTTCTGATGTAGATACTATGGATTTAGGTGGTCATGGGCAGCCTGAC
>chr01:756084-758922R
ATGAAGAAGTCCATGAATTATAATGGAGTTGAGTTCTTCACGTTTGGAGAAGACAATAAGCTCAAAGTATTCCCACCGAATACCTATAAGTTTAAGCCAAAA-CCCACATAATATTAGATGAAGTCCAAGAATGCATTTTAGATAATTTCTGGTATCAATACAATAATAAGAGGGAAGAAAAAGGCTATATGCTATCAATATTAAACAGTCTTGCTGAATATTTCCATCTAATGAATGA--TAT-AATGCCAACATCAGAAAATAATGAAGTAATACAGCAAAAACCCATATATGTTGTTTTTGACGGAAAGCTTCCTGGAGTGTACATATCTTTTGAAGAGATAGTAGCCCAAAAAATAGATGCAAAATTAATGGGTGGATTGTCATGGAAAAAATATATAGATTTTGATGAAGCTTTAACTCAGGCCAGAAAAATATTAGGAATAAACTACTACTTGGAACCAGCAGCAAAAGAATATATACAAAAATGCAAAAAAGCCAAAAATAAGAAAGCTCCAGAGA-ACCCATATTGTTCAAATATTAAGAATGAAGGATCATCCCAAAAACCTACGTATAAGGAATGCTTGACTAAGGGAGTAGATCCTTTGGATGGCGAATATATCGATTGGAAAATAATTGAAAAATTTGAAGAAGCATCCCCC-AAATTAAAAAAGAATTGAAAGAAGAAATACTTAAAGAATTAAAGAAAGAAATGAATGATAAATTTGAAGAAATGAAAAAAGCATATGATGAAAAATTTGAAGTCTCCTTTTCTGATGTAGATACTATGGATTTAGGTGGTCATGGGCAGCCTGAC
>chr06:4978343-4981183R
ATGAAGAAGTCCATGAATTATAATGGAGTTGAGTTCTTCACGTTTGGAGAAGACAATAAGCTCAAAGTATTCCCACAGAATACCTATAAGTTTAAGCCAAAAACCCACATAATATTAGATGAAGTCCAAGAATGCATTTTAGATAATTTCTGGTATCAATACAATAATAAGAGGGAAGAAAAAGGCTATATGCTATCAATATTAAACAGTCTTGCTGAATATTTCCATCTAATGAATGA--TAT-AATGCCAACATCAGAAAATAATGAAGTAATACAGCAAAAACCCATATATGTTGTTTTTGACGGAAAGCTTCCTGGAGTGTACATATCTTTTGAAGAGATAGTAGCCCAAAAAATAGATGCAAAATTAATGGGTGGATTGTCATGGAAAAAATATATAGATTTTGATGAAGCTTTAACTTAGGCCAGAAAAATATTAGGAATAAACTACTACTTGGAACCAGCAGCAAAAGAATATATACAAAAATGCAAAAAAGCCAAAAATAAGAAAGCTCCAGAGA-ACCCATATTGTTCAAATATTAAGAATGAAGGATCATCCCAAAAACCTACGTATAAGGAATGCTTGACTAAGGGAGTAGATCCTTTGGATGGCGAATATATCGATTGGAAAATAATTGAAAAATTTGAAGAAGCATCCCCCCAAATTAAAAAAGAATTGAAAGAAGAAATACTTAAAGAATTAAAGAAAGAAATGAATGATAAATTTGAAGAAATGAAAAAAGCATATGATGAAAAATTTGAAGTCTCCTTTTCTGATGTAGATACTATGGATTTAGGTGGTCATGGGCAGCCTGAC
>chr08:24917374-24920212R
ATGAAGAAGTCCATGAATTATAATGGAGTTGAGTTCTTCACGTTTGGAGAAGACAATAAGCTCAAAGTATTCCCACCGAATACCTATAAGTTTAAGCCAAAAACCCACATAATATTAGATGAAGTCCAAGAATGCATTTTAGATAATTTCTGGTATCAATACAATAATAAGAGGGAAGAAAAAGGCTATATGCTATCAATATTAAACAGTCTTGCTGAATATTTCCATCTAATGAATGA--TAT-AATGCCAACATCAGAAAATAATGAAGTAATACCACAAAAACCCATATATGTTGTTTTTGACGGAAAGCTTCCTGGAGTGTACATATCTTTTGAAGAGATAGTAGCCCAAAAAATAGATGCAAAATTAATGGGTGGATTGTCATGGAAAAAATATATAGATTTTGATGAAGCTTTAACTCAGGCCAGAAAAATATTAGGAATAAACTACTACTTGGAACCAGCAGCAAAAGAATATATACAAAAATGCAAAAAAGCCAAAAATAAGAAAGCTCCAGAGA-ACCCATATTGTTCAAATATTAAGAATGAAGGATCATCCCAAAAACCTACGTATAAGGAATGCTTGACTAAGGGAGTAGATCCTTTGGATGGCGAATATATCGATTGGAAAATAATTGAAAAATTTGAAGAAGCATCCCCCCAAATTAAAAAAGAATTGAAAGAAGAAATACTTAAAGAATTAAAGAAAGAAATGAATGACAAATTTGAAGAAATGAAAAAAGCATATGATGAAAAATTTGAAGTCTCCTTTTCTGATGTAGATACTATGGATTTAGGTGGTCATGGGCAGCCTGAC
>chr05:18209035-18211827R
[truncated: 195,654 more chars]
